# Supplementary material for: Comprehensive landscapes of the causal network between immunity and sarcopenia
Source: Front Immunol. 2024 Aug 20;15:1443885. doi: 10.3389/fimmu.2024.1443885 (PMC11368746; doi:10.3389/fimmu.2024.1443885)
Supplement: Supplementary file 1 [file Table1.xlsx]

## Sheet: STable 1
Supplementary Table 1: Detailed definition and information about immune cells
Trait type	Panel	Trait	Database ID	Sample size
Relative count	B cell	IgD+ %B cell	GCST90001391	3658
Absolute count	B cell	IgD+ CD38br AC	GCST90001392	3656
Relative count	B cell	IgD+ CD38dim %B cell	GCST90001393	3657
Absolute count	B cell	IgD+ CD38dim AC	GCST90001394	3656
Relative count	B cell	IgD+ CD38- %B cell	GCST90001395	3657
Absolute count	B cell	IgD+ CD38- AC	GCST90001396	3656
Relative count	B cell	Unsw mem %B cell	GCST90001397	3657
Absolute count	B cell	Unsw mem AC	GCST90001398	3656
Relative count	B cell	IgD- CD27- %B cell	GCST90001399	3657
Absolute count	B cell	IgD+ AC	GCST90001400	3657
Absolute count	B cell	IgD- CD27- AC	GCST90001401	3656
Relative count	B cell	Sw mem %B cell	GCST90001402	3657
Absolute count	B cell	Sw mem AC	GCST90001403	3656
Relative count	B cell	PB/PC %B cell	GCST90001404	3658
Absolute count	B cell	PB/PC AC	GCST90001405	3657
Relative count	B cell	Memory B cell %B cell	GCST90001406	3657
Absolute count	B cell	Memory B cell AC	GCST90001407	3656
Relative count	B cell	Naive-mature B cell %B cell	GCST90001408	3657
Absolute count	B cell	Naive-mature B cell AC	GCST90001409	3656
Relative count	B cell	IgD- CD38br %B cell	GCST90001410	3657
Relative count	B cell	IgD+ CD24+ %B cell	GCST90001411	3657
Absolute count	B cell	IgD+ CD24+ AC	GCST90001412	3656
Relative count	B cell	IgD- CD24- %B cell	GCST90001413	3657
Absolute count	B cell	IgD- CD24- AC	GCST90001414	3656
Relative count	B cell	IgD+ CD24- %B cell	GCST90001415	3657
Absolute count	B cell	IgD+ CD24- AC	GCST90001416	3656
Relative count	B cell	CD24+ CD27+ %B cell	GCST90001417	3657
Absolute count	B cell	CD24+ CD27+ AC	GCST90001418	3656
Relative count	B cell	CD20- %B cell	GCST90001419	3658
Absolute count	B cell	IgD- CD38br AC	GCST90001420	3656
Absolute count	B cell	CD20- AC	GCST90001421	3657
Relative count	B cell	CD20- CD38- %B cell	GCST90001422	3659
Absolute count	B cell	CD20- CD38- AC	GCST90001423	3658
Relative count	B cell	IgD+ %Lymphocyte	GCST90001424	3657
Relative count	B cell	IgD- CD38br %lymphocyte	GCST90001425	3656
Relative count	B cell	IgD- CD38dim %lymphocyte	GCST90001426	3656
Relative count	B cell	IgD- CD38- %lymphocyte	GCST90001427	3656
Relative count	B cell	IgD- CD38dim %B cell	GCST90001428	3657
Relative count	B cell	IgD+ CD38br %lymphocyte	GCST90001429	3656
Relative count	B cell	IgD+ CD38dim %lymphocyte	GCST90001430	3656
Relative count	B cell	IgD+ CD38- %lymphocyte	GCST90001431	3656
Relative count	B cell	Unsw Mem %lymphocyte	GCST90001432	3656
Relative count	B cell	IgD- CD27- %lymphocyte	GCST90001433	3656
Relative count	B cell	Sw mem %lymphocyte	GCST90001434	3656
Relative count	B cell	PB/PC %lymphocyte	GCST90001435	3657
Relative count	B cell	Memory B cell %lymphocyte	GCST90001436	3656
Relative count	B cell	Naive-mature B cell %lymphocyte	GCST90001437	3656
Absolute count	B cell	IgD- CD38dim AC	GCST90001438	3656
Relative count	B cell	IgD+ CD24+ %lymphocyte	GCST90001439	3656
Relative count	B cell	IgD- CD24- %lymphocyte	GCST90001440	3656
Relative count	B cell	IgD+ CD24- %lymphocyte	GCST90001441	3656
Relative count	B cell	CD24+ CD27+ %lymphocyte	GCST90001442	3656
Relative count	B cell	CD20- %lymphocyte	GCST90001443	3657
Relative count	B cell	CD20- CD38- %lymphocyte	GCST90001444	3658
Relative count	B cell	IgD- CD38- %B cell	GCST90001445	3657
Absolute count	B cell	IgD- CD38- AC	GCST90001446	3656
Relative count	B cell	IgD+ CD38br %B cell	GCST90001447	3657
Absolute count	cDC	CD11c+ monocyte AC	GCST90001448	3020
Relative count	cDC	CD11c+ monocyte %monocyte	GCST90001449	3043
Absolute count	cDC	CD62L- monocyte AC	GCST90001450	3019
Relative count	cDC	CD62L- monocyte %monocyte	GCST90001451	3042
Absolute count	cDC	CD11c+ CD62L- monocyte AC	GCST90001452	3017
Relative count	cDC	CD11c+ CD62L- monocyte %monocyte	GCST90001453	3040
Absolute count	cDC	CD62L- HLA DR++ monocyte AC	GCST90001454	3018
Relative count	cDC	CD62L- HLA DR++ monocyte %monocyte	GCST90001455	3041
Absolute count	cDC	CD11c+ HLA DR++ monocyte AC	GCST90001456	3019
Relative count	cDC	CD11c+ HLA DR++ monocyte %monocyte	GCST90001457	3042
Absolute count	cDC	Myeloid DC AC	GCST90001458	3387
Relative count	cDC	Myeloid DC %DC	GCST90001459	3410
Absolute count	cDC	Plasmacytoid DC AC	GCST90001460	3374
Absolute count	cDC	DC AC	GCST90001461	3374
Absolute count	cDC	CD62L- DC AC	GCST90001462	3387
Relative count	cDC	CD62L- DC %DC	GCST90001463	3410
Absolute count	cDC	CD86+ myeloid DC AC	GCST90001464	3387
Relative count	cDC	CD86+ myeloid DC %DC	GCST90001465	3410
Absolute count	cDC	CD86+ plasmacytoid DC AC	GCST90001466	3374
Relative count	cDC	CD86+ plasmacytoid DC %DC	GCST90001467	3410
Absolute count	cDC	CD62L- myeloid DC AC	GCST90001468	3387
Relative count	cDC	CD62L- myeloid DC %DC	GCST90001469	3410
Absolute count	cDC	CD62L- plasmacytoid DC AC	GCST90001470	3374
Relative count	cDC	CD62L- plasmacytoid DC %DC	GCST90001471	3410
Absolute count	cDC	CD62L- CD86+ myeloid DC AC	GCST90001472	3387
Relative count	cDC	CD62L- CD86+ myeloid DC %DC	GCST90001473	3410
Relative count	cDC	Plasmacytoid DC %DC	GCST90001474	3410
Relative count	TBNK	HLA DR++ monocyte %monocyte	GCST90001475	3595
Relative count	TBNK	HLA DR++ monocyte %leukocyte	GCST90001476	3595
Absolute count	TBNK	HLA DR++ monocyte AC	GCST90001477	3579
Relative count	Treg	CD4 Treg %CD4	GCST90001478	3437
Relative count	Treg	CD4 Treg %T cell	GCST90001479	3437
Absolute count	Treg	Resting Treg AC	GCST90001480	3405
Relative count	Treg	Resting Treg % CD4 Treg	GCST90001481	3437
Relative count	Treg	Resting Treg %CD4	GCST90001482	3437
Absolute count	Treg	CD39+ resting Treg AC	GCST90001483	3405
Relative count	Treg	CD39+ resting Treg %resting Treg	GCST90001484	3437
Relative count	Treg	CD39+ resting Treg % CD4 Treg	GCST90001485	3437
Absolute count	Treg	Activated Treg AC	GCST90001486	3405
Relative count	Treg	Activated Treg %CD4 Treg	GCST90001487	3437
Relative count	Treg	Activated Treg %CD4	GCST90001488	3437
Absolute count	Treg	CD39+ activated Treg AC	GCST90001489	3405
Relative count	Treg	CD39+ activated Treg %activated Treg	GCST90001490	3437
Relative count	Treg	CD39+ activated Treg %CD4 Treg	GCST90001491	3437
Absolute count	Treg	Secreting Treg AC	GCST90001492	3405
Relative count	Treg	Secreting Treg % CD4 Treg	GCST90001493	3437
Relative count	Treg	Secreting Treg %CD4	GCST90001494	3437
Absolute count	Treg	CD39+ secreting Treg AC	GCST90001495	3405
Relative count	Treg	CD39+ secreting Treg %secreting Treg	GCST90001496	3437
Relative count	Treg	CD39+ secreting Treg %CD4 Treg	GCST90001497	3437
Absolute count	Treg	Activated & resting Treg AC	GCST90001498	3405
Relative count	Treg	Activated & resting Treg % CD4 Treg	GCST90001499	3437
Relative count	Treg	Activated & resting Treg %CD4+	GCST90001500	3437
Absolute count	Treg	Activated & secreting Treg AC	GCST90001501	3405
Relative count	Treg	Activated & secreting Treg %CD4 Treg	GCST90001502	3437
Relative count	Treg	Activated & secreting Treg %CD4+	GCST90001503	3437
Absolute count	Treg	CD25hi AC	GCST90001504	3405
Relative count	Treg	CD25hi %CD4+	GCST90001505	3437
Relative count	Treg	CD25hi %T cell	GCST90001506	3437
Absolute count	Treg	CD25hi CD45RA+ CD4 not Treg AC	GCST90001507	3405
Relative count	Treg	CD25hi CD45RA+ CD4 not Treg %CD4+	GCST90001508	3437
Relative count	Treg	CD25hi CD45RA+ CD4 not Treg %T cell	GCST90001509	3437
Absolute count	Treg	CD25hi CD45RA- CD4 not Treg AC	GCST90001510	3405
Relative count	Treg	CD25hi CD45RA- CD4 not Treg %CD4+	GCST90001511	3437
Relative count	Treg	CD25hi CD45RA- CD4 not Treg %T cell	GCST90001512	3437
Absolute count	Treg	CD4 Treg AC	GCST90001513	3405
Absolute count	Myeloid cell	HSC AC	GCST90001514	1858
Absolute count	Myeloid cell	Im MDSC AC	GCST90001515	1857
Relative count	Myeloid cell	Im MDSC %CD33dim HLA DR- CD66b-	GCST90001516	1857
Absolute count	Myeloid cell	CD33br HLA DR+ AC	GCST90001517	1858
Absolute count	Myeloid cell	CD33br HLA DR+ CD14- AC	GCST90001518	1858
Relative count	Myeloid cell	CD33br HLA DR+ CD14- %CD33br HLA DR+	GCST90001519	1858
Absolute count	Myeloid cell	CD33br HLA DR+ CD14dim AC	GCST90001520	1858
Relative count	Myeloid cell	CD33br HLA DR+ CD14dim %CD33br HLA DR+	GCST90001521	1858
Absolute count	Myeloid cell	CD33- HLA DR- AC	GCST90001522	1858
Absolute count	Myeloid cell	CD33- HLA DR+ AC	GCST90001523	1858
Absolute count	Myeloid cell	Gr MDSC AC	GCST90001524	1856
Absolute count	Myeloid cell	CD33dim HLA DR+ CD11b+ AC	GCST90001525	1858
Relative count	Myeloid cell	CD33dim HLA DR+ CD11b+ %CD33dim HLA DR+	GCST90001526	1858
Absolute count	Myeloid cell	CD33dim HLA DR+ CD11b- AC	GCST90001527	1858
Relative count	Myeloid cell	CD33dim HLA DR+ CD11b- %CD33dim HLA DR+	GCST90001528	1858
Absolute count	Myeloid cell	CD66b++ myeloid cell AC	GCST90001529	1858
Absolute count	Myeloid cell	Mo MDSC AC	GCST90001530	1855
Absolute count	Myeloid cell	CD33dim HLA DR- AC	GCST90001531	1856
Absolute count	Myeloid cell	Basophil AC	GCST90001532	1857
Relative count	Myeloid cell	Basophil %CD33dim HLA DR- CD66b-	GCST90001533	1857
Absolute count	Maturation stages of T cell	CD45RA- CD4+ AC	GCST90001534	3395
Relative count	Maturation stages of T cell	CD45RA- CD4+ %CD4+	GCST90001535	3427
Relative count	Maturation stages of T cell	CD45RA- CD4+ %T cell	GCST90001536	3427
Absolute count	Maturation stages of T cell	CM CD4+ AC	GCST90001537	3395
Relative count	Maturation stages of T cell	CM CD4+ %CD4+	GCST90001538	3427
Relative count	Maturation stages of T cell	CM CD4+ %T cell	GCST90001539	3427
Absolute count	Maturation stages of T cell	Naive CD4+ AC	GCST90001540	3395
Relative count	Maturation stages of T cell	Naive CD4+ %CD4+	GCST90001541	3427
Absolute count	Maturation stages of T cell	EM CD4+ AC	GCST90001542	3395
Relative count	Maturation stages of T cell	EM CD4+ %CD4+	GCST90001543	3427
Relative count	Maturation stages of T cell	EM CD4+ %T cell	GCST90001544	3427
Absolute count	Maturation stages of T cell	TD CD4+ AC	GCST90001545	3395
Relative count	Maturation stages of T cell	TD CD4+ %CD4+	GCST90001546	3427
Relative count	Maturation stages of T cell	TD CD4+ %T cell	GCST90001547	3427
Absolute count	Maturation stages of T cell	CM CD8br AC	GCST90001548	3395
Relative count	Maturation stages of T cell	CM CD8br %CD8br	GCST90001549	3427
Relative count	Maturation stages of T cell	CM CD8br %T cell	GCST90001550	3427
Absolute count	Maturation stages of T cell	Naive CD8br AC	GCST90001551	3395
Relative count	Maturation stages of T cell	Naive CD8br %CD8br	GCST90001552	3427
Relative count	Maturation stages of T cell	Naive CD8br %T cell	GCST90001553	3427
Absolute count	Maturation stages of T cell	EM CD8br AC	GCST90001554	3395
Relative count	Maturation stages of T cell	EM CD8br %CD8br	GCST90001555	3427
Relative count	Maturation stages of T cell	EM CD8br %T cell	GCST90001556	3427
Absolute count	Maturation stages of T cell	TD CD8br AC	GCST90001557	3395
Relative count	Maturation stages of T cell	TD CD8br %CD8br	GCST90001558	3427
Relative count	Maturation stages of T cell	TD CD8br %T cell	GCST90001559	3427
Absolute count	Maturation stages of T cell	CD45RA+ CD8br AC	GCST90001560	3395
Relative count	Maturation stages of T cell	CD45RA+ CD8br %CD8br	GCST90001561	3427
Relative count	Maturation stages of T cell	CD45RA+ CD8br %T cell	GCST90001562	3427
Absolute count	Maturation stages of T cell	CM DN (CD4-CD8-) AC	GCST90001563	3395
Relative count	Maturation stages of T cell	CM DN (CD4-CD8-) %DN	GCST90001564	3427
Relative count	Maturation stages of T cell	CM DN (CD4-CD8-) %T cell	GCST90001565	3427
Absolute count	Maturation stages of T cell	Naive DN (CD4-CD8-) AC	GCST90001566	3395
Relative count	Maturation stages of T cell	Naive DN (CD4-CD8-) %DN	GCST90001567	3427
Relative count	Maturation stages of T cell	Naive DN (CD4-CD8-) %T cell	GCST90001568	3427
Absolute count	Maturation stages of T cell	EM DN (CD4-CD8-) AC	GCST90001569	3395
Relative count	Maturation stages of T cell	EM DN (CD4-CD8-) %DN	GCST90001570	3427
Relative count	Maturation stages of T cell	EM DN (CD4-CD8-) %T cell	GCST90001571	3427
Absolute count	Maturation stages of T cell	TD DN (CD4-CD8-) AC	GCST90001572	3395
Relative count	Maturation stages of T cell	TD DN (CD4-CD8-) %DN	GCST90001573	3427
Relative count	Maturation stages of T cell	TD DN (CD4-CD8-) %T cell	GCST90001574	3427
Relative count	Maturation stages of T cell	Naive CD4+ %T cell	GCST90001575	3427
Relative count	B cell	Transitional %B cell	GCST90001576	3657
Absolute count	B cell	Transitional AC	GCST90001577	3656
Relative count	B cell	Transitional %lymphocyte	GCST90001578	3656
Absolute count	Monocyte	CD14- CD16+ monocyte AC	GCST90001579	3629
Absolute count	Monocyte	CD14+ CD16+ monocyte AC	GCST90001580	3629
Absolute count	Monocyte	CD14- CD16- AC	GCST90001581	3629
Absolute count	Monocyte	CD14+ CD16- monocyte AC	GCST90001582	3629
Absolute count	Monocyte	Monocyte AC	GCST90001583	3629
Relative count	Monocyte	CD14- CD16+ monocyte %monocyte	GCST90001584	3629
Relative count	Monocyte	CD14+ CD16+ monocyte %monocyte	GCST90001585	3629
Relative count	Monocyte	CD14+ CD16- monocyte %monocyte	GCST90001586	3629
Relative count	Monocyte	CD16+ monocyte %monocyte	GCST90001587	3629
Relative count	TBNK	T/B	GCST90001588	3653
Relative count	TBNK	CD4/CD8br	GCST90001589	3652
Absolute count	TBNK	CD4+ AC	GCST90001590	3652
Relative count	TBNK	CD4+ %T cell	GCST90001591	3668
Absolute count	TBNK	CD8br AC	GCST90001592	3652
Relative count	TBNK	CD8br %T cell	GCST90001593	3668
Absolute count	TBNK	DP (CD4+CD8+) AC	GCST90001594	3652
Relative count	TBNK	DP (CD4+CD8+) %T cell	GCST90001595	3668
Absolute count	TBNK	CD8dim AC	GCST90001596	3652
Relative count	TBNK	CD8dim %T cell	GCST90001597	3668
Absolute count	TBNK	DN (CD4-CD8-) AC	GCST90001598	3652
Relative count	TBNK	DN (CD4-CD8-) %T cell	GCST90001599	3668
Absolute count	TBNK	Leukocyte AC	GCST90001600	3653
Absolute count	TBNK	Lymphocyte AC	GCST90001601	3653
Relative count	TBNK	Lymphocyte %leukocyte	GCST90001602	3669
Absolute count	TBNK	T cell AC	GCST90001603	3653
Relative count	TBNK	T cell %lymphocyte	GCST90001604	3669
Relative count	TBNK	T cell %leukocyte	GCST90001605	3669
Relative count	TBNK	CD4+ %leukocyte	GCST90001606	3668
Relative count	TBNK	CD8br %leukocyte	GCST90001607	3668
Relative count	TBNK	DP (CD4+CD8+) %leukocyte	GCST90001608	3668
Absolute count	TBNK	CD4+ CD8dim AC	GCST90001609	3652
Relative count	TBNK	CD4+ CD8dim %lymphocyte	GCST90001610	3668
Relative count	TBNK	CD4+ CD8dim %leukocyte	GCST90001611	3668
Relative count	TBNK	CD8dim %leukocyte	GCST90001612	3668
Relative count	TBNK	DN (CD4-CD8-) %leukocyte	GCST90001613	3668
Relative count	TBNK	CD8br and CD8dim %leukocyte	GCST90001614	3668
Absolute count	TBNK	TCRgd AC	GCST90001615	3650
Relative count	TBNK	TCRgd %T cell	GCST90001616	3666
Relative count	TBNK	TCRgd %lymphocyte	GCST90001617	3666
Absolute count	TBNK	HLA DR+ T cell AC	GCST90001618	3580
Relative count	TBNK	HLA DR+ T cell%T cell	GCST90001619	3596
Relative count	TBNK	HLA DR+ T cell%lymphocyte	GCST90001620	3596
Absolute count	TBNK	NKT AC	GCST90001621	3653
Relative count	TBNK	NKT %T cell	GCST90001622	3669
Relative count	TBNK	NKT %lymphocyte	GCST90001623	3669
Absolute count	TBNK	HLA DR+ CD4+ AC	GCST90001624	3579
Relative count	TBNK	HLA DR+ CD4+ %T cell	GCST90001625	3595
Relative count	TBNK	HLA DR+ CD4+ %lymphocyte	GCST90001626	3595
Absolute count	TBNK	HLA DR+ CD8br AC	GCST90001627	3579
Relative count	TBNK	HLA DR+ CD8br %T cell	GCST90001628	3595
Relative count	TBNK	HLA DR+ CD8br %lymphocyte	GCST90001629	3595
Absolute count	TBNK	CD8br NKT AC	GCST90001630	3652
Relative count	TBNK	CD8br NKT %T cell	GCST90001631	3668
Relative count	TBNK	CD8br NKT %lymphocyte	GCST90001632	3668
Absolute count	TBNK	CD8dim NKT AC	GCST90001633	3652
Relative count	TBNK	CD8dim NKT %T cell	GCST90001634	3668
Relative count	TBNK	CD8dim NKT %lymphocyte	GCST90001635	3668
Absolute count	TBNK	DN (CD4-CD8-) NKT AC	GCST90001636	3652
Relative count	TBNK	DN (CD4-CD8-) NKT %T cell	GCST90001637	3668
Relative count	TBNK	DN (CD4-CD8-) NKT %lymphocyte	GCST90001638	3668
Absolute count	TBNK	CD3- lymphocyte AC	GCST90001639	3653
Relative count	TBNK	CD3- lymphocyte %lymphocyte	GCST90001640	3669
Relative count	TBNK	CD3- lymphocyte %leukocyte	GCST90001641	3669
Absolute count	TBNK	B cell AC	GCST90001642	3653
Relative count	TBNK	B cell % CD3- lymphocyte	GCST90001643	3669
Relative count	TBNK	B cell %lymphocyte	GCST90001644	3669
Absolute count	TBNK	NK AC	GCST90001645	3653
Relative count	TBNK	NK %CD3- lymphocyte	GCST90001646	3669
Relative count	TBNK	NK %lymphocyte	GCST90001647	3669
Absolute count	TBNK	HLA DR+ NK AC	GCST90001648	3580
Relative count	TBNK	HLA DR+ NK %NK	GCST90001649	3596
Relative count	TBNK	HLA DR+ NK %CD3- lymphocyte	GCST90001650	3596
Absolute count	TBNK	Granulocyte AC	GCST90001651	3653
Relative count	TBNK	Granulocyte %leukocyte	GCST90001652	3669
Relative count	Treg	CD28- DN (CD4-CD8-) %DN	GCST90001653	3440
Absolute count	Treg	CD28- DN (CD4-CD8-) AC	GCST90001654	3408
Relative count	Treg	CD28+ DN (CD4-CD8-) %T cell	GCST90001655	3440
Relative count	Treg	CD28+ DN (CD4-CD8-) %DN	GCST90001656	3440
Absolute count	Treg	CD28+ DN (CD4-CD8-) AC	GCST90001657	3408
Relative count	Treg	CD39+ CD4+ %T cell	GCST90001658	3440
Relative count	Treg	CD39+ CD4+ %CD4+	GCST90001659	3440
Absolute count	Treg	CD39+ CD4+ AC	GCST90001660	3408
Relative count	Treg	CD28- CD8dim %T cell	GCST90001661	3440
Relative count	Treg	CD28- CD8dim %CD8dim	GCST90001662	3440
Absolute count	Treg	CD28- CD8dim AC	GCST90001663	3408
Relative count	Treg	CD28+ CD45RA+ CD8dim %T cell	GCST90001664	3440
Relative count	Treg	CD28+ CD45RA+ CD8dim %CD8dim	GCST90001665	3440
Absolute count	Treg	CD28+ CD45RA+ CD8dim AC	GCST90001666	3408
Relative count	Treg	CD28+ CD45RA- CD8dim %T cell	GCST90001667	3440
Relative count	Treg	CD28+ CD45RA- CD8dim %CD8dim	GCST90001668	3440
Absolute count	Treg	CD28+ CD45RA- CD8dim AC	GCST90001669	3408
Relative count	Treg	CD39+ CD8br %T cell	GCST90001670	3440
Relative count	Treg	CD39+ CD8br %CD8br	GCST90001671	3440
Absolute count	Treg	CD39+ CD8br AC	GCST90001672	3408
Relative count	Treg	CD28- CD127- CD25++ CD8br %T cell	GCST90001673	3162
Relative count	Treg	CD28- CD127- CD25++ CD8br %CD8br	GCST90001674	3162
Absolute count	Treg	CD28- CD127- CD25++ CD8br AC	GCST90001675	3130
Relative count	Treg	CD28- CD25++ CD8br %T cell	GCST90001676	3162
Relative count	Treg	CD28- CD25++ CD8br %CD8br	GCST90001677	3162
Absolute count	Treg	CD28- CD25++ CD8br AC	GCST90001678	3130
Relative count	Treg	CD25++ CD8br %T cell	GCST90001679	3162
Relative count	Treg	CD25++ CD8br %CD8br	GCST90001680	3162
Absolute count	Treg	CD25++ CD8br AC	GCST90001681	3130
Relative count	Treg	CD127- CD8br %T cell	GCST90001682	3403
Relative count	Treg	CD127- CD8br %CD8br	GCST90001683	3403
Absolute count	Treg	CD127- CD8br AC	GCST90001684	3371
Relative count	Treg	CD28- CD8br %T cell	GCST90001685	3440
Relative count	Treg	CD28- CD8br %CD8br	GCST90001686	3440
Absolute count	Treg	CD28- CD8br AC	GCST90001687	3408
Relative count	Treg	CD28+ CD45RA+ CD8br %T cell	GCST90001688	3440
Relative count	Treg	CD28+ CD45RA+ CD8br %CD8br	GCST90001689	3440
Absolute count	Treg	CD28+ CD45RA+ CD8br AC	GCST90001690	3408
Relative count	Treg	CD28+ CD45RA- CD8br %T cell	GCST90001691	3440
Relative count	Treg	CD28+ CD45RA- CD8br %CD8br	GCST90001692	3440
Absolute count	Treg	CD28+ CD45RA- CD8br AC	GCST90001693	3408
Relative count	Treg	CD28- DN (CD4-CD8-) %T cell	GCST90001694	3440
Absolute count	Treg	CD45RA- CD28- CD8br AC	GCST90001695	3408
Relative count	Treg	CD45RA- CD28- CD8br %CD8br	GCST90001696	3425
Relative count	Treg	CD45RA- CD28- CD8br %T cell	GCST90001697	3425
Absolute count	Treg	CD45RA+ CD28- CD8br AC	GCST90001698	3408
Relative count	Treg	CD45RA+ CD28- CD8br %CD8br	GCST90001699	3425
Relative count	Treg	CD45RA+ CD28- CD8br %T cell	GCST90001700	3425
MFI	B cell	BAFF-R on CD20- CD38-	GCST90001701	3592
MFI	B cell	BAFF-R on CD24+ CD27+	GCST90001702	3657
MFI	B cell	BAFF-R on IgD+ CD24+	GCST90001703	3657
MFI	B cell	BAFF-R on IgD+ CD24-	GCST90001704	3657
MFI	B cell	BAFF-R on IgD+ CD38-	GCST90001705	3645
MFI	B cell	BAFF-R on IgD+ CD38- naive	GCST90001706	1837
MFI	B cell	BAFF-R on IgD+ CD38- unsw mem	GCST90001707	1837
MFI	B cell	BAFF-R on IgD+ CD38br	GCST90001708	3656
MFI	B cell	BAFF-R on IgD+ CD38dim	GCST90001709	3657
MFI	B cell	BAFF-R on IgD- CD24-	GCST90001710	3657
MFI	B cell	BAFF-R on IgD- CD27-	GCST90001711	3657
MFI	B cell	BAFF-R on IgD- CD38-	GCST90001712	3657
MFI	B cell	BAFF-R on IgD- CD38br	GCST90001713	3659
MFI	B cell	BAFF-R on IgD- CD38dim	GCST90001714	3657
MFI	B cell	BAFF-R on memory B cell	GCST90001715	3657
MFI	B cell	BAFF-R on naive-mature B cell	GCST90001716	3657
MFI	B cell	BAFF-R on unsw mem	GCST90001717	3657
MFI	B cell	BAFF-R on sw mem	GCST90001718	3657
MFI	B cell	BAFF-R on IgD+	GCST90001719	3658
MFI	B cell	BAFF-R on transitional	GCST90001720	3655
MFI	B cell	CD19 on CD20-	GCST90001721	3656
MFI	B cell	CD19 on CD20- CD38-	GCST90001722	3595
MFI	B cell	CD19 on CD24+ CD27+	GCST90001723	3656
MFI	B cell	CD19 on IgD+ CD24+	GCST90001724	3656
MFI	B cell	CD19 on IgD+ CD24-	GCST90001725	3656
MFI	B cell	CD19 on IgD+ CD38-	GCST90001726	3645
MFI	B cell	CD19 on IgD+ CD38- naive	GCST90001727	1830
MFI	B cell	CD19 on IgD+ CD38- unsw mem	GCST90001728	1833
MFI	B cell	CD19 on IgD+ CD38br	GCST90001729	3657
MFI	B cell	CD19 on IgD+ CD38dim	GCST90001730	3657
MFI	B cell	CD19 on IgD- CD24-	GCST90001731	3655
MFI	B cell	CD19 on IgD- CD27-	GCST90001732	3656
MFI	B cell	CD19 on IgD- CD38-	GCST90001733	3657
MFI	B cell	CD19 on IgD- CD38br	GCST90001734	3658
MFI	B cell	CD19 on IgD- CD38dim	GCST90001735	3657
MFI	B cell	CD19 on memory B cell	GCST90001736	3657
MFI	B cell	CD19 on naive-mature B cell	GCST90001737	3653
MFI	B cell	CD19 on unsw mem	GCST90001738	3656
MFI	B cell	CD19 on PB/PC	GCST90001739	3657
MFI	B cell	CD19 on sw mem	GCST90001740	3657
MFI	B cell	CD19 on IgD+	GCST90001741	3658
MFI	B cell	CD19 on transitional	GCST90001742	3657
MFI	B cell	CD20 on B cell	GCST90001743	3660
MFI	B cell	CD20 on CD20- CD38-	GCST90001744	3606
MFI	B cell	CD20 on CD24+ CD27+	GCST90001745	3657
MFI	B cell	CD20 on IgD+ CD24+	GCST90001746	3657
MFI	B cell	CD20 on IgD+ CD24-	GCST90001747	3657
MFI	B cell	CD20 on IgD+ CD38-	GCST90001748	3645
MFI	B cell	CD20 on IgD+ CD38- naive	GCST90001749	1834
MFI	B cell	CD20 on IgD+ CD38- unsw mem	GCST90001750	1836
MFI	B cell	CD20 on IgD+ CD38br	GCST90001751	3657
MFI	B cell	CD20 on IgD+ CD38dim	GCST90001752	3657
MFI	B cell	CD20 on IgD- CD24-	GCST90001753	3657
MFI	B cell	CD20 on IgD- CD27-	GCST90001754	3657
MFI	B cell	CD20 on IgD- CD38-	GCST90001755	3657
MFI	B cell	CD20 on IgD- CD38br	GCST90001756	3659
MFI	B cell	CD20 on IgD- CD38dim	GCST90001757	3657
MFI	B cell	CD20 on memory B cell	GCST90001758	3657
MFI	B cell	CD20 on naive-mature B cell	GCST90001759	3657
MFI	B cell	CD20 on unsw mem	GCST90001760	3657
MFI	B cell	CD20 on sw mem	GCST90001761	3657
MFI	B cell	CD20 on IgD+	GCST90001762	3658
MFI	B cell	CD20 on transitional	GCST90001763	3657
MFI	B cell	CD24 on CD24+ CD27+	GCST90001764	3654
MFI	B cell	CD24 on IgD+ CD24+	GCST90001765	3655
MFI	B cell	CD24 on IgD+ CD38-	GCST90001766	3638
MFI	B cell	CD24 on IgD+ CD38- unsw mem	GCST90001767	1832
MFI	B cell	CD24 on IgD+ CD38br	GCST90001768	3655
MFI	B cell	CD24 on IgD- CD38-	GCST90001769	3648
MFI	B cell	CD24 on IgD- CD38dim	GCST90001770	3649
MFI	B cell	CD24 on memory B cell	GCST90001771	3653
MFI	B cell	CD24 on unsw mem	GCST90001772	3655
MFI	B cell	CD24 on sw mem	GCST90001773	3652
MFI	B cell	CD24 on transitional	GCST90001774	3656
MFI	B cell	CD25 on B cell	GCST90001775	3660
MFI	B cell	CD25 on CD20- CD38-	GCST90001776	3505
MFI	B cell	CD25 on CD24+ CD27+	GCST90001777	3657
MFI	B cell	CD25 on IgD+ CD24+	GCST90001778	3657
MFI	B cell	CD25 on IgD+ CD24-	GCST90001779	3657
MFI	B cell	CD25 on IgD+ CD38-	GCST90001780	3642
MFI	B cell	CD25 on IgD+ CD38- naive	GCST90001781	1835
MFI	B cell	CD25 on IgD+ CD38- unsw mem	GCST90001782	1837
MFI	B cell	CD25 on IgD+ CD38br	GCST90001783	3656
MFI	B cell	CD25 on IgD+ CD38dim	GCST90001784	3657
MFI	B cell	CD25 on IgD- CD24-	GCST90001785	3649
MFI	B cell	CD25 on IgD- CD27-	GCST90001786	3651
MFI	B cell	CD25 on IgD- CD38-	GCST90001787	3657
MFI	B cell	CD25 on IgD- CD38br	GCST90001788	3656
MFI	B cell	CD25 on IgD- CD38dim	GCST90001789	3657
MFI	B cell	CD25 on memory B cell	GCST90001790	3657
MFI	B cell	CD25 on naive-mature B cell	GCST90001791	3657
MFI	B cell	CD25 on unsw mem	GCST90001792	3657
MFI	B cell	CD25 on sw mem	GCST90001793	3657
MFI	B cell	CD25 on IgD+	GCST90001794	3658
MFI	B cell	CD25 on transitional	GCST90001795	3657
MFI	B cell	CD27 on CD20-	GCST90001796	3634
MFI	B cell	CD27 on CD20- CD38-	GCST90001797	3592
MFI	B cell	CD27 on CD24+ CD27+	GCST90001798	3657
MFI	B cell	CD27 on T cell	GCST90001799	1838
MFI	B cell	CD27 on IgD+ CD24+	GCST90001800	3656
MFI	B cell	CD27 on IgD+ CD38- unsw mem	GCST90001801	1836
MFI	B cell	CD27 on IgD- CD38-	GCST90001802	3657
MFI	B cell	CD27 on IgD- CD38br	GCST90001803	3642
MFI	B cell	CD27 on IgD- CD38dim	GCST90001804	3657
MFI	B cell	CD27 on memory B cell	GCST90001805	3657
MFI	B cell	CD27 on unsw mem	GCST90001806	3656
MFI	B cell	CD27 on PB/PC	GCST90001807	3651
MFI	B cell	CD27 on sw mem	GCST90001808	3657
MFI	B cell	CD38 on CD20-	GCST90001809	3630
MFI	B cell	CD38 on CD3- CD19-	GCST90001810	1834
MFI	B cell	CD38 on IgD+ CD24-	GCST90001811	3656
MFI	B cell	CD38 on IgD+ CD38br	GCST90001812	3652
MFI	B cell	CD38 on IgD+ CD38dim	GCST90001813	3654
MFI	B cell	CD38 on IgD- CD38br	GCST90001814	3644
MFI	B cell	CD38 on IgD- CD38dim	GCST90001815	3657
MFI	B cell	CD38 on naive-mature B cell	GCST90001816	3656
MFI	B cell	CD38 on PB/PC	GCST90001817	3655
MFI	B cell	CD38 on IgD+	GCST90001818	3658
MFI	B cell	CD38 on transitional	GCST90001819	3657
MFI	B cell	IgD on IgD+ CD24+	GCST90001820	3656
MFI	B cell	IgD on IgD+ CD24-	GCST90001821	3656
MFI	B cell	IgD on IgD+ CD38-	GCST90001822	3642
MFI	B cell	IgD on IgD+ CD38- unsw mem	GCST90001823	1834
MFI	B cell	IgD on IgD+ CD38br	GCST90001824	3656
MFI	B cell	IgD on IgD+ CD38dim	GCST90001825	3656
MFI	B cell	IgD on unsw mem	GCST90001826	3636
MFI	B cell	IgD on IgD+	GCST90001827	3657
MFI	B cell	IgD on transitional	GCST90001828	3657
MFI	B cell	BAFF-R on B cell	GCST90001829	3660
MFI	B cell	BAFF-R on CD20-	GCST90001830	3648
MFI	cDC	CD62L on CD62L+ myeloid DC	GCST90001831	2872
MFI	cDC	CD62L on CD62L+ plasmacytoid DC	GCST90001832	2872
MFI	cDC	CD62L on CD62L+ DC	GCST90001833	2871
MFI	cDC	CD62L on monocyte	GCST90001834	2848
MFI	cDC	CD62L on granulocyte	GCST90001835	2849
MFI	Myeloid cell	CD66b on CD66b++ myeloid cell	GCST90001836	1465
MFI	Myeloid cell	CD66b on Gr MDSC	GCST90001837	1244
MFI	Maturation stages of T cell	CD3 on naive CD8br	GCST90001838	2910
MFI	Maturation stages of T cell	CD3 on EM CD8br	GCST90001839	2912
MFI	Maturation stages of T cell	CD3 on TD CD8br	GCST90001840	2911
MFI	Maturation stages of T cell	CD3 on CM CD4+	GCST90001841	2912
MFI	Maturation stages of T cell	CD3 on Naive CD4+	GCST90001842	2910
MFI	Maturation stages of T cell	CD3 on EM CD4+	GCST90001843	2912
MFI	Maturation stages of T cell	CD3 on TD CD4+	GCST90001844	2903
MFI	Maturation stages of T cell	CD3 on CD45RA- CD4+	GCST90001845	2911
MFI	Maturation stages of T cell	CD3 on CM CD8br	GCST90001846	2910
MFI	TBNK	CD3 on HLA DR+ T cell	GCST90001847	3060
MFI	TBNK	CD3 on NKT	GCST90001848	3113
MFI	TBNK	CD3 on HLA DR+ CD4+	GCST90001849	3060
MFI	TBNK	CD3 on HLA DR+ CD8br	GCST90001850	3060
MFI	Treg	CD3 on T cell	GCST90001851	2919
MFI	Treg	CD3 on CD39+ resting Treg	GCST90001852	2649
MFI	Treg	CD3 on activated Treg	GCST90001853	2919
MFI	Treg	CD3 on CD39+ activated Treg	GCST90001854	2919
MFI	Treg	CD3 on secreting Treg	GCST90001855	2919
MFI	Treg	CD3 on CD39+ secreting Treg	GCST90001856	2919
MFI	Treg	CD3 on activated & secreting Treg	GCST90001857	2919
MFI	Treg	CD3 on CD45RA+ CD4+	GCST90001858	2919
MFI	Treg	CD3 on CD8br	GCST90001859	2918
MFI	Treg	CD3 on CD39+ CD4+	GCST90001860	2919
MFI	Treg	CD3 on CD28+ CD4+	GCST90001861	2919
MFI	Treg	CD3 on CD28+ DN (CD4-CD8-)	GCST90001862	2918
MFI	Treg	CD3 on CD28+ CD45RA- CD8br	GCST90001863	2919
MFI	Treg	CD3 on CD28+ CD45RA+ CD8br	GCST90001864	2919
MFI	Treg	CD3 on CD28- CD8br	GCST90001865	2919
MFI	Treg	CD3 on CD39+ CD8br	GCST90001866	2914
MFI	Treg	CD3 on CD4+	GCST90001867	2919
MFI	Treg	CD3 on CD4 Treg	GCST90001868	2919
MFI	Treg	CD3 on resting Treg	GCST90001869	2918
MFI	Myeloid cell	CD34 on HSC	GCST90001870	1634
MFI	Maturation stages of T cell	HVEM on T cell	GCST90001871	1247
MFI	Maturation stages of T cell	HVEM on naive CD8br	GCST90001872	1247
MFI	Maturation stages of T cell	HVEM on EM CD8br	GCST90001873	1247
MFI	Maturation stages of T cell	HVEM on TD CD8br	GCST90001874	1247
MFI	Maturation stages of T cell	HVEM on CD4+	GCST90001875	1247
MFI	Maturation stages of T cell	HVEM on CM CD4+	GCST90001876	1247
MFI	Maturation stages of T cell	HVEM on naive CD4+	GCST90001877	1247
MFI	Maturation stages of T cell	HVEM on EM CD4+	GCST90001878	1247
MFI	Maturation stages of T cell	HVEM on TD CD4+	GCST90001879	1245
MFI	Maturation stages of T cell	HVEM on CD45RA- CD4+	GCST90001880	1247
MFI	Maturation stages of T cell	HVEM on CD8br	GCST90001881	1247
MFI	Maturation stages of T cell	HVEM on CM CD8br	GCST90001882	1247
MFI	TBNK	CD16-CD56 on NKT	GCST90001883	3113
MFI	TBNK	CD16-CD56 on NK	GCST90001884	3113
MFI	TBNK	CD16-CD56 on HLA DR+ NK	GCST90001885	2971
MFI	Treg	CD28 on CD39+ activated Treg	GCST90001886	2920
MFI	Treg	CD28 on secreting Treg	GCST90001887	2920
MFI	Treg	CD28 on CD39+ secreting Treg	GCST90001888	2920
MFI	Treg	CD28 on activated & secreting Treg	GCST90001889	2920
MFI	Treg	CD28 on CD45RA+ CD4+	GCST90001890	2920
MFI	Treg	CD28 on CD45RA- CD4 not Treg	GCST90001891	2920
MFI	Treg	CD28 on CD39+ CD4+	GCST90001892	2920
MFI	Treg	CD28 on CD28+ CD45RA- CD8br	GCST90001893	2920
MFI	Treg	CD28 on CD28+ CD4+	GCST90001894	2920
MFI	Treg	CD28 on CD28+ DN (CD4-CD8-)	GCST90001895	2919
MFI	Treg	CD28 on CD28+ CD45RA+ CD8br	GCST90001896	2920
MFI	Treg	CD28 on CD39+ CD8br	GCST90001897	2914
MFI	Treg	CD28 on CD4+	GCST90001898	2920
MFI	Treg	CD28 on CD4 Treg	GCST90001899	2920
MFI	Treg	CD28 on resting Treg	GCST90001900	2919
MFI	Treg	CD28 on CD39+ resting Treg	GCST90001901	2650
MFI	Treg	CD28 on activated Treg	GCST90001902	2920
MFI	cDC	CD86 on myeloid DC	GCST90001903	2871
MFI	cDC	CD86 on CD62L+ myeloid DC	GCST90001904	2871
MFI	cDC	CD86 on monocyte	GCST90001905	2850
MFI	cDC	CD86 on granulocyte	GCST90001906	2848
MFI	Maturation stages of T cell	CCR7 on naive CD4+	GCST90001907	2910
MFI	Maturation stages of T cell	CCR7 on naive CD8br	GCST90001908	2910
MFI	TBNK	CD45 on CD14+ monocyte	GCST90001909	3112
MFI	TBNK	CD45 on B cell	GCST90001910	3112
MFI	TBNK	CD45 on NK	GCST90001911	3113
MFI	TBNK	CD45 on HLA DR+ NK	GCST90001912	2971
MFI	TBNK	CD45 on granulocyte	GCST90001913	3112
MFI	TBNK	CD45 on lymphocyte	GCST90001914	3113
MFI	TBNK	CD45 on T cell	GCST90001915	3113
MFI	TBNK	CD45 on CD4+	GCST90001916	3113
MFI	TBNK	CD45 on CD8br	GCST90001917	3113
MFI	TBNK	CD45 on HLA DR+ T cell	GCST90001918	3060
MFI	TBNK	CD45 on NKT	GCST90001919	3113
MFI	TBNK	CD45 on HLA DR+ CD4+	GCST90001920	3060
MFI	TBNK	CD45 on HLA DR+ CD8br	GCST90001921	3060
MFI	Treg	CD127 on T cell	GCST90001922	2920
MFI	Treg	CD127 on CD45RA- CD4 not Treg	GCST90001923	2920
MFI	Treg	CD127 on CD28+ CD4+	GCST90001924	2920
MFI	Treg	CD127 on CD28+ DN (CD4-CD8-)	GCST90001925	2918
MFI	Treg	CD127 on granulocyte	GCST90001926	2920
MFI	Treg	CD127 on CD8br	GCST90001927	2920
MFI	Treg	CD127 on CD28+ CD45RA- CD8br	GCST90001928	2920
MFI	Treg	CD127 on CD28+ CD45RA+ CD8br	GCST90001929	2920
MFI	Treg	CD127 on CD28- CD8br	GCST90001930	2920
MFI	Treg	CD127 on CD4+	GCST90001931	2920
MFI	Treg	CD127 on CD45RA+ CD4+	GCST90001932	2920
MFI	Treg	CD25 on CD45RA- CD4 not Treg	GCST90001933	3435
MFI	Treg	CD25 on CD45RA+ CD4 not Treg	GCST90001934	3435
MFI	Treg	CD25 on CD39+ CD4 Treg	GCST90001935	3434
MFI	Treg	CD25 on CD4 Treg	GCST90001936	3435
MFI	Treg	CD25 on resting Treg	GCST90001937	3434
MFI	Treg	CD25 on CD39+ resting Treg	GCST90001938	3118
MFI	Treg	CD25 on activated Treg	GCST90001939	3435
MFI	Treg	CD25 on CD39+ activated Treg	GCST90001940	3435
MFI	Treg	CD25 on secreting Treg	GCST90001941	3435
MFI	Treg	CD25 on CD39+ secreting Treg	GCST90001942	3435
MFI	Treg	CD25 on activated & secreting Treg	GCST90001943	3435
MFI	cDC	CD123 on plasmacytoid DC	GCST90001944	2872
MFI	cDC	CD123 on CD62L+ plasmacytoid DC	GCST90001945	2872
MFI	Myeloid cell	CD33 on CD14+ monocyte	GCST90001946	1634
MFI	Myeloid cell	CD33 on CD33br HLA DR+ CD14dim	GCST90001947	1577
MFI	Myeloid cell	CD33 on CD33dim HLA DR+ CD11b+	GCST90001948	1633
MFI	Myeloid cell	CD33 on CD33dim HLA DR+ CD11b-	GCST90001949	1634
MFI	Myeloid cell	CD33 on Gr MDSC	GCST90001950	1244
MFI	Myeloid cell	CD33 on CD66b++ myeloid cell	GCST90001951	1464
MFI	Myeloid cell	CD33 on Mo MDSC	GCST90001952	1569
MFI	Myeloid cell	CD33 on CD33dim HLA DR-	GCST90001953	1558
MFI	Myeloid cell	CD33 on basophil	GCST90001954	1555
MFI	Myeloid cell	CD33 on Im MDSC	GCST90001955	1554
MFI	Myeloid cell	CD33 on CD33br HLA DR+	GCST90001956	1579
MFI	Myeloid cell	CD33 on CD33br HLA DR+ CD14-	GCST90001957	1578
MFI	TBNK	CD4 on monocyte	GCST90001958	3112
MFI	TBNK	CD4 on HLA DR+ CD4+	GCST90001959	3060
MFI	Treg	CD25 on CD4+	GCST90001960	2920
MFI	Treg	CD25 on CD39+ CD4+	GCST90001961	2920
MFI	Treg	CD25 on CD28+ CD4+	GCST90001962	2920
Morphological parameter	cDC	FSC-A on myeloid DC	GCST90001963	2872
Morphological parameter	cDC	FSC-A on plasmacytoid DC	GCST90001964	2872
Morphological parameter	cDC	FSC-A on monocyte	GCST90001965	2850
Morphological parameter	cDC	FSC-A on granulocyte	GCST90001966	2850
Morphological parameter	TBNK	FSC-A on CD14+ monocyte	GCST90001967	3112
Morphological parameter	TBNK	FSC-A on B cell	GCST90001968	3112
Morphological parameter	TBNK	FSC-A on NK	GCST90001969	3113
Morphological parameter	TBNK	FSC-A on HLA DR+ NK	GCST90001970	2971
Morphological parameter	TBNK	FSC-A on lymphocyte	GCST90001971	3113
Morphological parameter	TBNK	FSC-A on T cell	GCST90001972	3113
Morphological parameter	TBNK	FSC-A on CD4+	GCST90001973	3113
Morphological parameter	TBNK	FSC-A on CD8br	GCST90001974	3113
Morphological parameter	TBNK	FSC-A on HLA DR+ T cell	GCST90001975	3060
Morphological parameter	TBNK	FSC-A on NKT	GCST90001976	3113
Morphological parameter	TBNK	FSC-A on HLA DR+ CD4+	GCST90001977	3060
Morphological parameter	TBNK	FSC-A on HLA DR+ CD8br	GCST90001978	3060
MFI	Monocyte	CD16 on CD14- CD16+ monocyte	GCST90001979	3620
MFI	Monocyte	CD40 on CD14+ CD16- monocyte	GCST90001980	3629
MFI	Monocyte	CD40 on CD14+ CD16+ monocyte	GCST90001981	3618
MFI	Monocyte	CCR2 on CD14- CD16+ monocyte	GCST90001982	3621
MFI	Monocyte	CD14 on CD14+ CD16+ monocyte	GCST90001983	3618
MFI	Monocyte	HLA DR on CD14- CD16+ monocyte	GCST90001984	3621
MFI	Monocyte	CD40 on monocytes	GCST90001985	3629
MFI	Monocyte	CD14 on CD14+ CD16- monocyte	GCST90001986	3629
MFI	Monocyte	CD64 on CD14+ CD16- monocyte	GCST90001987	3622
MFI	Monocyte	HLA DR on CD14+ CD16- monocyte	GCST90001988	3629
MFI	Monocyte	CD40 on CD14- CD16+ monocyte	GCST90001989	3621
MFI	Monocyte	CD64 on CD14- CD16+ monocyte	GCST90001990	3614
MFI	Monocyte	HLA DR on CD14+ monocyte	GCST90001991	3629
MFI	Monocyte	CCR2 on CD14+ CD16+ monocyte	GCST90001992	3618
MFI	Monocyte	PDL-1 on CD14+ CD16- monocyte	GCST90001993	3629
MFI	Monocyte	CX3CR1 on CD14- CD16-	GCST90001994	3590
MFI	Monocyte	CX3CR1 on monocyte	GCST90001995	3590
MFI	Monocyte	CX3CR1 on CD14+ CD16+ monocyte	GCST90001996	3579
MFI	Monocyte	CX3CR1 on CD14+ CD16- monocyte	GCST90001997	3590
MFI	Monocyte	PDL-1 on CD14+ CD16+ monocyte	GCST90001998	3618
MFI	Monocyte	PDL-1 on CD14- CD16+ monocyte	GCST90001999	3621
MFI	Monocyte	PDL-1 on CD14- CD16-	GCST90002000	3629
MFI	Monocyte	CD64 on CD14- CD16-	GCST90002001	3622
MFI	Monocyte	PDL-1 on monocyte	GCST90002002	3629
MFI	Monocyte	CCR2 on CD14- CD16-	GCST90002003	3629
MFI	Monocyte	CCR2 on CD14+ CD16- monocyte	GCST90002004	3629
MFI	Monocyte	CD16 on CD14+ CD16+ monocyte	GCST90002005	3617
MFI	Monocyte	CD64 on monocyte	GCST90002006	3622
MFI	Monocyte	HLA DR on CD14+ CD16+ monocyte	GCST90002007	3618
MFI	Monocyte	CCR2 on monocyte	GCST90002008	3629
MFI	Monocyte	HLA DR on CD14- CD16-	GCST90002009	3629
MFI	Monocyte	HLA DR on monocyte	GCST90002010	3629
MFI	Monocyte	CD64 on CD14+ CD16+ monocyte	GCST90002011	3611
MFI	Monocyte	CX3CR1 on CD14- CD16+ monocyte	GCST90002012	3582
MFI	cDC	CCR2 on myeloid DC	GCST90002013	2870
MFI	cDC	CCR2 on CD62L+ myeloid DC	GCST90002014	2870
MFI	cDC	CCR2 on plasmacytoid DC	GCST90002015	2871
MFI	cDC	CCR2 on CD62L+ plasmacytoid DC	GCST90002016	2871
MFI	cDC	CCR2 on monocyte	GCST90002017	2850
MFI	cDC	CCR2 on granulocyte	GCST90002018	2850
MFI	Myeloid cell	CD14 on Mo MDSC	GCST90002019	1570
MFI	Myeloid cell	CD14 on CD33br HLA DR+ CD14dim	GCST90002020	1578
MFI	Myeloid cell	CD14 on CD33dim HLA DR+ CD11b+	GCST90002021	1634
MFI	Maturation stages of T cell	CD4 on CD4+	GCST90002022	2912
MFI	Maturation stages of T cell	CD4 on CM CD4 +	GCST90002023	2912
MFI	Maturation stages of T cell	CD4 on naive CD4+	GCST90002024	2910
MFI	Maturation stages of T cell	CD4 on EM CD4+	GCST90002025	2912
MFI	Maturation stages of T cell	CD4 on TD CD4+	GCST90002026	2903
MFI	Maturation stages of T cell	CD4 on CD45RA+ CD4+	GCST90002027	2911
MFI	TBNK	CD19 on B cell	GCST90002028	3112
MFI	Treg	CD39 on CD39+ CD8br	GCST90002029	2915
MFI	Treg	CD39 on CD39+ activated Treg	GCST90002030	2920
MFI	Treg	CD39 on CD39+ secreting Treg	GCST90002031	2920
MFI	Treg	CD39 on CD39+ CD4+	GCST90002032	2920
MFI	Treg	CD39 on granulocyte	GCST90002033	2920
MFI	Treg	CD39 on monocyte	GCST90002034	2909
MFI	cDC	CD80 on myeloid DC	GCST90002035	2871
MFI	cDC	CD80 on CD62L+ myeloid DC	GCST90002036	2871
MFI	cDC	CD80 on plasmacytoid DC	GCST90002037	2871
MFI	cDC	CD80 on CD62L+ plasmacytoid DC	GCST90002038	2871
MFI	cDC	CD80 on monocyte	GCST90002039	2850
MFI	cDC	CD80 on granulocyte	GCST90002040	2850
MFI	Myeloid cell	CD45 on lymphocyte	GCST90002041	1635
MFI	Myeloid cell	CD45 on CD33br HLA DR+ CD14-	GCST90002042	1579
MFI	Myeloid cell	CD45 on CD33br HLA DR+ CD14dim	GCST90002043	1578
MFI	Myeloid cell	CD45 on CD33dim HLA DR+ CD11b-	GCST90002044	1635
MFI	Myeloid cell	CD45 on CD33- HLA DR-	GCST90002045	1635
MFI	Myeloid cell	CD45 on CD33- HLA DR+	GCST90002046	1635
MFI	Myeloid cell	CD45 on Gr MDSC	GCST90002047	1244
MFI	Myeloid cell	CD45 on CD66b++ myelod cell	GCST90002048	1465
MFI	Myeloid cell	CD45 on Mo MDSC	GCST90002049	1570
MFI	Myeloid cell	CD45 on CD33dim HLA DR-	GCST90002050	1559
MFI	Myeloid cell	CD45 on basophil	GCST90002051	1556
MFI	Myeloid cell	CD45 on Im MDSC	GCST90002052	1555
MFI	Myeloid cell	CD45 on CD33br HLA DR+	GCST90002053	1580
MFI	Maturation stages of T cell	CD8 on CM CD8br	GCST90002054	2910
MFI	Maturation stages of T cell	CD8 on naive CD8br	GCST90002055	2910
MFI	Maturation stages of T cell	CD8 on EM CD8br	GCST90002056	2912
MFI	Maturation stages of T cell	CD8 on TD CD8br	GCST90002057	2911
MFI	TBNK	CD8 on CD8br	GCST90002058	3113
MFI	TBNK	CD8 on NKT	GCST90002059	3103
MFI	TBNK	CD8 on HLA DR+ CD8br	GCST90002060	3060
MFI	Treg	CD4 on CD39+ CD4+	GCST90002061	2920
MFI	Treg	CD4 on CD28+ CD4+	GCST90002062	2920
MFI	Treg	CD4 on CD4 Treg	GCST90002063	2920
MFI	Treg	CD4 on resting Treg	GCST90002064	2919
MFI	Treg	CD4 on CD39+ resting Treg	GCST90002065	2650
MFI	Treg	CD4 on activated Treg	GCST90002066	2920
MFI	Treg	CD4 on CD39+ activated Treg	GCST90002067	2920
MFI	Treg	CD4 on secreting Treg	GCST90002068	2920
MFI	Treg	CD4 on CD39+ secreting Treg	GCST90002069	2920
MFI	Treg	CD4 on activated & secreting Treg	GCST90002070	2920
Morphological parameter	cDC	SSC-A on myeloid DC	GCST90002071	2872
Morphological parameter	cDC	SSC-A on plasmacytoid DC	GCST90002072	2872
Morphological parameter	cDC	SSC-A on monocyte	GCST90002073	2850
Morphological parameter	TBNK	SSC-A on CD14+ monocyte	GCST90002074	3112
Morphological parameter	TBNK	SSC-A on B cell	GCST90002075	3112
Morphological parameter	TBNK	SSC-A on NK	GCST90002076	3113
Morphological parameter	TBNK	SSC-A on HLA DR+ NK	GCST90002077	2971
Morphological parameter	TBNK	SSC-A on granulocyte	GCST90002078	3112
Morphological parameter	TBNK	SSC-A on lymphocyte	GCST90002079	3113
Morphological parameter	TBNK	SSC-A on T cell	GCST90002080	3113
Morphological parameter	TBNK	SSC-A on CD4+	GCST90002081	3113
Morphological parameter	TBNK	SSC-A on CD8br	GCST90002082	3113
Morphological parameter	TBNK	SSC-A on HLA DR+ T cell	GCST90002083	3060
Morphological parameter	TBNK	SSC-A on NKT	GCST90002084	3113
Morphological parameter	TBNK	SSC-A on HLA DR+ CD4+	GCST90002085	3060
Morphological parameter	TBNK	SSC-A on HLA DR+ CD8br	GCST90002086	3060
MFI	cDC	CD11c on myeloid DC	GCST90002087	2872
MFI	cDC	CD11c on CD62L+ myeloid DC	GCST90002088	2872
MFI	cDC	CD11c on monocyte	GCST90002089	2850
MFI	cDC	CD11c on granulocyte	GCST90002090	2850
MFI	Myeloid cell	CD11b on CD14+ monocyte	GCST90002091	1635
MFI	Myeloid cell	CD11b on Gr MDSC	GCST90002092	1244
MFI	Myeloid cell	CD11b on CD66b++ myeloid cell	GCST90002093	1465
MFI	Myeloid cell	CD11b on Mo MDSC	GCST90002094	1570
MFI	Myeloid cell	CD11b on CD33dim HLA DR-	GCST90002095	1559
MFI	Myeloid cell	CD11b on basophil	GCST90002096	1556
MFI	Myeloid cell	CD11b on CD33br HLA DR+ CD14dim	GCST90002097	1578
MFI	Maturation stages of T cell	CD45RA on naive CD4+	GCST90002098	2910
MFI	Maturation stages of T cell	CD4RA on TD CD4+	GCST90002099	2903
MFI	Maturation stages of T cell	CD45RA on naive CD8br	GCST90002100	2910
MFI	Maturation stages of T cell	CD45RA on TD CD8br	GCST90002101	2911
MFI	Treg	CD45RA on resting Treg	GCST90002102	2919
MFI	Treg	CD45RA on CD39+ resting Treg	GCST90002103	2650
MFI	cDC	HLA DR on myeloid DC	GCST90002104	2872
MFI	cDC	HLA DR on plasmacytoid DC	GCST90002105	2872
MFI	cDC	HLA DR on DC	GCST90002106	2871
MFI	Myeloid cell	HLA DR on HSC	GCST90002107	1634
MFI	Myeloid cell	HLA DR on CD33br HLA DR+ CD14-	GCST90002108	1579
MFI	Myeloid cell	HLA DR on CD33br HLA DR+ CD14dim	GCST90002109	1578
MFI	Myeloid cell	HLA DR on CD33dim HLA DR+ CD11b+	GCST90002110	1634
MFI	Myeloid cell	HLA DR on CD33dim HLA DR+ CD11b-	GCST90002111	1635
MFI	Myeloid cell	HLA DR on CD33- HLA DR+	GCST90002112	1635
MFI	TBNK	HLA DR on HLA DR+ T cell	GCST90002113	3060
MFI	TBNK	HLA DR on HLA DR+ CD4+	GCST90002114	3060
MFI	TBNK	HLA DR on HLA DR+ CD8br	GCST90002115	3060
MFI	TBNK	HLA DR on B cell	GCST90002116	3060
MFI	TBNK	HLA DR on HLA DR+ NK	GCST90002117	2971
MFI	Treg	CD8 on CD28+ CD45RA- CD8br	GCST90002118	2920
MFI	Treg	CD8 on CD28+ CD45RA+ CD8br	GCST90002119	2920
MFI	Treg	CD8 on CD28- CD8br	GCST90002120	2920
MFI	Treg	CD8 on CD39+ CD8br	GCST90002121	2915

## Sheet: STable 2
Supplementary Table 2: Detailed definition and information about circulating inflammatory proteins
Database ID	Traits	Abbreviation	Populations
GCST90274758	Eukaryotic translation initiation factor 4E-binding protein 1 levels	4EBP1	14736
GCST90274759	Adenosine Deaminase levels	ADA	14733
GCST90274760	Artemin levels	ARTN	11778
GCST90274761	Axin-1 levels	AXIN1	11793
GCST90274762	beta-nerve growth factor levels	Beta-NGF	14743
GCST90274763	Caspase 8 levels	CASP-8	14744
GCST90274764	Eotaxin levels	CCL11	14730
GCST90274765	C-C motif chemokine 19 levels	CCL19	14735
GCST90274766	C-C motif chemokine 20 levels	CCL20	14735
GCST90274767	C-C motif chemokine 23 levels	CCL23	14736
GCST90274768	C-C motif chemokine 25 levels	CCL25	14736
GCST90274769	C-C motif chemokine 28 levels	CCL28	14734
GCST90274770	C-C motif chemokine 4 levels	CCL4	14741
GCST90274771	Natural killer cell receptor 2B4 levels	CD244	14734
GCST90274772	CD40L receptor levels	CD40	14736
GCST90274773	T-cell surface glycoprotein CD5 levels	CD5	14736
GCST90274774	T-cell surface glycoprotein CD6 isoform levels	CD6	14735
GCST90274775	CUB domain-containing protein 1 levels	CDCP1	14734
GCST90274776	Macrophage colony-stimulating factor 1 levels	CSF-1	14734
GCST90274777	Cystatin D levels	CST5	14736
GCST90274778	Fractalkine levels	CX3CL1	14743
GCST90274779	C-X-C motif chemokine 1 levels	CXCL1	14735
GCST90274780	C-X-C motif chemokine 10 levels	CXCL10	14744
GCST90274781	C-X-C motif chemokine 11 levels	CXCL11	14736
GCST90274782	C-X-C motif chemokine 5 levels	CXCL5	14734
GCST90274783	C-X-C motif chemokine 6 levels	CXCL6	14744
GCST90274784	C-X-C motif chemokine 9 levels	CXCL9	14735
GCST90274785	Delta and Notch-like epidermal growth factor-related receptor levels	DNER	14733
GCST90274786	Protein S100-A12 levels	EN-RAGE	14741
GCST90274787	Fibroblast growth factor 19 levels	FGF-19	14744
GCST90274788	Fibroblast growth factor 21 levels	FGF-21	14742
GCST90274789	Fibroblast growth factor 23 levels	FGF-23	14730
GCST90274790	Fibroblast growth factor 5 levels	FGF-5	11789
GCST90274791	Fms-related tyrosine kinase 3 ligand levels	FIt3L	14734
GCST90274792	Glial cell line-derived neurotrophic factor levels	hGDNF	14736
GCST90274793	Hepatocyte growth factor levels	HGF	14733
GCST90274794	Interferon gamma levels	IFN-gamma	11793
GCST90274795	Interleukin-10 levels	IL-10	14742
GCST90274796	Interleukin-10 receptor subunit alpha levels	IL-10RA	11793
GCST90274797	Interleukin-10 receptor subunit beta levels	IL-10RB	14734
GCST90274798	Interleukin-12 subunit beta levels	IL-12B	14735
GCST90274799	Interleukin-13 levels	IL-13	11792
GCST90274800	Interleukin-15 receptor subunit alpha levels	IL-15RA	14296
GCST90274801	Interleukin-17A levels	IL-17A	11783
GCST90274802	Interleukin-17C levels	IL-17C	11792
GCST90274803	Interleukin-18 levels	IL-18	14744
GCST90274804	Interleukin-18 receptor 1 levels	IL-18R1	14743
GCST90274805	Interleukin-1-alpha levels	IL-1 alpha	11788
GCST90274806	Interleukin-2 levels	IL-2	11789
GCST90274807	Interleukin-20 levels	IL-20	11784
GCST90274808	Interleukin-20 receptor subunit alpha levels	IL-20RA	11792
GCST90274809	Interleukin-22 receptor subunit alpha-1 levels	IL-22RA1	11793
GCST90274810	Interleukin-24 levels	IL-24	11781
GCST90274811	Interleukin-2 receptor subunit beta levels	IL-2RB	11791
GCST90274812	Interleukin-33 levels	IL-33	11789
GCST90274813	Interleukin-4 levels	IL-4	11793
GCST90274814	Interleukin-5 levels	IL-5	11791
GCST90274815	Interleukin-6 levels	IL-6	14742
GCST90274816	Interleukin-7 levels	IL-7	14736
GCST90274817	Interleukin-8 levels	IL-8	14744
GCST90274818	Latency-associated peptide transforming growth factor beta 1 levels	LAP TGF-beta-1	14736
GCST90274819	Leukemia inhibitory factor levels	LIF	11789
GCST90274820	Leukemia inhibitory factor receptor levels	LIF-R	14287
GCST90274821	Monocyte chemoattractant protein-1 levels	CCL2	14733
GCST90274822	Monocyte chemoattractant protein 2 levels	CCL8	14736
GCST90274823	Monocyte chemoattractant protein-3 levels	CCL7	14731
GCST90274824	Monocyte chemoattractant protein-4 levels	CCL13	14736
GCST90274825	Macrophage inflammatory protein 1a levels	MIP-1 alpha	14743
GCST90274826	Matrix metalloproteinase-1 levels	MMP-1	14744
GCST90274827	Matrix metalloproteinase-10 levels	MMP-10	14744
GCST90274828	Neurturin levels	NRTN	11791
GCST90274829	Neurotrophin-3 levels	NT-3	14744
GCST90274830	Osteoprotegerin levels	OPG	14732
GCST90274831	Oncostatin-M levels	OSM	14736
GCST90274832	Programmed cell death 1 ligand 1 levels	PD-L1	14736
GCST90274833	Stem cell factor levels	SCF	14736
GCST90274834	SIR2-like protein 2 levels	SIRT2	14736
GCST90274835	Signaling lymphocytic activation molecule levels	SLAMF1	14733
GCST90274836	Sulfotransferase 1A1 levels	ST1A1	14736
GCST90274837	STAM binding protein levels	STAMPB	14736
GCST90274838	Transforming growth factor-alpha levels	TGF-alpha	14733
GCST90274839	Tumor necrosis factor levels	TNF	11784
GCST90274840	TNF-beta levels	TNFB	11792
GCST90274841	Tumor necrosis factor receptor superfamily member 9 levels	TNFRSF9	11984
GCST90274842	Tumor necrosis factor ligand superfamily member 14 levels	TNFSF14	11793
GCST90274843	TNF-related apoptosis-inducing ligand levels	TRAIL	14743
GCST90274844	TNF-related activation-induced cytokine levels	TRANCE	14736
GCST90274845	Thymic stromal lymphopoietin levels	TSLP	11792
GCST90274846	Tumor necrosis factor ligand superfamily member 12 levels	TWEAK	14736
GCST90274847	Urokinase-type plasminogen activator levels	uPA	14734
GCST90274848	Vascular endothelial growth factor A levels	VEGF_A	14744

## Sheet: STable 3
Supplementary Table 3: Detailed information about cohors of immunity and sarcopenia traits
Variables	PubMed ID	Total sample size	Unit	Value assignment	Number of cases	Cohorts	Cohorts abbreviation	Sample size
Immunophenotypes	32929287	3757	cell count	Continuous variable	-	SardiNIA project	SardiNIA project	3757
Circulating inflammatory proteins(CIP)	37563310	14824	Concentrations	Continuous variable	-	The Northern Sweden Population Health Study	NSPHS	866
						the Stabilization of Atherosclerotic Plaque by Initiation of Darapladib Therapy trial	STABILITY	2951
						STANLEY / SWEBIC	STANLEY-swe6	300
						STANLEY / SWEBIC	STANLEY-lahl	344
						Biomarkers For Identifying Neurodegenerative Disorders Early and Reliably	Swedish BioFinder study	1496
						Epidemiological Investigation of Rheumatoid Arthritis	RECOMBINE/EIRA	540
						Estonian Genome Center, Institute of Genomics, University of Tartu	Estonian Biobank	487
						The INTERVAL study	INTERVAL	4896
						Cooperative Health Research in the Region of Augsburg	KORA F4	1064
						The Orkney Complex Disease Study	ORCADES	981
						Vis	VIS	899
						The Apixaban for Reduction in Stroke and Other Thromboembolic Events in Atrial Fibrillation trial	ARISTOTLE	1585
Hand grip strength (EWGSOP)/ Hand grip strength (FNIH)	33510174	256523	weakness vs. control	Weakness as outcome	48596 cases for EWGSOP 20335 cases for FNIH	Atherosclerosis Risk in Communities	ARIC	3655
						Berlin Aging Study II	BASE-II	1531
						B-Vitamins for the PRevention Of Osteoporotic Fractures	BPROOF	2519
						Cardiovascular Health Study	CHS	3061
						European Prospective Investigation of Cancer Norfolk	EPIC-Norfolk	7508
						Framingham Heart Study	FHS	2706
						Health and Retirement Study	HRS	10814
						InCHIANTI study	InCHIANTI	819
						Longitudinal Aging Study Amsterdam	LASA I	504
						Longitudinal Aging Study Amsterdam	LASA II	1221
						Long life Family Study	Long life Family Study	3359
						MrOS (Osteoporotic Fractures in Men) study	MrOS Gothenburg	941
						MrOS (Osteoporotic Fractures in Men) study	MrOS Malmo	891
						ROSMAP: the Religious Orders Study (ROS) and Memory and Aging Project (MAP)	ROSMAP 1	1569
						ROSMAP: the Religious Orders Study (ROS) and Memory and Aging Project (MAP)	ROSMAP 2	361
						Rotterdam Study Baseline	Rotterdam Study I	1440
						Rotterdam Study Extension of Baseline	Rotterdam Study II	1240
						Rotterdam Study Young	Rotterdam Study III	1484
						Study of Health in Pomerania	SHIP	1036
						Toledo Study for Healthy Aging	TSHA	2100
						UK Biobank	UK Biobank	200565
						Wisconsin Longitudinal Study	WLS	7190
Adjusted appendicular lean mass	33097823	450243	ALM scores	Continuous variable	-	UK Biobank	UK Biobank	450243
Moderate to vigorous physical activity levels	29899525	377234	MET-minutes/week	Continuous variable	-	UK Biobank	UK Biobank	377234
Usual walking pace	ukb-b-4711	459915	brisk (>4 miles/hour) vs. steady (3-4 miles/hour) vs. slow(<3 miles/hour)	Categorical ordered variable	-	UK Biobank	UK Biobank	459915
Able to walk or cycle unaided for 10 minutes	ukb-b-14149	69537	Yes vs. unsure vs. no	Yes as outcome	-	UK Biobank	UK Biobank	69537

## Sheet: STable 4
	Supplementary Table 4: Detailed information on analysis including SNP numbers in each step, main analyses and sensitivity analysis (immune cells on hand grip strength EWGSOP).
Exposure	Raw number	Step 1	Step 2	Step 3	Step 4	Step 5	Step 6	sumr2	meanr2	minF	maxF	meanF	sumF	RE IVW B	RE IVW OR	RE IVW P	RE IVW adjP	MREGGER B	MREGGER OR	MREGGER P	MREGGER adjP	WME B	WME OR	WME P	WME adjP	WMD OR	WMD OR.1	WMD P	WMD adjP	SM B	SM OR	SM P	SM adjP	FE IVE B	FE IVW OR	FE IVW P	FE IVW adjP	RO IVW B	RO IVW OR	RO IVW P	RO IVW adjP	S INTER	S P	Q	Q P
IgD+ %B cell	131	12	6	6	5	5	5	0.0306915	0.0061383	21.3906	24.9627	22.593	112.965	0.0067454	1.007 (0.984-1.030)	0.566217	0.919559	0.0191397	1.019 (0.986-1.053)	0.335402	0.993252	0.0107598	1.011 (0.980-1.042)	0.490371	0.998908	0.0115095	0.0115095	0.524768	0.995077	0.0110041	1.011 (0.975-1.048)	0.549865	1	0.0067454	1.007 (0.982-1.032)	0.595257	0.957054	0.00741794	1.007 (0.988-1.027)	0.450654	0.897314	-0.0073698	0.337336	3.43055	0.488516
IgD+ CD38br AC	235	20	8	8	8	8	8	0.0496541	0.00620676	21.0654	27.0337	22.8344	182.675	0.0154132	1.016 (0.986-1.046)	0.303369	0.879687	0.00698677	1.007 (0.958-1.058)	0.791426	0.993252	0.0106897	1.011 (0.968-1.055)	0.627398	0.998908	-0.0113114	-0.0113114	0.639746	0.995077	0.0319484	1.032 (0.978-1.090)	0.25109	1	0.0154132	1.016 (0.982-1.050)	0.362575	0.855576	0.00572492	1.006 (0.918-1.102)	0.901866	0.975669	0.00316861	0.669025	5.4777	0.601876
IgD+ CD38dim %B cell	79	9	8	8	8	8	8	0.0513895	0.00642368	20.9767	26.8366	23.6445	189.156	-0.0365235	0.964 (0.926-1.004)	0.0795655	0.5735	0.0110116	1.011 (0.955-1.070)	0.717905	0.993252	-0.00798378	0.992 (0.944-1.043)	0.754482	0.998908	-0.00328489	-0.00328489	0.910111	0.995077	-0.0578849	0.944 (0.893-0.998)	0.0415198	1	-0.0365235	0.964 (0.930-1.000)	0.0501694	0.824624	-0.0350582	0.966 (0.920-1.013)	0.155442	0.587535	-0.0130752	0.0770732	8.73541	0.272215
IgD+ CD38dim AC	243	17	7	7	7	7	7	0.0422161	0.00603087	21.1437	23.6816	22.1829	155.28	0.00267131	1.003 (0.982-1.023)	0.798598	0.957738	-0.000458249	1.000 (0.973-1.027)	0.974482	0.993252	0.0115121	1.012 (0.982-1.042)	0.444682	0.998908	0.00377111	0.00377111	0.802324	0.995077	0.0198486	1.020 (0.980-1.061)	0.327025	1	0.00267131	1.003 (0.982-1.024)	0.804996	0.965808	0.00400007	1.004 (0.967-1.043)	0.836376	0.969969	0.00260045	0.69943	5.61716	0.467411
IgD+ CD38- %B cell	102	11	7	7	6	6	6	0.0371986	0.00619976	21.1429	27.0764	22.8151	136.89	-0.00423821	0.996 (0.987-1.004)	0.320563	0.879687	-0.00104676	0.999 (0.849-1.175)	0.990516	0.995413	-0.00889404	0.991 (0.930-1.057)	0.785838	0.998908	-0.0115024	-0.0115024	0.78166	0.995077	-0.00887967	0.991 (0.928-1.058)	0.790105	1	-0.00423821	0.996 (0.943-1.051)	0.877767	0.966	-0.00535585	0.995 (0.882-1.122)	0.930629	0.985929	-0.000624489	0.969347	0.119874	0.999746
IgD+ CD38- AC	63	9	6	6	6	6	6	0.035307	0.00588451	20.9557	22.1738	21.6412	129.847	-0.00988755	0.990 (0.932-1.052)	0.749853	0.957738	0.128217	1.137 (0.921-1.403)	0.298872	0.993252	-0.00574192	0.994 (0.928-1.065)	0.86951	0.998908	-0.00672073	-0.00672073	0.8782	0.995077	-0.00560112	0.994 (0.932-1.061)	0.865756	1	-0.00988755	0.990 (0.940-1.043)	0.708071	0.965808	-0.0103715	0.990 (0.942-1.040)	0.680716	0.965768	-0.0240341	0.253184	6.89647	0.228455
Unsw mem %B cell	124	19	11	11	11	11	11	0.0655707	0.00596097	20.909	24.0119	21.9302	241.233	0.000621017	1.001 (0.982-1.020)	0.948442	0.981526	0.00741874	1.007 (0.981-1.034)	0.594781	0.993252	0.00411303	1.004 (0.977-1.031)	0.764346	0.998908	0.00620245	0.00620245	0.646666	0.995077	-0.0196657	0.981 (0.945-1.017)	0.295765	1	0.000621017	1.001 (0.981-1.021)	0.951445	0.987202	-7.47671e-05	1.000 (0.978-1.022)	0.994705	0.998079	-0.00308022	0.458421	8.8675	0.544723
Unsw mem AC	79	13	1	1	NA	NA	NA	NA	NA	NA	NA	NA	NA	NA	NA	NA	NA	NA	NA	NA	NA	NA	NA	NA	NA	NA	NA	NA	NA	NA	NA	NA	NA	NA	NA	NA	NA	NA	NA	NA	NA	NA	NA	NA	NA
IgD- CD27- %B cell	260	11	7	7	7	7	7	0.0418264	0.0059752	20.9994	22.9845	21.9827	153.879	0.0288265	1.029 (0.981-1.080)	0.236251	0.810915	0.0586468	1.060 (0.965-1.165)	0.277795	0.993252	0.0571482	1.059 (0.999-1.123)	0.0560206	0.998908	0.0605341	0.0605341	0.155122	0.995077	0.0536701	1.055 (0.990-1.125)	0.0997691	1	0.0288265	1.029 (0.985-1.076)	0.201443	0.824624	0.0484777	1.050 (0.952-1.157)	0.330506	0.816619	-0.00669852	0.499313	6.97968	0.32273
IgD+ AC	253	12	4	4	3	3	3	0.0194725	0.00649085	21.6037	27.9878	23.8944	71.6832	0.0423935	1.043 (0.934-1.166)	0.453681	0.905252	-0.147712	0.863 (0.505-1.474)	0.684578	0.993252	0.0180378	1.018 (0.928-1.117)	0.70355	0.998908	0.00315375	0.00315375	0.959735	0.995077	0.0381971	1.039 (0.936-1.153)	0.473699	1	0.0423935	1.043 (0.971-1.121)	0.249479	0.8251	0.0414009	1.042 (0.998-1.089)	0.0630867	0.377925	0.0318983	0.604369	4.72437	0.0942144
IgD- CD27- AC	221	15	8	7	6	6	6	0.0632585	0.0105431	21.1491	120.043	39.3035	235.821	-0.0105305	0.990 (0.936-1.046)	0.710109	0.957738	-0.131966	0.876 (0.767-1.001)	0.123668	0.993252	-0.0222664	0.978 (0.933-1.025)	0.355036	0.998908	-0.0259295	-0.0259295	0.34153	0.995077	-0.00104043	0.999 (0.940-1.062)	0.973331	1	-0.0105305	0.990 (0.951-1.030)	0.607359	0.960073	-0.0154231	0.985 (0.944-1.027)	0.469531	0.899355	0.0296318	0.129953	9.55497	0.0888729
Sw mem %B cell	100	10	4	4	4	4	4	0.0244022	0.00610056	21.4595	23.8428	22.447	89.7878	0.000149126	1.000 (0.970-1.031)	0.992423	0.995558	-0.0185343	0.982 (0.928-1.039)	0.586095	0.993252	-0.00732888	0.993 (0.948-1.039)	0.754226	0.998908	-0.0132879	-0.0132879	0.618524	0.995077	0.0126996	1.013 (0.955-1.074)	0.673818	1	0.000149126	1.000 (0.962-1.040)	0.99399	0.997131	-0.000395496	1.000 (0.971-1.029)	0.978886	0.998079	0.006389	0.466564	1.88699	0.59619
Sw mem AC	114	16	3	3	3	3	3	0.0185801	0.00619337	21.6359	23.9467	22.7843	68.353	-0.0397153	0.961 (0.866-1.066)	0.454458	0.905252	0.0927052	1.097 (0.958-1.257)	0.408546	0.993252	-0.062683	0.939 (0.865-1.020)	0.13804	0.998908	-0.10692	-0.10692	0.351382	0.995077	-0.0999139	0.905 (0.815-1.005)	0.0612307	1	-0.0397153	0.961 (0.900-1.026)	0.236348	0.824624	-0.0410776	0.960 (0.908-1.014)	0.143265	0.57237	-0.0247676	0.273285	5.01243	0.0815765
PB/PC %B cell	146	20	12	12	12	12	12	0.0720115	0.00600096	21.008	25.5417	22.0845	265.014	-0.0034835	0.997 (0.967-1.026)	0.817392	0.957738	0.0140654	1.014 (0.932-1.103)	0.750697	0.993252	0.00876711	1.009 (0.961-1.058)	0.720777	0.998908	0.012627	0.012627	0.699732	0.995077	0.00764929	1.008 (0.961-1.057)	0.753012	1	-0.0034835	0.997 (0.962-1.032)	0.844305	0.965808	-0.000789493	0.999 (0.963-1.037)	0.966497	0.995897	-0.00393184	0.664267	7.9575	0.717106
PB/PC AC	61	7	6	6	6	6	6	0.0359345	0.00598909	21.2851	22.7599	22.0341	132.205	-0.00602878	0.994 (0.977-1.012)	0.504275	0.906949	-0.0120522	0.988 (0.964-1.013)	0.39214	0.993252	-0.00647792	0.994 (0.969-1.019)	0.61249	0.998908	-0.00661161	-0.00661161	0.614902	0.995077	-0.00711956	0.993 (0.961-1.026)	0.666671	1	-0.00602878	0.994 (0.974-1.014)	0.56265	0.930281	-0.00615824	0.994 (0.984-1.003)	0.211017	0.682122	0.006067	0.440994	3.75774	0.584795
Memory B cell %B cell	151	20	3	3	NA	NA	NA	NA	NA	NA	NA	NA	NA	NA	NA	NA	NA	NA	NA	NA	NA	NA	NA	NA	NA	NA	NA	NA	NA	NA	NA	NA	NA	NA	NA	NA	NA	NA	NA	NA	NA	NA	NA	NA	NA
Memory B cell AC	355	11	2	2	NA	NA	NA	NA	NA	NA	NA	NA	NA	NA	NA	NA	NA	NA	NA	NA	NA	NA	NA	NA	NA	NA	NA	NA	NA	NA	NA	NA	NA	NA	NA	NA	NA	NA	NA	NA	NA	NA	NA	NA	NA
Naive-mature B cell %B cell	149	20	3	3	NA	NA	NA	NA	NA	NA	NA	NA	NA	NA	NA	NA	NA	NA	NA	NA	NA	NA	NA	NA	NA	NA	NA	NA	NA	NA	NA	NA	NA	NA	NA	NA	NA	NA	NA	NA	NA	NA	NA	NA	NA
Naive-mature B cell AC	325	15	5	5	5	5	5	0.0291308	0.00582616	21.1695	21.6814	21.4253	107.126	-0.00311679	0.997 (0.959-1.037)	0.875614	0.96166	-0.0167776	0.983 (0.880-1.099)	0.786904	0.993252	-0.023793	0.976 (0.921-1.035)	0.425861	0.998908	-0.0356045	-0.0356045	0.343734	0.995077	0.0146678	1.015 (0.943-1.092)	0.696629	1	-0.00311679	0.997 (0.954-1.042)	0.890345	0.971837	-0.0031104	0.997 (0.941-1.056)	0.915931	0.980803	0.0027311	0.809903	3.10302	0.540735
IgD- CD38br %B cell	60	13	9	9	9	9	9	0.0541781	0.00601979	21.123	24.097	22.148	199.332	0.0293207	1.030 (1.001-1.059)	0.040906	0.418956	0.0130705	1.013 (0.950-1.081)	0.704209	0.993252	0.0344749	1.035 (0.986-1.087)	0.165793	0.998908	0.0503228	0.0503228	0.220079	0.995077	0.0508744	1.052 (1.000-1.107)	0.050508	1	0.0293207	1.030 (0.994-1.067)	0.107335	0.824624	0.0301562	1.031 (0.989-1.075)	0.156404	0.587671	0.0037279	0.574151	4.96284	0.76154
IgD+ CD24+ %B cell	103	10	5	5	4	4	4	0.0244712	0.00611781	20.9982	25.4305	22.5114	90.0454	-0.00570373	0.994 (0.952-1.038)	0.795363	0.957738	-0.0644161	0.938 (0.811-1.084)	0.474926	0.993252	-0.0230875	0.977 (0.914-1.045)	0.497958	0.998908	-0.0329466	-0.0329466	0.515742	0.995077	-0.0108322	0.989 (0.927-1.056)	0.743835	1	-0.00570373	0.994 (0.940-1.052)	0.841715	0.965808	-0.00640595	0.994 (0.955-1.034)	0.750749	0.969969	0.0095127	0.479352	1.77868	0.619585
IgD+ CD24+ AC	134	16	7	7	7	7	7	0.0429857	0.00614082	21.0291	25.2684	22.5901	158.131	0.00842542	1.008 (0.957-1.063)	0.754547	0.957738	0.00154364	1.002 (0.782-1.283)	0.990711	0.995413	-0.00195185	0.998 (0.935-1.065)	0.952939	0.998908	-0.00891116	-0.00891116	0.81147	0.995077	0.00214133	1.002 (0.936-1.073)	0.951086	1	0.00842542	1.008 (0.962-1.057)	0.726088	0.965808	0.00784243	1.008 (0.964-1.054)	0.729492	0.969969	0.00121514	0.957431	7.53356	0.274304
IgD- CD24- %B cell	124	12	9	8	8	8	8	0.048611	0.00607637	21.2068	23.8499	22.3573	178.859	0.00708709	1.007 (0.988-1.026)	0.458033	0.905252	0.0260832	1.026 (1.008-1.046)	0.0325775	0.993252	0.0118576	1.012 (0.995-1.029)	0.163222	0.998908	0.012072	0.012072	0.188824	0.995077	0.00151348	1.002 (0.966-1.038)	0.934261	1	0.00708709	1.007 (0.993-1.021)	0.322732	0.844262	0.0106023	1.011 (1.000-1.022)	0.0549446	0.372056	-0.0319925	0.0210986	12.4295	0.08729
IgD- CD24- AC	32	10	7	7	6	6	6	0.0372879	0.00621465	21.0131	25.1131	22.8636	137.181	-0.0136099	0.986 (0.941-1.034)	0.573341	0.92404	0.00625597	1.006 (0.924-1.096)	0.892377	0.993252	-0.00611741	0.994 (0.943-1.048)	0.820304	0.998908	-0.00438008	-0.00438008	0.873774	0.995077	0.0119277	1.012 (0.948-1.080)	0.720005	1	-0.0136099	0.986 (0.950-1.024)	0.478784	0.89164	-0.0128554	0.987 (0.955-1.021)	0.453925	0.897314	-0.00520901	0.59838	7.90908	0.161318
IgD+ CD24- %B cell	62	10	3	3	3	3	3	0.0181423	0.00604745	20.9756	23.8707	22.2505	66.7514	-0.0422817	0.959 (0.895-1.027)	0.226498	0.799035	-0.387197	0.679 (0.403-1.143)	0.382836	0.993252	-0.0247148	0.976 (0.898-1.060)	0.559231	0.998908	-0.00745907	-0.00745907	0.902364	0.995077	-0.0190972	0.981 (0.898-1.072)	0.672125	1	-0.0422817	0.959 (0.898-1.024)	0.207725	0.824624	-0.0413755	0.959 (0.919-1.001)	0.0574196	0.372056	0.0585484	0.415359	2.17022	0.337865
IgD+ CD24- AC	225	12	2	2	NA	NA	NA	NA	NA	NA	NA	NA	NA	NA	NA	NA	NA	NA	NA	NA	NA	NA	NA	NA	NA	NA	NA	NA	NA	NA	NA	NA	NA	NA	NA	NA	NA	NA	NA	NA	NA	NA	NA	NA	NA
CD24+ CD27+ %B cell	101	16	5	5	5	5	5	0.0296808	0.00593617	21.1952	23.7303	21.8384	109.192	0.0027325	1.003 (0.943-1.066)	0.930678	0.977975	-0.0805311	0.923 (0.845-1.007)	0.168479	0.993252	0.0104008	1.010 (0.946-1.079)	0.755498	0.998908	0.0338605	0.0338605	0.557047	0.995077	0.0502223	1.052 (0.969-1.141)	0.228582	1	0.0027325	1.003 (0.959-1.049)	0.905304	0.973542	0.006433	1.006 (0.927-1.092)	0.877388	0.974568	0.0271992	0.117311	7.48055	0.11257
CD24+ CD27+ AC	123	13	3	3	3	3	3	0.0186243	0.0062081	21.7369	24.9664	22.8392	68.5177	-0.00643702	0.994 (0.960-1.028)	0.714063	0.957738	0.0405959	1.041 (0.907-1.196)	0.667371	0.993252	0.000760754	1.001 (0.928-1.079)	0.984221	0.998908	0.0103539	0.0103539	0.833653	0.995077	0.00891632	1.009 (0.927-1.099)	0.837202	1	-0.00643702	0.994 (0.933-1.058)	0.840741	0.965808	-0.00568851	0.994 (0.942-1.049)	0.835388	0.969969	-0.012103	0.590748	0.601543	0.740247
CD20- %B cell	48	10	8	7	7	7	7	0.0430707	0.00615295	21.2613	23.9936	22.6471	158.53	0.0163821	1.017 (0.973-1.062)	0.458653	0.905252	-0.0100815	0.990 (0.939-1.044)	0.724389	0.993252	0.00832728	1.008 (0.973-1.045)	0.643968	0.998908	0.00903313	0.00903313	0.594385	0.995077	0.00197922	1.002 (0.945-1.062)	0.946736	1	0.0163821	1.017 (0.989-1.045)	0.240951	0.824624	0.00434738	1.004 (0.990-1.019)	0.548786	0.91705	0.0148693	0.200113	15.0226	0.0200817
IgD- CD38br AC	56	12	9	9	9	9	9	0.0539443	0.00599381	20.9373	24.8954	22.0459	198.413	-0.0189963	0.981 (0.966-0.997)	0.0171161	0.312251	-0.0170983	0.983 (0.960-1.007)	0.198968	0.993252	-0.0161513	0.984 (0.960-1.009)	0.200185	0.998908	-0.0144301	-0.0144301	0.272261	0.995077	-0.0148368	0.985 (0.948-1.024)	0.454934	1	-0.0189963	0.981 (0.962-1.000)	0.0557367	0.824624	-0.0174323	0.983 (0.971-0.995)	0.00452714	0.0798537	-0.00158619	0.789191	5.15078	0.741345
CD20- AC	277	13	11	11	11	11	11	0.066396	0.006036	21.1858	27.7084	22.2086	244.294	0.0119218	1.012 (0.974-1.052)	0.541947	0.914799	0.0252154	1.026 (0.891-1.180)	0.732628	0.993252	0.0216159	1.022 (0.966-1.081)	0.45264	0.998908	0.0259155	0.0259155	0.515435	0.995077	0.0187581	1.019 (0.964-1.077)	0.506845	1	0.0119218	1.012 (0.972-1.054)	0.565494	0.930281	0.0139831	1.014 (0.977-1.053)	0.463576	0.897314	-0.00215327	0.850376	8.87991	0.543538
CD20- CD38- %B cell	44	13	3	3	NA	NA	NA	NA	NA	NA	NA	NA	NA	NA	NA	NA	NA	NA	NA	NA	NA	NA	NA	NA	NA	NA	NA	NA	NA	NA	NA	NA	NA	NA	NA	NA	NA	NA	NA	NA	NA	NA	NA	NA	NA
CD20- CD38- AC	81	12	7	7	7	7	7	0.0427469	0.00610671	21.0553	25.8028	22.4762	157.334	0.0225158	1.023 (0.972-1.076)	0.388135	0.891393	-0.162732	0.850 (0.644-1.121)	0.301957	0.993252	0.0397401	1.041 (0.977-1.108)	0.214735	0.998908	0.061278	0.061278	0.296511	0.995077	0.0292778	1.030 (0.960-1.105)	0.415771	1	0.0225158	1.023 (0.974-1.074)	0.366853	0.855576	0.0227852	1.023 (0.972-1.077)	0.386931	0.856101	0.0287834	0.240774	6.56006	0.363453
IgD+ %Lymphocyte	254	15	6	6	6	6	6	0.0354826	0.00591377	20.9625	22.5759	21.7554	130.532	0.00453938	1.005 (0.957-1.054)	0.854108	0.957738	0.0148784	1.015 (0.946-1.089)	0.700724	0.993252	0.00689532	1.007 (0.970-1.046)	0.71959	0.998908	0.00674053	0.00674053	0.715171	0.995077	0.00914985	1.009 (0.952-1.070)	0.758674	1	0.00453938	1.005 (0.974-1.036)	0.775087	0.965808	0.00729426	1.007 (0.985-1.030)	0.521733	0.910684	-0.00417788	0.687199	12.0728	0.0338036
IgD- CD38br %lymphocyte	140	17	13	13	13	13	13	0.079901	0.00614623	21.2579	24.3584	22.6098	293.927	-0.0172499	0.983 (0.964-1.002)	0.0812835	0.5735	-0.0116462	0.988 (0.964-1.014)	0.388045	0.993252	-0.0135677	0.987 (0.962-1.011)	0.280859	0.998908	-0.0124953	-0.0124953	0.286548	0.995077	-0.023863	0.976 (0.940-1.014)	0.217531	1	-0.0172499	0.983 (0.964-1.002)	0.075698	0.824624	-0.0171832	0.983 (0.972-0.995)	0.00389962	0.0707503	-0.00349124	0.503251	12.4576	0.409666
IgD- CD38dim %lymphocyte	276	15	10	10	8	8	8	0.0510027	0.00637533	20.9808	29.8907	23.4599	187.679	0.00388219	1.004 (0.965-1.045)	0.847945	0.957738	-0.0166504	0.983 (0.916-1.056)	0.660725	0.993252	0.00739529	1.007 (0.964-1.053)	0.741878	0.998908	0.00267729	0.00267729	0.918628	0.995077	0.0190465	1.019 (0.973-1.067)	0.416263	1	0.00388219	1.004 (0.970-1.039)	0.823812	0.965808	0.00726613	1.007 (0.979-1.036)	0.618231	0.956391	0.00694717	0.510001	9.43823	0.222704
IgD- CD38- %lymphocyte	109	15	6	5	4	4	4	0.0246972	0.00617429	20.9573	26.4307	22.7147	90.8589	-0.0310411	0.969 (0.924-1.017)	0.207162	0.774538	-0.0215339	0.979 (0.906-1.058)	0.641372	0.993252	-0.0231481	0.977 (0.929-1.027)	0.366052	0.998908	-0.0239645	-0.0239645	0.41221	0.995077	-0.0215454	0.979 (0.918-1.044)	0.512822	1	-0.0310411	0.969 (0.930-1.010)	0.141509	0.824624	-0.0300943	0.970 (0.942-1.000)	0.0476401	0.357036	-0.00328291	0.756404	4.07531	0.253446
IgD- CD38dim %B cell	142	13	11	11	11	11	11	0.0694956	0.00631779	21.1497	26.489	23.2521	255.773	0.00748463	1.008 (0.967-1.050)	0.723912	0.957738	0.0279554	1.028 (0.955-1.107)	0.474914	0.993252	0.0271945	1.028 (0.984-1.074)	0.223578	0.998908	0.0370533	0.0370533	0.131365	0.995077	0.0183136	1.018 (0.967-1.073)	0.491443	1	0.00748463	1.008 (0.980-1.036)	0.600229	0.95863	0.00955534	1.010 (0.956-1.066)	0.730768	0.969969	-0.00621298	0.51904	22.0117	0.0150452
IgD+ CD38br %lymphocyte	141	16	6	6	6	6	6	0.0367625	0.00612709	21.4627	24.1796	22.5389	135.234	0.0132544	1.013 (0.969-1.060)	0.560557	0.918645	0.144153	1.155 (0.965-1.382)	0.190386	0.993252	0.00462935	1.005 (0.937-1.077)	0.895893	0.998908	-0.00995733	-0.00995733	0.839013	0.995077	0.0111948	1.011 (0.944-1.083)	0.748698	1	0.0132544	1.013 (0.960-1.069)	0.629187	0.962072	0.0112801	1.011 (0.962-1.064)	0.660644	0.964919	-0.0204277	0.208209	3.44165	0.632234
IgD+ CD38dim %lymphocyte	291	21	11	11	11	11	11	0.0679691	0.00617901	20.9871	25.7994	22.7316	250.047	-0.00171851	0.998 (0.954-1.045)	0.94088	0.979441	-0.0169789	0.983 (0.854-1.131)	0.81799	0.993252	-0.0323396	0.968 (0.915-1.025)	0.265854	0.998908	-0.040501	-0.040501	0.350152	0.995077	-0.0348743	0.966 (0.910-1.025)	0.251151	1	-0.00171851	0.998 (0.959-1.039)	0.932967	0.97923	-0.00703212	0.993 (0.934-1.055)	0.820756	0.969969	0.00272515	0.825899	12.8629	0.231437
IgD+ CD38- %lymphocyte	97	15	9	9	8	8	8	0.0474683	0.00593354	20.9813	23.0163	21.8227	174.581	0.0299064	1.030 (0.984-1.079)	0.199301	0.767006	0.0680254	1.070 (0.934-1.226)	0.364278	0.993252	0.0222144	1.022 (0.963-1.086)	0.470877	0.998908	0.0216936	0.0216936	0.591609	0.995077	0.02226	1.023 (0.964-1.085)	0.462181	1	0.0299064	1.030 (0.982-1.081)	0.219934	0.824624	0.0299384	1.030 (0.995-1.068)	0.0976372	0.470295	-0.00765842	0.57809	6.39372	0.4946
Unsw Mem %lymphocyte	169	17	6	6	5	5	5	0.0309959	0.00619917	21.5139	23.8041	22.8057	114.029	0.0262064	1.027 (0.988-1.067)	0.179902	0.76542	0.0827498	1.086 (0.960-1.229)	0.280515	0.993252	0.00976026	1.010 (0.942-1.082)	0.782113	0.998908	0.00381587	0.00381587	0.939107	0.995077	0.00706714	1.007 (0.936-1.084)	0.850189	1	0.0262064	1.027 (0.974-1.081)	0.323662	0.844262	0.00212067	1.002 (0.970-1.035)	0.896866	0.975188	-0.0119153	0.395374	2.16653	0.705161
IgD- CD27- %lymphocyte	180	15	10	10	10	10	10	0.0620077	0.00620077	20.947	26.1338	22.812	228.12	-0.0199089	0.980 (0.951-1.010)	0.191489	0.76542	-0.0360399	0.965 (0.866-1.074)	0.530815	0.993252	0.00160753	1.002 (0.955-1.051)	0.947332	0.998908	0.00285647	0.00285647	0.928093	0.995077	-0.000947159	0.999 (0.952-1.048)	0.969168	1	-0.0199089	0.980 (0.946-1.016)	0.278177	0.833219	-0.00125223	0.999 (0.941-1.060)	0.967199	0.995897	0.00372513	0.763736	6.20341	0.7194
Sw mem %lymphocyte	177	10	2	2	NA	NA	NA	NA	NA	NA	NA	NA	NA	NA	NA	NA	NA	NA	NA	NA	NA	NA	NA	NA	NA	NA	NA	NA	NA	NA	NA	NA	NA	NA	NA	NA	NA	NA	NA	NA	NA	NA	NA	NA	NA
PB/PC %lymphocyte	149	12	5	5	5	5	5	0.0292262	0.00584524	20.9241	22.1386	21.5018	107.509	0.0127736	1.013 (0.986-1.041)	0.359412	0.891393	-0.00241986	0.998 (0.964-1.032)	0.897286	0.993252	0.00986782	1.010 (0.979-1.042)	0.532165	0.998908	0.00451169	0.00451169	0.803207	0.995077	0.0608629	1.063 (0.989-1.142)	0.0960314	1	0.0127736	1.013 (0.986-1.041)	0.359028	0.855576	0.0122907	1.012 (0.995-1.030)	0.157491	0.588277	0.011671	0.231955	4.0064	0.405141
Memory B cell %lymphocyte	440	19	7	6	6	6	6	0.0351547	0.00585912	20.9759	23.0568	21.5473	129.284	0.01214	1.012 (0.961-1.066)	0.646282	0.956618	0.0273848	1.028 (0.911-1.159)	0.678849	0.993252	0.00579346	1.006 (0.946-1.069)	0.852478	0.998908	-0.0123927	-0.0123927	0.787984	0.995077	0.0190663	1.019 (0.959-1.084)	0.542022	1	0.01214	1.012 (0.967-1.060)	0.604822	0.960073	0.0120757	1.012 (0.965-1.062)	0.622939	0.957788	-0.00303353	0.791742	6.35705	0.27301
Naive-mature B cell %lymphocyte	193	13	6	6	5	5	5	0.0310226	0.00620452	21.7112	23.3289	22.8254	114.127	-0.0281356	0.972 (0.903-1.047)	0.456924	0.905252	0.0560659	1.058 (0.872-1.283)	0.609613	0.993252	-0.051515	0.950 (0.877-1.028)	0.202937	0.998908	-0.0781919	-0.0781919	0.207467	0.995077	-0.0569937	0.945 (0.869-1.027)	0.181055	1	-0.0281356	0.972 (0.918-1.030)	0.340979	0.855467	-0.0293697	0.971 (0.909-1.038)	0.385097	0.855023	-0.02292	0.422334	6.55378	0.161433
IgD- CD38dim AC	198	15	8	8	7	7	7	0.0430456	0.00614937	21.4038	24.2047	22.6215	158.351	-0.0267855	0.974 (0.919-1.031)	0.358388	0.891393	-0.0159962	0.984 (0.873-1.110)	0.804507	0.993252	-0.0335593	0.967 (0.908-1.030)	0.297043	0.998908	-0.051326	-0.051326	0.249957	0.995077	-0.00212766	0.998 (0.927-1.075)	0.955127	1	-0.0267855	0.974 (0.930-1.019)	0.24793	0.824624	-0.0275145	0.973 (0.924-1.025)	0.30017	0.794185	-0.00266501	0.844948	9.49526	0.147581
IgD+ CD24+ %lymphocyte	136	7	1	1	NA	NA	NA	NA	NA	NA	NA	NA	NA	NA	NA	NA	NA	NA	NA	NA	NA	NA	NA	NA	NA	NA	NA	NA	NA	NA	NA	NA	NA	NA	NA	NA	NA	NA	NA	NA	NA	NA	NA	NA	NA
IgD- CD24- %lymphocyte	70	11	10	10	10	10	10	0.0601797	0.00601797	21.2954	23.1292	22.135	221.35	-0.0199324	0.980 (0.937-1.025)	0.383509	0.891393	-0.0591225	0.943 (0.852-1.043)	0.286472	0.993252	-0.0141051	0.986 (0.936-1.039)	0.598065	0.998908	-0.0204132	-0.0204132	0.612011	0.995077	-0.0243585	0.976 (0.927-1.027)	0.35209	1	-0.0199324	0.980 (0.944-1.017)	0.294181	0.841919	-0.0216862	0.979 (0.935-1.024)	0.349708	0.822462	0.00778333	0.421524	13.0408	0.160768
IgD+ CD24- %lymphocyte	177	16	8	8	7	7	7	0.0428732	0.00612474	21.0615	26.5473	22.5309	157.716	-0.010674	0.989 (0.942-1.039)	0.66729	0.957738	0.134834	1.144 (0.924-1.417)	0.270871	0.993252	-0.0280282	0.972 (0.914-1.034)	0.372944	0.998908	-0.0256998	-0.0256998	0.550677	0.995077	-0.0362595	0.964 (0.905-1.028)	0.267133	1	-0.010674	0.989 (0.944-1.037)	0.659334	0.965808	-0.0134295	0.987 (0.945-1.030)	0.543971	0.91705	-0.0212298	0.229113	6.30992	0.389383
CD24+ CD27+ %lymphocyte	178	18	6	6	6	6	6	0.0357904	0.00596507	21.4622	22.3104	21.9392	131.635	0.0199707	1.020 (0.985-1.056)	0.258912	0.831368	0.0357889	1.036 (0.965-1.113)	0.378699	0.993252	0.0289728	1.029 (0.977-1.084)	0.274166	0.998908	0.0390638	0.0390638	0.324118	0.995077	0.0380313	1.039 (0.984-1.097)	0.168518	1	0.0199707	1.020 (0.978-1.064)	0.355741	0.855576	0.0215498	1.022 (0.979-1.067)	0.328623	0.816619	-0.00408442	0.614668	3.34573	0.646847
CD20- %lymphocyte	181	11	8	8	7	7	7	0.0414064	0.0059152	21.0194	23.3778	21.7607	152.325	0.0287328	1.029 (1.004-1.055)	0.0234605	0.346451	0.0461071	1.047 (0.975-1.125)	0.261711	0.993252	0.0325865	1.033 (0.983-1.086)	0.196907	0.998908	0.0358639	0.0358639	0.351659	0.995077	0.0374269	1.038 (0.986-1.093)	0.157618	1	0.0287328	1.029 (0.989-1.071)	0.153526	0.824624	0.0289168	1.029 (1.000-1.060)	0.0506679	0.359334	-0.00599266	0.592292	2.3804	0.881606
CD20- CD38- %lymphocyte	54	14	3	3	3	3	3	0.0178655	0.00595515	21.3636	22.5985	21.9145	65.7436	0.0819161	1.085 (0.993-1.186)	0.0712545	0.551259	0.345207	1.412 (0.893-2.233)	0.378783	0.993252	0.0668168	1.069 (0.940-1.216)	0.308563	0.998908	0.0578445	0.0578445	0.522086	0.995077	0.0725985	1.075 (0.946-1.222)	0.265102	1	0.0819161	1.085 (0.987-1.194)	0.0915795	0.824624	0.0811992	1.085 (1.030-1.143)	0.00224419	0.050895	-0.0543092	0.455091	1.74953	0.416959
IgD- CD38- %B cell	35	10	6	6	5	5	5	0.0300633	0.00601265	21.3518	22.9042	22.1213	110.607	-0.0183372	0.982 (0.948-1.017)	0.309315	0.879687	-0.0308826	0.970 (0.908-1.035)	0.422946	0.993252	-0.00893687	0.991 (0.945-1.039)	0.712084	0.998908	-0.0142525	-0.0142525	0.593767	0.995077	0.00315292	1.003 (0.949-1.061)	0.911726	1	-0.0183372	0.982 (0.945-1.020)	0.34603	0.855576	-0.0136443	0.986 (0.951-1.023)	0.463757	0.897314	0.00406213	0.669769	3.43639	0.487617
IgD- CD38- AC	86	10	3	3	3	3	3	0.0195058	0.00650192	20.9691	26.1061	23.9279	71.7836	-0.0348022	0.966 (0.919-1.015)	0.171013	0.76542	-0.00957185	0.990 (0.944-1.040)	0.764631	0.993252	-0.0342506	0.966 (0.926-1.008)	0.114725	0.998908	-0.0211209	-0.0211209	0.435683	0.995077	-0.122524	0.885 (0.787-0.994)	0.0393919	1	-0.0348022	0.966 (0.929-1.005)	0.0831587	0.824624	-0.0330274	0.968 (0.416-2.249)	0.93882	0.985929	-0.0173249	0.329663	3.20383	0.20151
IgD+ CD38br %B cell	90	16	9	7	7	7	7	0.0449244	0.00641777	21.0096	25.0549	23.6218	165.353	-0.00477908	0.995 (0.967-1.024)	0.74507	0.957738	0.0189667	1.019 (0.949-1.094)	0.622143	0.993252	0.00352256	1.004 (0.956-1.053)	0.886608	0.998908	0.00615258	0.00615258	0.831164	0.995077	0.00212121	1.002 (0.948-1.059)	0.940227	1	-0.00477908	0.995 (0.958-1.034)	0.807474	0.965808	-0.00285672	0.997 (0.965-1.030)	0.864553	0.974568	-0.00845823	0.469478	3.37021	0.76115
CD11c+ monocyte AC	33	7	1	1	NA	NA	NA	NA	NA	NA	NA	NA	NA	NA	NA	NA	NA	NA	NA	NA	NA	NA	NA	NA	NA	NA	NA	NA	NA	NA	NA	NA	NA	NA	NA	NA	NA	NA	NA	NA	NA	NA	NA	NA	NA
CD11c+ monocyte %monocyte	111	13	6	5	5	5	5	0.035802	0.00716041	20.9253	22.8809	21.9465	109.732	-0.00993135	0.990 (0.968-1.013)	0.399135	0.891393	-0.00226778	0.998 (0.931-1.069)	0.952897	0.993252	-0.00810433	0.992 (0.949-1.037)	0.722581	0.998908	0.00398694	0.00398694	0.875621	0.995077	-0.0297657	0.971 (0.920-1.024)	0.272732	1	-0.00993135	0.990 (0.956-1.026)	0.582409	0.948281	-0.00951434	0.991 (0.962-1.020)	0.519416	0.910684	-0.00333495	0.817245	1.70119	0.790502
CD62L- monocyte AC	203	13	7	7	6	6	6	0.0454186	0.00756977	21.1747	26.0788	23.0284	138.17	-0.01132	0.989 (0.968-1.010)	0.298849	0.879687	-0.00517948	0.995 (0.963-1.028)	0.772131	0.993252	-0.00898426	0.991 (0.962-1.021)	0.55576	0.998908	-0.00833045	-0.00833045	0.61899	0.995077	-0.0100217	0.990 (0.952-1.029)	0.614332	1	-0.01132	0.989 (0.965-1.013)	0.368428	0.855576	-0.0108875	0.989 (0.977-1.001)	0.0774258	0.417101	-0.00389558	0.606437	3.74753	0.586306
CD62L- monocyte %monocyte	416	15	12	12	12	12	12	0.132586	0.0110489	22.3815	127.997	34.2415	410.898	0.0176157	1.018 (0.993-1.043)	0.158901	0.747086	0.0211363	1.021 (0.959-1.088)	0.526434	0.993252	-0.000901791	0.999 (0.965-1.034)	0.959357	0.998908	-0.00627638	-0.00627638	0.782752	0.995077	0.0140529	1.014 (0.978-1.052)	0.448927	1	0.0176157	1.018 (0.993-1.043)	0.154098	0.824624	0.0140292	1.014 (0.982-1.047)	0.388306	0.856161	-0.000921151	0.90711	11.258	0.421906
CD11c+ CD62L- monocyte AC	72	13	7	7	7	7	7	0.0517988	0.00739983	21.0391	27.4866	22.4932	157.452	0.0127129	1.013 (0.981-1.045)	0.430472	0.902144	0.0339881	1.035 (0.987-1.085)	0.216879	0.993252	0.0223375	1.023 (0.983-1.064)	0.272178	0.998908	0.0309769	0.0309769	0.181249	0.995077	-0.0210204	0.979 (0.924-1.038)	0.476654	1	0.0127129	1.013 (0.983-1.044)	0.411784	0.867996	0.013268	1.013 (0.984-1.043)	0.370029	0.84218	-0.010382	0.296566	6.50288	0.369272
CD11c+ CD62L- monocyte %monocyte	111	13	5	4	4	4	4	0.0281126	0.00702816	21.16	21.8128	21.5168	86.0674	0.0651977	1.067 (1.035-1.101)	3.62155e-05	0.00255521	0.0196563	1.020 (0.909-1.144)	0.769084	0.993252	0.0534609	1.055 (0.983-1.133)	0.140272	0.998908	0.0470012	0.0470012	0.275226	0.995077	0.063051	1.065 (0.993-1.143)	0.0790789	1	0.0651977	1.067 (1.014-1.123)	0.0123095	0.781655	0.064494	1.067 (1.016-1.120)	0.00964211	0.139153	0.0138285	0.476805	1.10182	0.776634
CD62L- HLA DR++ monocyte AC	32	6	4	4	4	4	4	0.030428	0.00760701	21.9952	24.7273	23.1343	92.5371	0.0246855	1.025 (0.929-1.131)	0.622132	0.947371	-0.0557998	0.946 (0.739-1.210)	0.700878	0.993252	0.0430585	1.044 (0.971-1.122)	0.242861	0.998908	0.0466988	0.0466988	0.349273	0.995077	0.0356484	1.036 (0.968-1.109)	0.301944	1	0.0246855	1.025 (0.967-1.087)	0.407558	0.867996	0.0279953	1.028 (0.956-1.106)	0.450009	0.897314	0.0194898	0.551146	8.47216	0.0371979
CD62L- HLA DR++ monocyte %monocyte	62	8	7	7	6	6	6	0.0443009	0.00738349	22.0204	23.3616	22.6203	135.722	0.00148713	1.001 (0.953-1.052)	0.9528	0.983786	-0.076352	0.926 (0.850-1.010)	0.158531	0.993252	-0.016514	0.984 (0.929-1.042)	0.573847	0.998908	-0.0262168	-0.0262168	0.470976	0.995077	0.0109305	1.011 (0.949-1.078)	0.736707	1	0.00148713	1.001 (0.961-1.044)	0.944294	0.986228	0.00103101	1.001 (0.952-1.053)	0.968117	0.995897	0.0188611	0.114212	6.96782	0.223045
CD11c+ HLA DR++ monocyte AC	144	11	6	6	5	5	5	0.036628	0.00732561	21.3388	22.982	22.2794	111.397	-0.00744015	0.993 (0.968-1.018)	0.562473	0.918645	-0.0203861	0.980 (0.918-1.046)	0.584261	0.993252	-0.012962	0.987 (0.936-1.041)	0.631847	0.998908	-0.0155247	-0.0155247	0.591257	0.995077	-0.0149613	0.985 (0.924-1.051)	0.648543	1	-0.00744015	0.993 (0.951-1.036)	0.735954	0.965808	-0.00998345	0.990 (0.952-1.030)	0.620503	0.956391	0.00627378	0.640513	1.35601	0.851804
CD11c+ HLA DR++ monocyte %monocyte	140	12	6	6	6	6	6	0.0428274	0.0071379	21.1134	22.9521	21.8697	131.218	0.0286028	1.029 (0.999-1.060)	0.061086	0.528662	0.00571523	1.006 (0.911-1.110)	0.915416	0.993252	0.0256121	1.026 (0.973-1.082)	0.347801	0.998908	0.00973005	0.00973005	0.787288	0.995077	0.0277229	1.028 (0.974-1.085)	0.31212	1	0.0286028	1.029 (0.987-1.073)	0.179561	0.824624	0.0284908	1.029 (0.999-1.059)	0.0551579	0.372056	0.00515579	0.64371	2.56761	0.76628
Myeloid DC AC	767	12	5	5	4	4	4	0.0263842	0.00659606	21.787	23.5825	22.4893	89.9573	0.0271278	1.027 (0.979-1.078)	0.271242	0.848466	0.0725135	1.075 (0.999-1.157)	0.192027	0.993252	0.0281194	1.029 (0.969-1.092)	0.356384	0.998908	0.0472909	0.0472909	0.275192	0.995077	0.00706764	1.007 (0.948-1.070)	0.820001	1	0.0271278	1.027 (0.979-1.078)	0.271988	0.833219	0.0274849	1.028 (0.989-1.068)	0.164505	0.600348	-0.0134444	0.24738	2.99067	0.393065
Myeloid DC %DC	835	17	8	7	7	7	7	0.0447002	0.00638575	21.1333	24.0826	21.9156	153.409	-0.035804	0.965 (0.921-1.011)	0.133067	0.675982	-0.0781957	0.925 (0.842-1.016)	0.163358	0.993252	-0.0584532	0.943 (0.893-0.996)	0.0351427	0.998908	-0.057851	-0.057851	0.147429	0.995077	-0.0567515	0.945 (0.893-1.000)	0.0502425	1	-0.035804	0.965 (0.928-1.003)	0.0735639	0.824624	-0.042933	0.958 (0.912-1.006)	0.08857	0.446067	0.0107712	0.354615	8.51372	0.202829
Plasmacytoid DC AC	384	18	18	15	12	12	12	0.0885595	0.00737996	21.1415	51.2952	25.104	301.249	0.0050801	1.005 (0.988-1.023)	0.562394	0.918645	-0.00516651	0.995 (0.975-1.015)	0.624958	0.993252	-0.00292896	0.997 (0.975-1.020)	0.797404	0.998908	-0.00562291	-0.00562291	0.632664	0.995077	0.0178637	1.018 (0.990-1.047)	0.209148	1	0.0050801	1.005 (0.989-1.021)	0.533503	0.918368	0.00448482	1.004 (0.986-1.023)	0.631909	0.958991	0.00682203	0.129158	12.7091	0.312763
DC AC	732	16	12	12	10	10	10	0.0703454	0.00703454	21.0717	37.5887	23.9099	239.099	0.0144129	1.015 (0.991-1.038)	0.218887	0.785274	0.0465293	1.048 (0.980-1.120)	0.208248	0.993252	0	1.000 (0.955-1.047)	1	1	-0.00269328	-0.00269328	0.942441	0.995077	0	1.000 (0.956-1.046)	1	1	0.0144129	1.015 (0.981-1.050)	0.406754	0.867996	0.00792243	1.008 (0.858-1.183)	0.922937	0.984983	-0.00806748	0.303639	4.09779	0.904859
CD62L- DC AC	924	12	4	4	4	4	4	0.0260398	0.00650996	21.6483	22.8169	22.1938	88.7751	0.0177657	1.018 (1.003-1.033)	0.020178	0.337186	0.0190386	1.019 (1.000-1.039)	0.193116	0.993252	0.0186296	1.019 (0.998-1.040)	0.0716834	0.998908	0.0213519	0.0213519	0.0913189	0.995077	0.00895728	1.009 (0.962-1.058)	0.709966	1	0.0177657	1.018 (1.004-1.032)	0.0109236	0.770718	0.0196978	1.020 (1.004-1.036)	0.0140646	0.181988	-0.00275302	0.767316	3.60111	0.307883
CD62L- DC %DC	923	15	7	7	7	7	7	0.0442036	0.0063148	21.1441	22.3646	21.6704	151.693	0.00550031	1.006 (0.973-1.039)	0.744067	0.957738	-0.00309342	0.997 (0.954-1.042)	0.896613	0.993252	-0.0060569	0.994 (0.959-1.030)	0.740613	0.998908	-0.00842233	-0.00842233	0.653367	0.995077	0.0198886	1.020 (0.967-1.076)	0.467786	1	0.00550031	1.006 (0.982-1.030)	0.653538	0.965808	0.00561594	1.006 (0.962-1.051)	0.804677	0.969969	0.00456469	0.565698	11.3414	0.0783817
CD86+ myeloid DC AC	880	15	6	6	6	6	6	0.0388097	0.00646829	21.0921	22.4508	22.0508	132.305	-0.0134604	0.987 (0.938-1.038)	0.603505	0.934697	-0.0249165	0.975 (0.910-1.046)	0.521626	0.993252	-0.00738519	0.993 (0.960-1.026)	0.661917	0.998908	-0.0080215	-0.0080215	0.629202	0.995077	-0.0294254	0.971 (0.915-1.031)	0.333007	1	-0.0134604	0.987 (0.960-1.014)	0.328398	0.844262	-0.0132122	0.987 (0.959-1.016)	0.367746	0.84218	0.00892977	0.627254	17.7059	0.00333847
CD86+ myeloid DC %DC	971	16	8	8	7	7	7	0.0445109	0.0063587	21.035	23.0254	21.8221	152.755	-0.0353422	0.965 (0.947-0.984)	0.000238605	0.0126262	-0.0337398	0.967 (0.943-0.991)	0.0427254	0.993252	-0.0358604	0.965 (0.936-0.995)	0.0210005	0.998908	-0.0369035	-0.0369035	0.0363822	0.995077	-0.0373754	0.963 (0.915-1.014)	0.151231	1	-0.0353422	0.965 (0.945-0.986)	0.00118934	0.316641	-0.0371855	0.963 (0.954-0.973)	1.08431e-13	1.72135e-11	-0.00148005	0.803095	4.66982	0.586804
CD86+ plasmacytoid DC AC	56	14	9	9	9	9	9	0.0603048	0.00670053	20.9947	27.0151	22.7611	204.85	0.00287059	1.003 (0.977-1.030)	0.831554	0.957738	-0.0152482	0.985 (0.931-1.042)	0.61026	0.993252	0.000755631	1.001 (0.956-1.048)	0.974166	0.998908	0.00213539	0.00213539	0.924114	0.995077	0.00126711	1.001 (0.955-1.049)	0.95781	1	0.00287059	1.003 (0.971-1.036)	0.863822	0.965808	0.00294029	1.003 (0.984-1.022)	0.758015	0.969969	0.00536909	0.459926	5.20122	0.735869
CD86+ plasmacytoid DC %DC	298	20	14	12	11	11	11	0.0745038	0.00677307	21.4287	25.8832	23.2542	255.797	-0.0110595	0.989 (0.957-1.022)	0.509715	0.906949	-0.0148119	0.985 (0.907-1.070)	0.732635	0.993252	-0.0149064	0.985 (0.937-1.036)	0.559302	0.998908	-0.00238193	-0.00238193	0.941938	0.995077	-0.0130152	0.987 (0.937-1.040)	0.626714	1	-0.0110595	0.989 (0.954-1.025)	0.541581	0.918368	-0.00642543	0.994 (0.959-1.029)	0.718529	0.969969	0.000686028	0.923349	8.57276	0.573072
CD62L- myeloid DC AC	911	10	3	2	NA	NA	NA	NA	NA	NA	NA	NA	NA	NA	NA	NA	NA	NA	NA	NA	NA	NA	NA	NA	NA	NA	NA	NA	NA	NA	NA	NA	NA	NA	NA	NA	NA	NA	NA	NA	NA	NA	NA	NA	NA
CD62L- myeloid DC %DC	1104	14	6	5	4	4	4	0.0269753	0.00674382	21.3607	24.7054	23.1532	92.6128	-0.0306172	0.970 (0.947-0.994)	0.0136899	0.280422	-0.0279188	0.972 (0.933-1.014)	0.321576	0.993252	-0.0284577	0.972 (0.936-1.010)	0.143265	0.998908	-0.0293408	-0.0293408	0.226126	0.995077	-0.0135434	0.987 (0.934-1.042)	0.624999	1	-0.0306172	0.970 (0.940-1.001)	0.0554573	0.824624	-0.0303787	0.970 (0.960-0.980)	1.19251e-08	8.41382e-07	-0.00145771	0.866781	1.81069	0.612611
CD62L- plasmacytoid DC AC	351	15	12	12	11	11	11	0.072681	0.00660736	21.0254	25.1807	22.4419	246.86	0.0181485	1.018 (0.990-1.047)	0.207357	0.774538	0.04111	1.042 (0.993-1.093)	0.129205	0.993252	0.0208065	1.021 (0.979-1.065)	0.331916	0.998908	0.0229509	0.0229509	0.351221	0.995077	0.00177462	1.002 (0.959-1.046)	0.935799	1	0.0181485	1.018 (0.989-1.049)	0.226418	0.824624	0.0196161	1.020 (0.994-1.046)	0.135176	0.550237	-0.00610456	0.269451	9.2039	0.512868
CD62L- plasmacytoid DC %DC	493	9	6	6	6	6	6	0.0630914	0.0105152	21.0593	108.495	36.5337	219.202	0.0278628	1.028 (0.994-1.064)	0.107204	0.630322	0.0374401	1.038 (0.992-1.086)	0.18022	0.993252	0.0174135	1.018 (0.979-1.058)	0.376845	0.998908	0.0487377	0.0487377	0.0668635	0.995077	-0.0100674	0.990 (0.947-1.035)	0.653946	1	0.0278628	1.028 (1.002-1.055)	0.0324912	0.824624	0.0260221	1.026 (0.960-1.097)	0.445289	0.897314	-0.00535406	0.533434	8.81014	0.116881
CD62L- CD86+ myeloid DC AC	1109	12	4	4	4	4	4	0.0273775	0.00684437	21.1135	24.2806	23.3421	93.3685	0.0135769	1.014 (0.952-1.079)	0.669016	0.957738	0.17869	1.196 (0.950-1.505)	0.267742	0.993252	0.0123823	1.012 (0.943-1.088)	0.734534	0.998908	0.0540121	0.0540121	0.264443	0.995077	0.00346525	1.003 (0.925-1.088)	0.933306	1	0.0135769	1.014 (0.959-1.071)	0.63132	0.962072	0.0144502	1.015 (0.945-1.089)	0.689704	0.969969	-0.0323588	0.284681	3.78004	0.286216
CD62L- CD86+ myeloid DC %DC	1130	13	4	4	3	3	3	0.020329	0.00677632	21.1735	26.8641	23.2668	69.8004	0.0206867	1.021 (0.938-1.111)	0.633329	0.956383	0.0931279	1.098 (0.858-1.405)	0.594589	0.993252	0.0392868	1.040 (0.946-1.143)	0.415864	0.998908	0.0602518	0.0602518	0.459487	0.995077	0.0393305	1.040 (0.937-1.155)	0.460789	1	0.0206867	1.021 (0.950-1.098)	0.575829	0.939979	0.0215089	1.022 (0.975-1.071)	0.371472	0.842445	-0.013095	0.641488	2.75098	0.252715
Plasmacytoid DC %DC	682	16	8	7	7	7	7	0.0443185	0.00633121	20.9391	23.6029	21.7272	152.09	0.00428723	1.004 (0.985-1.024)	0.663276	0.957738	0.0164908	1.017 (0.992-1.041)	0.237605	0.993252	0.00832416	1.008 (0.983-1.034)	0.523145	0.998908	0.0144064	0.0144064	0.253515	0.995077	-0.042728	0.958 (0.911-1.008)	0.0969683	1	0.00428723	1.004 (0.985-1.024)	0.667905	0.965808	-0.0344433	0.966 (0.932-1.001)	0.0594998	0.376233	-0.00744654	0.149328	5.82572	0.442993
HLA DR++ monocyte %monocyte	4070	13	10	9	8	8	8	0.0509685	0.00637106	21.2381	28.8542	23.0524	184.42	-0.00346739	0.997 (0.986-1.007)	0.507495	0.906949	-0.00131171	0.999 (0.967-1.032)	0.939233	0.993252	-0.00610224	0.994 (0.964-1.025)	0.698577	0.998908	-0.0066207	-0.0066207	0.698521	0.995077	-0.00560342	0.994 (0.957-1.034)	0.776713	1	-0.00346739	0.997 (0.972-1.022)	0.78396	0.965808	-0.00406804	0.996 (0.980-1.012)	0.618059	0.956391	-0.00112068	0.845596	1.1979	0.990975
HLA DR++ monocyte %leukocyte	1977	7	2	2	NA	NA	NA	NA	NA	NA	NA	NA	NA	NA	NA	NA	NA	NA	NA	NA	NA	NA	NA	NA	NA	NA	NA	NA	NA	NA	NA	NA	NA	NA	NA	NA	NA	NA	NA	NA	NA	NA	NA	NA	NA
HLA DR++ monocyte AC	1871	18	16	14	11	11	11	0.068506	0.00622781	20.9137	26.4714	22.4297	246.726	0.00773544	1.008 (0.989-1.027)	0.411744	0.891393	0.00190977	1.002 (0.977-1.027)	0.884251	0.993252	0.00370679	1.004 (0.978-1.030)	0.778092	0.998908	-0.00452187	-0.00452187	0.740945	0.995077	0.0122573	1.012 (0.977-1.048)	0.49321	1	0.00773544	1.008 (0.990-1.025)	0.381049	0.866507	0.00800864	1.008 (0.976-1.041)	0.629044	0.958991	0.00503651	0.500934	11.3885	0.328058
CD4 Treg %CD4	379	13	10	10	10	10	9	0.0580086	0.0064454	20.9901	25.1204	22.2971	200.674	0.00454136	1.005 (0.966-1.045)	0.820401	0.957738	0.0183292	1.018 (0.958-1.082)	0.572655	0.993252	0.0272886	1.028 (0.982-1.075)	0.235792	0.998908	0.0237868	0.0237868	0.318497	0.995077	0.0279142	1.028 (0.979-1.080)	0.267344	1	0.00454136	1.005 (0.972-1.038)	0.78646	0.965808	0.00906706	1.009 (0.971-1.049)	0.645905	0.964919	-0.00525265	0.56623	11.3915	0.180489
CD4 Treg %T cell	134	11	7	7	7	7	7	0.0457796	0.00653995	21.0547	25.1503	22.6265	158.386	-0.0179214	0.982 (0.945-1.021)	0.363773	0.891393	0.0150656	1.015 (0.912-1.130)	0.793502	0.993252	-0.0215816	0.979 (0.928-1.032)	0.427727	0.998908	-0.0231135	-0.0231135	0.458161	0.995077	-0.0211772	0.979 (0.924-1.037)	0.469567	1	-0.0179214	0.982 (0.944-1.023)	0.382438	0.866507	-0.0191537	0.981 (0.953-1.010)	0.189882	0.641356	-0.00695788	0.542172	5.54918	0.475533
Resting Treg AC	853	19	8	7	7	7	5	0.0351611	0.00703221	22.3392	27.1946	24.1151	120.576	-0.035072	0.966 (0.943-0.989)	0.0039057	0.130533	-0.0742788	0.928 (0.803-1.073)	0.388012	0.993252	-0.0297419	0.971 (0.910-1.035)	0.364897	0.998908	-0.0201002	-0.0201002	0.658757	0.995077	-0.0327731	0.968 (0.907-1.032)	0.320746	1	-0.035072	0.966 (0.918-1.016)	0.174526	0.824624	-0.0345263	0.966 (0.925-1.009)	0.121958	0.515455	0.00805959	0.609993	0.885602	0.926617
Resting Treg % CD4 Treg	1357	20	4	4	4	4	4	0.0256806	0.00642014	21.6746	22.7561	22.2087	88.8347	-0.00956784	0.990 (0.889-1.104)	0.862404	0.957738	0.279894	1.323 (0.506-3.459)	0.625697	0.993252	-0.0258479	0.974 (0.881-1.077)	0.613546	0.998908	-0.0721695	-0.0721695	0.340716	0.995077	-0.0309818	0.969 (0.879-1.070)	0.536227	1	-0.00956784	0.990 (0.924-1.061)	0.786109	0.965808	-0.0134582	0.987 (0.865-1.125)	0.84094	0.969969	-0.0705978	0.612097	7.3547	0.0614118
Resting Treg %CD4	1040	24	11	11	10	10	10	0.0646549	0.00646549	20.9482	25.7468	22.3672	223.672	-0.0336158	0.967 (0.937-0.997)	0.0339787	0.382874	0.015738	1.016 (0.941-1.096)	0.695621	0.993252	-0.0292598	0.971 (0.920-1.025)	0.290067	0.998908	-0.0244168	-0.0244168	0.470684	0.995077	-0.038342	0.962 (0.911-1.017)	0.174601	1	-0.0336158	0.967 (0.930-1.006)	0.0920579	0.824624	-0.0333656	0.967 (0.941-0.994)	0.0174946	0.198376	-0.0140806	0.176254	5.68136	0.771337
CD39+ resting Treg AC	2805	22	3	2	NA	NA	NA	NA	NA	NA	NA	NA	NA	NA	NA	NA	NA	NA	NA	NA	NA	NA	NA	NA	NA	NA	NA	NA	NA	NA	NA	NA	NA	NA	NA	NA	NA	NA	NA	NA	NA	NA	NA	NA	NA
CD39+ resting Treg %resting Treg	3032	19	7	7	7	7	7	0.0440898	0.00629854	21.0575	23.0467	21.7854	152.498	0.00533597	1.005 (0.966-1.046)	0.79398	0.957738	0.0356736	1.036 (0.990-1.085)	0.188016	0.993252	0.0174539	1.018 (0.973-1.064)	0.441305	0.998908	0.025251	0.025251	0.291073	0.995077	-0.0120595	0.988 (0.926-1.054)	0.713854	1	0.00533597	1.005 (0.972-1.040)	0.758721	0.965808	0.0110939	1.011 (0.971-1.053)	0.592451	0.946971	-0.0120234	0.110966	8.30078	0.216885
CD39+ resting Treg % CD4 Treg	2997	26	5	5	4	4	4	0.29364	0.07341	21.4278	1298.37	341.418	1365.67	-0.00207119	0.998 (0.979-1.018)	0.835722	0.957738	0.0045492	1.005 (0.966-1.045)	0.841546	0.993252	0.000575626	1.001 (0.983-1.019)	0.949956	0.998908	0.000884822	0.000884822	0.932735	0.995077	-0.00262958	0.997 (0.955-1.041)	0.904857	1	-0.00207119	0.998 (0.980-1.016)	0.81976	0.965808	-5.20246e-05	1.000 (0.989-1.011)	0.992916	0.998079	-0.00417347	0.722967	3.62199	0.305281
Activated Treg AC	87	7	5	5	5	5	5	0.0319256	0.00638513	20.9888	23.2586	21.8813	109.406	0.000842908	1.001 (0.979-1.023)	0.940848	0.979441	-0.00893291	0.991 (0.969-1.013)	0.49036	0.993252	-0.00322107	0.997 (0.978-1.016)	0.734823	0.998908	-0.0085481	-0.0085481	0.411939	0.995077	0.0434396	1.044 (0.994-1.098)	0.0868871	1	0.000842908	1.001 (0.985-1.017)	0.916529	0.973542	0.0476508	1.049 (1.037-1.061)	1.72409e-15	3.64933e-13	0.0153586	0.207343	7.97965	0.0923265
Activated Treg %CD4 Treg	187	18	13	12	11	11	11	0.0702883	0.00638984	21.1211	24.583	22.1035	243.138	0.015018	1.015 (0.985-1.046)	0.333207	0.881819	0.017585	1.018 (0.962-1.077)	0.555729	0.993252	0.0295886	1.030 (0.989-1.073)	0.156729	0.998908	0.0406526	0.0406526	0.180649	0.995077	0.0316574	1.032 (0.986-1.081)	0.176588	1	0.015018	1.015 (0.986-1.045)	0.305424	0.844262	0.0250038	1.025 (0.958-1.098)	0.472143	0.900333	-0.000841551	0.91589	11.2171	0.340857
Activated Treg %CD4	124	10	6	6	6	6	6	0.0415811	0.00693018	21.1251	26.6504	23.9862	143.917	0.00263773	1.003 (0.966-1.041)	0.889341	0.967006	-0.012996	0.987 (0.919-1.061)	0.740966	0.993252	0.00392049	1.004 (0.959-1.051)	0.866619	0.998908	0.0100913	0.0100913	0.774928	0.995077	0.0225419	1.023 (0.976-1.072)	0.345799	1	0.00263773	1.003 (0.972-1.035)	0.86874	0.965808	0.00437441	1.004 (0.958-1.053)	0.854815	0.974568	0.00702335	0.634094	7.05357	0.216687
CD39+ activated Treg AC	2840	25	15	15	12	12	12	0.0807112	0.00672593	21.3859	26.6982	23.0578	276.693	-0.00400739	0.996 (0.965-1.028)	0.801456	0.957738	0.0101904	1.010 (0.971-1.051)	0.62268	0.993252	0.000342888	1.000 (0.974-1.028)	0.980212	0.998908	0.00194878	0.00194878	0.875184	0.995077	-0.0170576	0.983 (0.940-1.028)	0.451802	1	-0.00400739	0.996 (0.975-1.017)	0.707462	0.965808	-0.00389425	0.996 (0.979-1.013)	0.658803	0.964919	-0.00710678	0.281531	24.4976	0.0107911
CD39+ activated Treg %activated Treg	4178	17	11	11	11	11	11	0.480636	0.0436942	21.2025	1129.8	179.281	1972.09	-0.0034231	0.997 (0.985-1.008)	0.563947	0.918645	-0.014753	0.985 (0.956-1.015)	0.361064	0.993252	-0.00554434	0.994 (0.976-1.013)	0.554324	0.998908	-0.0067399	-0.0067399	0.492661	0.995077	0.0291892	1.030 (0.995-1.066)	0.0989952	1	-0.0034231	0.997 (0.981-1.013)	0.674291	0.965808	-0.00358624	0.996 (0.990-1.003)	0.283552	0.780455	0.00699394	0.40574	5.30534	0.86987
CD39+ activated Treg %CD4 Treg	2881	15	5	5	5	5	5	0.0324087	0.00648175	21.384	24.0859	22.4234	112.117	-0.0266807	0.974 (0.958-0.989)	0.00108447	0.0491886	-0.0220682	0.978 (0.935-1.023)	0.405915	0.993252	-0.0222261	0.978 (0.940-1.018)	0.276062	0.998908	-0.0229193	-0.0229193	0.337266	0.995077	-0.0222863	0.978 (0.933-1.026)	0.358041	1	-0.0266807	0.974 (0.943-1.005)	0.10218	0.824624	-0.0262564	0.974 (0.958-0.990)	0.00168164	0.039864	-0.00220302	0.792274	1.00068	0.909693
Secreting Treg AC	161	16	2	2	NA	NA	NA	NA	NA	NA	NA	NA	NA	NA	NA	NA	NA	NA	NA	NA	NA	NA	NA	NA	NA	NA	NA	NA	NA	NA	NA	NA	NA	NA	NA	NA	NA	NA	NA	NA	NA	NA	NA	NA	NA
Secreting Treg % CD4 Treg	1042	20	3	3	3	3	3	0.0189993	0.00633309	21.1449	23.1576	21.9058	65.7174	0.00327838	1.003 (0.985-1.022)	0.722244	0.957738	0.0136193	1.014 (0.948-1.084)	0.757675	0.993252	0.00527746	1.005 (0.958-1.055)	0.830753	0.998908	0.00658807	0.00658807	0.828418	0.995077	-0.00012285	1.000 (0.949-1.054)	0.996358	1	0.00327838	1.003 (0.963-1.045)	0.875891	0.965808	0.00332985	1.003 (0.983-1.024)	0.746189	0.969969	-0.00400526	0.765489	0.386099	0.824441
Secreting Treg %CD4	688	22	4	4	3	3	3	0.0201857	0.00672858	21.5628	26.0146	23.2839	69.8517	-0.0391074	0.962 (0.929-0.995)	0.025133	0.358437	0.0689991	1.071 (0.793-1.447)	0.730992	0.993252	-0.0474555	0.954 (0.884-1.029)	0.219187	0.998908	-0.0131034	-0.0131034	0.80073	0.995077	-0.061767	0.940 (0.862-1.025)	0.161045	1	-0.0391074	0.962 (0.900-1.027)	0.245174	0.824624	-0.0404091	0.960 (0.101-9.106)	0.971912	0.995897	-0.0158158	0.601869	0.538656	0.763893
CD39+ secreting Treg AC	3057	15	6	6	4	4	4	0.412896	0.103224	21.1112	2211.39	569.261	2277.04	-0.00207168	0.998 (0.980-1.016)	0.820297	0.957738	-0.00730123	0.993 (0.958-1.029)	0.729543	0.993252	-0.00323395	0.997 (0.982-1.012)	0.677083	0.998908	-0.00263453	-0.00263453	0.759896	0.995077	-0.0195394	0.981 (0.937-1.026)	0.395433	1	-0.00207168	0.998 (0.984-1.013)	0.780117	0.965808	-0.0022777	0.998 (0.993-1.002)	0.346334	0.817555	0.00421824	0.758236	4.53078	0.209561
CD39+ secreting Treg %secreting Treg	3531	20	6	6	6	6	6	0.0391908	0.00653181	21.4984	24.3851	22.5979	135.587	0.0148098	1.015 (0.985-1.045)	0.326203	0.879687	0.000405769	1.000 (0.957-1.046)	0.986616	0.994446	0.0300537	1.031 (0.985-1.078)	0.194635	0.998908	0.0396889	0.0396889	0.274224	0.995077	0.0402584	1.041 (0.992-1.092)	0.101344	1	0.0148098	1.015 (0.984-1.047)	0.353895	0.855576	0.0403441	1.041 (1.023-1.060)	6.44071e-06	0.000340821	0.00523682	0.423621	4.45809	0.485511
CD39+ secreting Treg %CD4 Treg	3459	14	6	6	5	5	5	0.0505304	0.0101061	21.6046	87.4377	35.283	176.415	0.00591491	1.006 (0.934-1.083)	0.875331	0.96166	-0.00289944	0.997 (0.835-1.190)	0.976403	0.993252	-0.00925323	0.991 (0.911-1.077)	0.828463	0.998908	-0.0527775	-0.0527775	0.480123	0.995077	-0.00511247	0.995 (0.912-1.085)	0.908347	1	0.00591491	1.006 (0.953-1.062)	0.830277	0.965808	0.00556608	1.006 (0.936-1.081)	0.87968	0.974863	0.00195677	0.918377	7.46614	0.113212
Activated & resting Treg AC	226	15	8	8	7	7	7	0.0488343	0.00697633	21.2012	28.7835	23.9234	167.464	-0.0331191	0.967 (0.939-0.997)	0.0315849	0.371415	0.0124262	1.013 (0.922-1.112)	0.80502	0.993252	-0.0163762	0.984 (0.933-1.037)	0.541387	0.998908	-0.00628758	-0.00628758	0.879432	0.995077	-0.0385917	0.962 (0.908-1.019)	0.188299	1	-0.0331191	0.967 (0.928-1.008)	0.115672	0.824624	-0.0330783	0.967 (0.934-1.002)	0.0624142	0.377457	-0.0120043	0.336418	3.21361	0.781598
Activated & resting Treg % CD4 Treg	1017	17	0	0	NA	NA	NA	NA	NA	NA	NA	NA	NA	NA	NA	NA	NA	NA	NA	NA	NA	NA	NA	NA	NA	NA	NA	NA	NA	NA	NA	NA	NA	NA	NA	NA	NA	NA	NA	NA	NA	NA	NA	NA	NA
Activated & resting Treg %CD4+	651	23	17	17	14	14	14	0.0876601	0.00626144	20.9332	22.3466	21.6562	303.187	-0.0038865	0.996 (0.965-1.028)	0.811624	0.957738	-0.00340542	0.997 (0.951-1.045)	0.889872	0.993252	-0.00753791	0.992 (0.959-1.027)	0.667768	0.998908	-0.000583964	-0.000583964	0.974777	0.995077	-0.00759048	0.992 (0.956-1.031)	0.693495	1	-0.0038865	0.996 (0.973-1.020)	0.750604	0.965808	-0.00267867	0.997 (0.974-1.021)	0.823245	0.969969	-0.000184289	0.97799	23.1211	0.0402456
Activated & secreting Treg AC	164	15	2	2	NA	NA	NA	NA	NA	NA	NA	NA	NA	NA	NA	NA	NA	NA	NA	NA	NA	NA	NA	NA	NA	NA	NA	NA	NA	NA	NA	NA	NA	NA	NA	NA	NA	NA	NA	NA	NA	NA	NA	NA	NA
Activated & secreting Treg %CD4 Treg	1369	22	5	5	4	4	4	0.0259474	0.00648684	21.0484	24.7135	22.4414	89.7656	0.0216118	1.022 (0.915-1.141)	0.700013	0.957738	-0.0648101	0.937 (0.768-1.144)	0.58889	0.993252	0.0518188	1.053 (0.966-1.148)	0.239766	0.998908	0.0554064	0.0554064	0.334655	0.995077	0.0569431	1.059 (0.968-1.158)	0.21449	1	0.0216118	1.022 (0.955-1.093)	0.530077	0.918368	0.0344672	1.035 (0.921-1.164)	0.564239	0.934696	0.0208197	0.416029	7.96677	0.0467035
Activated & secreting Treg %CD4+	654	22	6	6	6	6	6	0.0420709	0.00701182	21.0102	35.6081	24.2773	145.664	-0.012393	0.988 (0.962-1.014)	0.348305	0.889221	-0.0262177	0.974 (0.951-0.998)	0.0973104	0.993252	-0.0252111	0.975 (0.954-0.997)	0.0268141	0.998908	-0.0232279	-0.0232279	0.0679809	0.995077	-0.0116443	0.988 (0.957-1.021)	0.482172	1	-0.012393	0.988 (0.971-1.004)	0.143318	0.824624	-0.0128503	0.987 (0.969-1.006)	0.180987	0.628016	0.0138031	0.104547	12.1755	0.0324609
CD25hi AC	88	14	2	2	NA	NA	NA	NA	NA	NA	NA	NA	NA	NA	NA	NA	NA	NA	NA	NA	NA	NA	NA	NA	NA	NA	NA	NA	NA	NA	NA	NA	NA	NA	NA	NA	NA	NA	NA	NA	NA	NA	NA	NA	NA
CD25hi %CD4+	201	15	7	7	7	7	7	0.0456928	0.00652754	20.9926	26.3801	22.5834	158.084	-0.0165642	0.984 (0.946-1.022)	0.400434	0.891393	-0.0791701	0.924 (0.817-1.044)	0.261084	0.993252	-0.0121518	0.988 (0.926-1.054)	0.711752	0.998908	-0.0106275	-0.0106275	0.810078	0.995077	-0.00267797	0.997 (0.929-1.071)	0.941077	1	-0.0165642	0.984 (0.936-1.034)	0.515649	0.914922	-0.0179876	0.982 (0.942-1.024)	0.401878	0.865378	0.0135111	0.322678	3.5862	0.732468
CD25hi %T cell	192	14	5	5	5	5	5	0.031556	0.0063112	20.9382	22.6352	21.8295	109.147	0.0303274	1.031 (0.980-1.085)	0.242939	0.823695	-0.0695422	0.933 (0.837-1.040)	0.299394	0.993252	0.0183353	1.019 (0.960-1.081)	0.544149	0.998908	-0.00316464	-0.00316464	0.92786	0.995077	0.0553337	1.057 (0.984-1.135)	0.128922	1	0.0303274	1.031 (0.986-1.078)	0.185662	0.824624	0.0301978	1.031 (0.981-1.083)	0.22951	0.709239	0.0248863	0.143002	5.13901	0.273329
CD25hi CD45RA+ CD4 not Treg AC	399	19	6	6	5	5	5	0.0325935	0.00651869	21.0115	23.9581	22.3422	111.711	-0.00262657	0.997 (0.969-1.027)	0.860218	0.957738	0.0182447	1.018 (0.986-1.052)	0.348931	0.993252	0.00314428	1.003 (0.979-1.028)	0.798143	0.998908	0.00482086	0.00482086	0.686029	0.995077	-0.0120595	0.988 (0.951-1.027)	0.541407	1	-0.00262657	0.997 (0.978-1.017)	0.794498	0.965808	-0.00211878	0.998 (0.979-1.017)	0.828914	0.969969	-0.0187605	0.165548	8.75157	0.0676181
CD25hi CD45RA+ CD4 not Treg %CD4+	677	19	6	6	6	6	6	0.0419406	0.00699009	20.94	28.2706	24.1964	145.179	0.00683346	1.007 (0.987-1.027)	0.502832	0.906949	0.0203527	1.021 (0.995-1.047)	0.191375	0.993252	0.00844521	1.008 (0.985-1.033)	0.48572	0.998908	0.015632	0.015632	0.247095	0.995077	-0.0308293	0.970 (0.920-1.021)	0.245732	1	0.00683346	1.007 (0.987-1.027)	0.490239	0.89164	-0.0350336	0.966 (0.949-0.983)	9.89215e-05	0.00392595	-0.0167027	0.181014	5.30122	0.380235
CD25hi CD45RA+ CD4 not Treg %T cell	474	19	4	4	4	4	4	0.0258526	0.00646315	21.1447	24.9437	22.359	89.4361	-0.00873274	0.991 (0.931-1.056)	0.786257	0.957738	-0.257012	0.773 (0.601-0.995)	0.183527	0.993252	0.0116468	1.012 (0.943-1.085)	0.744717	0.998908	0.0379542	0.0379542	0.551581	0.995077	0.0361904	1.037 (0.961-1.118)	0.347515	1	-0.00873274	0.991 (0.941-1.044)	0.740456	0.965808	0.0299207	1.030 (0.668-1.589)	0.892336	0.975188	0.0950155	0.187108	4.47646	0.2144
CD25hi CD45RA- CD4 not Treg AC	194	19	8	7	6	6	6	0.0387775	0.00646291	20.9207	24.1395	22.1498	132.899	0.00615868	1.006 (0.986-1.026)	0.542306	0.914799	0.0100525	1.010 (0.981-1.040)	0.537926	0.993252	0.00792394	1.008 (0.983-1.033)	0.531985	0.998908	0.00884083	0.00884083	0.513169	0.995077	0.0109848	1.011 (0.971-1.053)	0.598711	1	0.00615868	1.006 (0.985-1.027)	0.564559	0.930281	0.0073673	1.007 (0.997-1.018)	0.178678	0.623409	-0.0037756	0.717074	4.46927	0.484006
CD25hi CD45RA- CD4 not Treg %CD4+	213	16	7	7	6	6	6	0.0392309	0.00653848	20.9702	25.2893	22.6213	135.728	-0.00955979	0.990 (0.947-1.036)	0.677149	0.957738	-0.138407	0.871 (0.746-1.017)	0.155253	0.993252	-0.0117585	0.988 (0.923-1.058)	0.735579	0.998908	-0.018991	-0.018991	0.642568	0.995077	-0.0206053	0.980 (0.920-1.043)	0.520483	1	-0.00955979	0.990 (0.942-1.042)	0.711773	0.965808	-0.00999895	0.990 (0.954-1.027)	0.593805	0.946971	0.0237295	0.160071	3.9374	0.558464
CD25hi CD45RA- CD4 not Treg %T cell	206	17	5	5	4	4	4	0.0256125	0.00640313	21.6278	22.6463	22.1494	88.5977	-0.0397935	0.961 (0.881-1.048)	0.370713	0.891393	-0.135453	0.873 (0.497-1.536)	0.684381	0.993252	-0.0260675	0.974 (0.905-1.048)	0.485537	0.998908	-0.0234993	-0.0234993	0.545008	0.995077	-0.0364484	0.964 (0.896-1.037)	0.329407	1	-0.0397935	0.961 (0.908-1.017)	0.17175	0.824624	-0.0323051	0.968 (0.921-1.018)	0.210117	0.682122	0.0173735	0.767566	6.99237	0.0721414
CD4 Treg AC	38	13	4	4	4	4	4	0.0257658	0.00644145	21.0053	23.8938	22.0757	88.3028	-0.00189765	0.998 (0.954-1.044)	0.93365	0.977975	-0.0602322	0.942 (0.839-1.056)	0.41222	0.993252	-0.00594989	0.994 (0.935-1.057)	0.848832	0.998908	-0.0153646	-0.0153646	0.737817	0.995077	-0.00919542	0.991 (0.930-1.055)	0.775003	1	-0.00189765	0.998 (0.948-1.051)	0.942756	0.986228	-0.00257227	0.997 (0.957-1.039)	0.901918	0.975669	0.016917	0.380929	2.23177	0.525718
HSC AC	168	11	11	10	9	9	9	0.15904	0.0176712	21.1172	78.0092	33.6383	302.745	-0.00118777	0.999 (0.979-1.019)	0.905991	0.968526	0.0265699	1.027 (1.000-1.054)	0.0873195	0.993252	0.00111717	1.001 (0.980-1.023)	0.919587	0.998908	0.00364833	0.00364833	0.757865	0.995077	-0.0130985	0.987 (0.960-1.014)	0.34538	1	-0.00118777	0.999 (0.982-1.016)	0.89115	0.971837	9.75537e-05	1.000 (0.987-1.013)	0.988461	0.998079	-0.0198208	0.0294246	10.7424	0.216727
Im MDSC AC	167	12	9	9	8	8	8	0.103953	0.0129941	22.0064	29.015	24.4508	195.607	-0.0116308	0.988 (0.967-1.010)	0.300953	0.879687	-0.0326852	0.968 (0.915-1.024)	0.296334	0.993252	-0.0147538	0.985 (0.952-1.019)	0.395075	0.998908	-0.0150312	-0.0150312	0.49706	0.995077	-0.0135675	0.987 (0.952-1.022)	0.456148	1	-0.0116308	0.988 (0.963-1.015)	0.383987	0.866507	-0.0126221	0.987 (0.969-1.007)	0.199181	0.6622	0.00781021	0.436556	4.95836	0.665044
Im MDSC %CD33dim HLA DR- CD66b-	107	11	8	6	5	5	5	0.0602098	0.012042	21.761	24.2715	22.6349	113.175	-0.0148151	0.985 (0.942-1.031)	0.522945	0.906949	0.0483222	1.050 (0.887-1.242)	0.613211	0.993252	-0.0210008	0.979 (0.929-1.032)	0.431662	0.998908	0.0314347	0.0314347	0.534697	0.995077	-0.0528258	0.949 (0.892-1.009)	0.0920568	1	-0.0148151	0.985 (0.945-1.027)	0.484928	0.89164	-0.0150981	0.985 (0.941-1.031)	0.514767	0.91052	-0.0158361	0.499213	4.78101	0.310514
CD33br HLA DR+ AC	209	21	12	11	11	11	11	0.130484	0.0118622	21.0562	24.0777	22.305	245.355	0.0102614	1.010 (0.976-1.046)	0.564004	0.918645	0.0409224	1.042 (0.949-1.144)	0.414426	0.993252	0.0243645	1.025 (0.984-1.067)	0.234558	0.998908	0.0227622	0.0227622	0.414206	0.995077	0.0246747	1.025 (0.983-1.069)	0.246736	1	0.0102614	1.010 (0.982-1.040)	0.486475	0.89164	0.0245305	1.025 (0.991-1.060)	0.155387	0.587535	-0.00708468	0.505426	14.5519	0.149273
CD33br HLA DR+ CD14- AC	193	18	11	11	11	11	11	0.130863	0.0118966	21.5019	23.4351	22.3703	246.073	-0.00422047	0.996 (0.984-1.008)	0.502133	0.906949	-0.00218219	0.998 (0.984-1.012)	0.77304	0.993252	-0.00317619	0.997 (0.981-1.013)	0.703631	0.998908	-0.00377842	-0.00377842	0.567503	0.995077	0.00860113	1.009 (0.980-1.038)	0.556342	1	-0.00422047	0.996 (0.985-1.007)	0.449582	0.883852	-0.00429611	0.996 (0.983-1.009)	0.52203	0.910684	-0.0026301	0.564935	12.6926	0.241371
CD33br HLA DR+ CD14- %CD33br HLA DR+	92	11	10	10	10	10	10	0.12306	0.012306	21.1851	29.8058	23.1527	231.527	-0.001872	0.998 (0.977-1.019)	0.861457	0.957738	0.0141171	1.014 (0.982-1.048)	0.420007	0.993252	0.00882303	1.009 (0.985-1.033)	0.470017	0.998908	0.00727851	0.00727851	0.561061	0.995077	0.000119275	1.000 (0.972-1.029)	0.993368	1	-0.001872	0.998 (0.980-1.017)	0.842113	0.965808	0.00454611	1.005 (0.987-1.022)	0.6039	0.950054	-0.00821865	0.25125	11.7245	0.22929
CD33br HLA DR+ CD14dim AC	116	14	10	10	9	9	9	0.112827	0.0125363	21.0714	27.8612	23.5903	212.312	0.000179274	1.000 (0.985-1.016)	0.981584	0.995558	-0.0064054	0.994 (0.966-1.023)	0.674859	0.993252	-0.00685308	0.993 (0.967-1.021)	0.621039	0.998908	-0.0173755	-0.0173755	0.33692	0.995077	0.00633771	1.006 (0.973-1.040)	0.708608	1	0.000179274	1.000 (0.980-1.021)	0.986103	0.994963	0.00133839	1.001 (0.968-1.036)	0.938616	0.985929	0.00353454	0.547071	4.5553	0.803876
CD33br HLA DR+ CD14dim %CD33br HLA DR+	85	14	14	14	14	14	13	0.164549	0.0126576	20.9933	30.9526	23.8224	309.691	-0.00449295	0.996 (0.977-1.014)	0.637991	0.956392	0.00334622	1.003 (0.978-1.030)	0.806059	0.993252	-0.00134084	0.999 (0.973-1.025)	0.920773	0.998908	-0.000128469	-0.000128469	0.99456	0.995125	-0.00762729	0.992 (0.965-1.020)	0.589032	1	-0.00449295	0.996 (0.978-1.013)	0.620648	0.962072	0.00122801	1.001 (0.972-1.031)	0.934202	0.985929	-0.00454248	0.409967	13.2781	0.349155
CD33- HLA DR- AC	61	11	10	10	8	8	8	0.0978216	0.0122277	21.3057	27.12	23.0023	184.018	-0.00216382	0.998 (0.978-1.019)	0.836504	0.957738	0.00972655	1.010 (0.977-1.044)	0.589838	0.993252	0.00535646	1.005 (0.977-1.035)	0.717287	0.998908	0.00900374	0.00900374	0.578477	0.995077	-0.00892476	0.991 (0.959-1.024)	0.593578	1	-0.00216382	0.998 (0.976-1.020)	0.844943	0.965808	-0.00166438	0.998 (0.975-1.022)	0.88813	0.975188	-0.0057478	0.396343	6.287	0.506666
CD33- HLA DR+ AC	310	20	19	19	16	16	16	0.193588	0.0120992	21.3472	29.5746	22.758	364.128	-0.00369099	0.996 (0.983-1.009)	0.578435	0.927541	-0.0041435	0.996 (0.975-1.017)	0.700196	0.993252	0.000895809	1.001 (0.980-1.023)	0.93461	0.998908	-0.00202921	-0.00202921	0.848478	0.995077	-0.00441388	0.996 (0.973-1.018)	0.700924	1	-0.00369099	0.996 (0.981-1.011)	0.632392	0.962072	-0.00398272	0.996 (0.986-1.007)	0.460066	0.897314	0.000271633	0.950657	11.1165	0.744294
Gr MDSC AC	75	11	8	8	8	8	8	0.101709	0.0127136	21.7593	31.5698	23.905	191.24	-0.0300332	0.970 (0.954-0.987)	0.000383717	0.0187431	-0.033903	0.967 (0.922-1.013)	0.208743	0.993252	-0.0304063	0.970 (0.937-1.004)	0.0841469	0.998908	-0.0297007	-0.0297007	0.137704	0.995077	-0.03423	0.966 (0.932-1.002)	0.067612	1	-0.0300332	0.970 (0.945-0.997)	0.0268604	0.824624	-0.0300746	0.970 (0.957-0.984)	1.72036e-05	0.000780308	0.0014279	0.852157	2.71996	0.909644
CD33dim HLA DR+ CD11b+ AC	107	21	20	20	19	19	19	0.234252	0.012329	21.0819	26.1948	23.1946	440.698	0.00760633	1.008 (0.991-1.025)	0.373695	0.891393	-0.00133203	0.999 (0.970-1.028)	0.929114	0.993252	0.00264555	1.003 (0.978-1.028)	0.83709	0.998908	-0.0160356	-0.0160356	0.553972	0.995077	0.012415	1.012 (0.985-1.041)	0.382372	1	0.00760633	1.008 (0.991-1.025)	0.369178	0.855576	0.00866625	1.009 (0.982-1.036)	0.526457	0.911174	0.00376022	0.464556	18.3433	0.433265
CD33dim HLA DR+ CD11b+ %CD33dim HLA DR+	262	14	5	4	3	3	3	0.0357465	0.0119155	21.3018	24.3755	22.407	67.221	0.0076151	1.008 (0.992-1.024)	0.341135	0.884167	-0.0219872	0.978 (0.756-1.267)	0.894744	0.993252	0.00693214	1.007 (0.940-1.078)	0.842871	0.998908	-0.00105455	-0.00105455	0.981171	0.995077	-0.000578704	0.999 (0.928-1.076)	0.987732	1	0.0076151	1.008 (0.951-1.068)	0.79796	0.965808	0.00746836	1.007 (0.970-1.046)	0.697912	0.969969	0.00551749	0.855716	0.144632	0.930237
CD33dim HLA DR+ CD11b- AC	155	16	14	14	14	14	14	0.169858	0.0121327	21.1506	30.5005	22.8224	319.513	-0.0128016	0.987 (0.973-1.002)	0.0940818	0.602905	0.00141738	1.001 (0.980-1.023)	0.900313	0.993252	-0.00528954	0.995 (0.973-1.017)	0.641992	0.998908	-0.00469611	-0.00469611	0.6619	0.995077	-0.0131968	0.987 (0.960-1.014)	0.345591	1	-0.0128016	0.987 (0.971-1.004)	0.126693	0.824624	-0.0111045	0.989 (0.975-1.004)	0.138811	0.561432	-0.00778467	0.0732481	10.8178	0.62608
CD33dim HLA DR+ CD11b- %CD33dim HLA DR+	256	13	4	4	4	4	4	0.0455636	0.0113909	21.0989	22.0379	21.4082	85.6329	-0.00766644	0.992 (0.980-1.004)	0.21298	0.781475	-0.0136157	0.986 (0.940-1.035)	0.634157	0.993252	-0.0125896	0.987 (0.950-1.027)	0.52597	0.998908	-0.013516	-0.013516	0.582049	0.995077	-0.00649918	0.994 (0.955-1.034)	0.748449	1	-0.00766644	0.992 (0.961-1.025)	0.639321	0.962072	-0.00805434	0.992 (0.966-1.018)	0.548776	0.91705	0.00309616	0.775127	0.424806	0.935072
CD66b++ myeloid cell AC	61	9	7	7	6	6	6	0.0770361	0.0128393	21.3126	28.5974	24.1688	145.013	0.0225697	1.023 (1.006-1.040)	0.00881294	0.223849	0.0497248	1.051 (0.914-1.209)	0.524245	0.993252	0.0134711	1.014 (0.970-1.059)	0.55031	0.998908	0.00880882	0.00880882	0.779845	0.995077	0.0193784	1.020 (0.977-1.064)	0.369649	1	0.0225697	1.023 (0.986-1.061)	0.222139	0.824624	0.0214878	1.022 (0.982-1.064)	0.294044	0.784528	-0.00628829	0.713657	1.08631	0.955308
Mo MDSC AC	3656	15	10	9	8	8	8	0.14534	0.0181674	21.3899	126.732	34.9357	279.486	-0.00418259	0.996 (0.972-1.021)	0.7398	0.957738	0.0240387	1.024 (0.962-1.091)	0.482841	0.993252	0.00304165	1.003 (0.971-1.036)	0.852586	0.998908	0.00663044	0.00663044	0.702736	0.995077	-0.00653015	0.993 (0.953-1.036)	0.758166	1	-0.00418259	0.996 (0.969-1.023)	0.760954	0.965808	-0.00264391	0.997 (0.977-1.018)	0.803406	0.969969	-0.00768468	0.368937	5.8737	0.554572
CD33dim HLA DR- AC	168	18	3	3	3	3	3	0.0341244	0.0113748	21.0078	21.7255	21.3546	64.0638	-0.0238541	0.976 (0.952-1.001)	0.0638708	0.533657	-0.042534	0.958 (0.888-1.034)	0.470462	0.993252	-0.0268487	0.974 (0.922-1.028)	0.337095	0.998908	-0.0301809	-0.0301809	0.40757	0.995077	-0.0151781	0.985 (0.923-1.052)	0.649555	1	-0.0238541	0.976 (0.932-1.023)	0.315269	0.844262	-0.0240652	0.976 (0.952-1.001)	0.0571545	0.372056	0.00684609	0.651343	0.587362	0.745514
Basophil AC	212	19	2	2	NA	NA	NA	NA	NA	NA	NA	NA	NA	NA	NA	NA	NA	NA	NA	NA	NA	NA	NA	NA	NA	NA	NA	NA	NA	NA	NA	NA	NA	NA	NA	NA	NA	NA	NA	NA	NA	NA	NA	NA	NA
Basophil %CD33dim HLA DR- CD66b-	159	12	9	7	7	7	7	0.0872626	0.0124661	21.0768	29.8301	23.4457	164.12	-0.00541655	0.995 (0.968-1.022)	0.700035	0.957738	0.00429673	1.004 (0.950-1.061)	0.884736	0.993252	-0.010538	0.990 (0.951-1.029)	0.601928	0.998908	-0.0244734	-0.0244734	0.451929	0.995077	-0.0136855	0.986 (0.944-1.031)	0.544748	1	-0.00541655	0.995 (0.965-1.025)	0.721587	0.965808	-0.00561433	0.994 (0.966-1.024)	0.707485	0.969969	-0.00302431	0.699097	5.13263	0.526919
CD45RA- CD4+ AC	190	12	6	5	5	5	5	0.0339319	0.00678638	20.9427	26.0081	23.1983	115.992	0.0172107	1.017 (0.981-1.055)	0.353643	0.889221	-0.0279679	0.972 (0.814-1.162)	0.778336	0.993252	0.00650633	1.007 (0.947-1.070)	0.835127	0.998908	0.00602992	0.00602992	0.89231	0.995077	0.00738552	1.007 (0.946-1.073)	0.818136	1	0.0172107	1.017 (0.968-1.069)	0.493917	0.89164	0.0165552	1.017 (0.981-1.054)	0.364049	0.840622	0.00905682	0.640532	2.17579	0.703464
CD45RA- CD4+ %CD4+	377	17	7	7	7	7	7	0.0457464	0.0065352	20.9191	26.3083	22.5443	157.81	-0.000384782	1.000 (0.935-1.068)	0.99094	0.995558	0.0055686	1.006 (0.831-1.217)	0.956599	0.993252	0.00556797	1.006 (0.939-1.077)	0.872776	0.998908	-0.00073397	-0.00073397	0.987764	0.995077	0.00485437	1.005 (0.938-1.077)	0.890137	1	-0.000384782	1.000 (0.954-1.047)	0.987033	0.994963	-0.000420161	1.000 (0.942-1.061)	0.988966	0.998079	-0.00115876	0.949822	12.2909	0.0557843
CD45RA- CD4+ %T cell	535	21	12	12	12	12	12	0.0789081	0.00657567	21.1258	25.1352	22.6845	272.214	-0.00354126	0.996 (0.976-1.018)	0.742949	0.957738	-0.0135622	0.987 (0.958-1.015)	0.379613	0.993252	-0.00682295	0.993 (0.961-1.026)	0.681325	0.998908	-0.00738088	-0.00738088	0.644742	0.995077	0.0171409	1.017 (0.983-1.053)	0.333612	1	-0.00354126	0.996 (0.975-1.018)	0.745103	0.965808	-0.00347345	0.997 (0.978-1.015)	0.709733	0.969969	0.00485084	0.337671	10.8098	0.459332
CM CD4+ AC	371	17	9	9	8	8	8	0.0531078	0.00663847	21.1355	28.3638	22.6897	181.518	-0.0281227	0.972 (0.946-0.999)	0.0417649	0.420964	-0.00460727	0.995 (0.964-1.027)	0.785058	0.993252	-0.0239706	0.976 (0.945-1.009)	0.154658	0.998908	-0.0194416	-0.0194416	0.265149	0.995077	-0.0337925	0.967 (0.924-1.012)	0.145229	1	-0.0281227	0.972 (0.950-0.996)	0.0198792	0.824624	-0.0267344	0.974 (0.958-0.990)	0.001695	0.039864	-0.0151586	0.0708542	9.15802	0.241509
CM CD4+ %CD4+	237	22	17	17	16	16	16	0.101168	0.00632301	20.9264	24.1301	21.807	348.912	0.00293905	1.003 (0.984-1.022)	0.764778	0.957738	0.0148764	1.015 (0.984-1.047)	0.362962	0.993252	0.0142287	1.014 (0.987-1.043)	0.31204	0.998908	0.015093	0.015093	0.251202	0.995077	0.00314053	1.003 (0.974-1.033)	0.83524	1	0.00293905	1.003 (0.985-1.021)	0.750906	0.965808	0.00403396	1.004 (0.985-1.023)	0.672692	0.964919	-0.0052976	0.351359	16.8837	0.325863
CM CD4+ %T cell	100	12	7	7	7	7	7	0.046853	0.00669328	21.7026	24.9649	23.0927	161.649	-0.00456491	0.995 (0.971-1.020)	0.714314	0.957738	-0.0279427	0.972 (0.873-1.084)	0.634677	0.993252	0.00714428	1.007 (0.953-1.065)	0.800556	0.998908	0.0121098	0.0121098	0.74944	0.995077	0.00873999	1.009 (0.954-1.067)	0.758501	1	-0.00456491	0.995 (0.953-1.040)	0.836562	0.965808	0.00519056	1.005 (0.887-1.139)	0.935243	0.985929	0.00438648	0.663793	1.90545	0.928186
Naive CD4+ AC	951	12	7	7	6	6	6	0.0402409	0.00670682	20.9904	25.8901	22.9243	137.546	-0.0249973	0.975 (0.949-1.002)	0.0690534	0.551259	-0.049531	0.952 (0.788-1.149)	0.633307	0.993252	-0.034322	0.966 (0.909-1.027)	0.26862	0.998908	-0.046617	-0.046617	0.304705	0.995077	-0.0223187	0.978 (0.920-1.040)	0.474889	1	-0.0249973	0.975 (0.929-1.024)	0.31357	0.844262	-0.0253555	0.975 (0.936-1.016)	0.228806	0.709239	0.00583903	0.804562	1.53625	0.908849
Naive CD4+ %CD4+	1190	24	4	4	4	4	4	0.0258193	0.00645481	20.904	24.8498	22.265	89.0601	-0.032093	0.968 (0.935-1.003)	0.0746587	0.551259	-0.237716	0.788 (0.386-1.611)	0.581429	0.993252	-0.0402841	0.961 (0.896-1.030)	0.25825	0.998908	-0.0532675	-0.0532675	0.342311	0.995077	-0.0331305	0.967 (0.901-1.038)	0.359601	1	-0.032093	0.968 (0.912-1.029)	0.296792	0.841919	-0.0324978	0.968 (0.931-1.007)	0.103311	0.485942	0.0334699	0.628537	1.02774	0.794539
EM CD4+ AC	162	13	8	8	5	5	5	0.0322417	0.00644835	20.9909	23.7154	22.0345	110.172	-0.0395785	0.961 (0.921-1.003)	0.0697004	0.551259	-0.0738149	0.929 (0.816-1.057)	0.345415	0.993252	-0.034043	0.967 (0.909-1.027)	0.275004	0.998908	-0.0337446	-0.0337446	0.361799	0.995077	-0.0386107	0.962 (0.900-1.029)	0.257286	1	-0.0395785	0.961 (0.918-1.007)	0.0944019	0.824624	-0.0388798	0.962 (0.933-0.991)	0.0120168	0.1621	0.0115485	0.617	3.40135	0.493036
EM CD4+ %CD4+	886	17	7	7	7	7	7	0.0462437	0.00660625	21.3111	24.7427	22.7905	159.533	-0.00137836	0.999 (0.972-1.026)	0.921152	0.977975	-0.0064391	0.994 (0.959-1.030)	0.739742	0.993252	-0.00525793	0.995 (0.968-1.022)	0.705822	0.998908	-0.00389188	-0.00389188	0.764726	0.995077	-0.00587248	0.994 (0.957-1.032)	0.759605	1	-0.00137836	0.999 (0.977-1.021)	0.901461	0.973542	-0.00416015	0.996 (0.986-1.006)	0.411425	0.877034	0.00313871	0.654769	9.38841	0.152884
EM CD4+ %T cell	1402	19	10	9	9	9	9	0.0637907	0.00708785	21.1841	32.5317	24.4669	220.202	0.013237	1.013 (0.980-1.048)	0.444411	0.905252	-0.0136773	0.986 (0.928-1.049)	0.674406	0.993252	-0.00932044	0.991 (0.947-1.037)	0.686374	0.998908	-0.00491269	-0.00491269	0.838676	0.995077	-0.00843455	0.992 (0.944-1.042)	0.739132	1	0.013237	1.013 (0.982-1.045)	0.402876	0.867996	0.00938464	1.009 (0.975-1.045)	0.593855	0.946971	0.00888691	0.335347	9.57109	0.296428
TD CD4+ AC	543	7	6	6	5	5	5	0.0329353	0.00658706	21.2857	24.6871	22.5118	112.559	0.0280502	1.028 (0.976-1.084)	0.296117	0.879687	0.012839	1.013 (0.932-1.101)	0.782163	0.993252	0.017755	1.018 (0.969-1.070)	0.483234	0.998908	-0.000873157	-0.000873157	0.97414	0.995077	0.0618771	1.064 (0.991-1.142)	0.0869482	1	0.0280502	1.028 (0.991-1.068)	0.143338	0.824624	0.0276918	1.028 (0.978-1.081)	0.278435	0.772079	0.00584087	0.650026	7.8481	0.0973037
TD CD4+ %CD4+	2574	14	4	4	4	4	4	0.0253208	0.00633021	21.1386	22.5644	21.8319	87.3277	-0.0146432	0.985 (0.950-1.022)	0.435882	0.9023	-0.0072742	0.993 (0.903-1.092)	0.894498	0.993252	-0.0114402	0.989 (0.927-1.054)	0.726762	0.998908	-0.00127575	-0.00127575	0.977676	0.995077	-0.0138117	0.986 (0.923-1.054)	0.683649	1	-0.0146432	0.985 (0.934-1.040)	0.595698	0.957054	-0.0136797	0.986 (0.939-1.037)	0.588606	0.946971	-0.00196661	0.87038	1.39121	0.707597
TD CD4+ %T cell	2777	15	5	5	5	5	5	0.0320561	0.00641122	20.9966	23.7015	22.1133	110.566	0.00622872	1.006 (0.983-1.030)	0.597783	0.932433	0.0122319	1.012 (0.984-1.041)	0.45646	0.993252	0.00830064	1.008 (0.990-1.027)	0.384005	0.998908	0.00939912	0.00939912	0.333828	0.995077	-0.0493763	0.952 (0.872-1.039)	0.271058	1	0.00622872	1.006 (0.990-1.022)	0.441225	0.87634	0.00656618	1.007 (0.998-1.015)	0.128248	0.532273	-0.0118396	0.47312	8.52292	0.0741955
CM CD8br AC	153	13	9	9	9	9	9	0.0614226	0.00682473	21.7983	26.7297	23.3301	209.971	0.00756652	1.008 (0.967-1.050)	0.71809	0.957738	0.0252349	1.026 (0.954-1.103)	0.516817	0.993252	0.0152083	1.015 (0.960-1.074)	0.592874	0.998908	0.0164789	0.0164789	0.626456	0.995077	0.0111581	1.011 (0.951-1.075)	0.722519	1	0.00756652	1.008 (0.969-1.048)	0.706537	0.965808	0.00368739	1.004 (0.966-1.043)	0.851132	0.974181	-0.0052322	0.572042	8.70162	0.368089
CM CD8br %CD8br	106	21	16	16	15	15	15	0.0974291	0.00649527	21.0055	26.2402	22.4054	336.081	0.00457708	1.005 (0.981-1.028)	0.699802	0.957738	0.0153002	1.015 (0.939-1.099)	0.709264	0.993252	0.014612	1.015 (0.972-1.059)	0.505229	0.998908	0.0239812	0.0239812	0.563807	0.995077	0.0150442	1.015 (0.969-1.063)	0.523013	1	0.00457708	1.005 (0.972-1.038)	0.783247	0.965808	0.0121886	1.012 (0.952-1.077)	0.698022	0.969969	-0.00203808	0.773765	7.12579	0.929754
CM CD8br %T cell	97	9	5	5	5	5	5	0.0330385	0.0066077	20.9549	24.1564	22.7955	113.978	0.00359757	1.004 (0.955-1.055)	0.886952	0.966063	0.118383	1.126 (0.836-1.516)	0.492197	0.993252	0.0196401	1.020 (0.945-1.101)	0.61581	0.998908	0.0390645	0.0390645	0.510051	0.995077	0.0328793	1.033 (0.953-1.120)	0.42401	1	0.00359757	1.004 (0.944-1.067)	0.90852	0.973542	0.0107209	1.011 (0.910-1.123)	0.841702	0.969969	-0.016702	0.495802	2.61319	0.624488
Naive CD8br AC	610	22	9	9	7	7	7	0.0457725	0.00653893	21.1717	24.264	22.3461	156.423	-0.0440486	0.957 (0.881-1.040)	0.297909	0.879687	-0.0818622	0.921 (0.577-1.472)	0.746005	0.993252	-0.0342943	0.966 (0.879-1.062)	0.475989	0.998908	-0.0177388	-0.0177388	0.807098	0.995077	-0.0381194	0.963 (0.867-1.069)	0.474122	1	-0.0440486	0.957 (0.892-1.027)	0.219676	0.824624	-0.0408831	0.960 (0.883-1.043)	0.334768	0.817555	0.00428033	0.87826	8.3421	0.214096
Naive CD8br %CD8br	278	23	12	12	11	11	11	0.0699389	0.00635808	21.0533	24.3012	21.9288	241.217	-0.0109285	0.989 (0.966-1.013)	0.368701	0.891393	-0.00882866	0.991 (0.963-1.020)	0.563228	0.993252	-0.0182541	0.982 (0.959-1.005)	0.124062	0.998908	-0.018066	-0.018066	0.102271	0.995077	-0.0198878	0.980 (0.943-1.019)	0.317086	1	-0.0109285	0.989 (0.971-1.007)	0.242227	0.824624	-0.0150349	0.985 (0.974-0.997)	0.011022	0.155533	-0.00183246	0.780915	16.9248	0.0760448
Naive CD8br %T cell	395	24	9	9	9	9	9	0.0570873	0.00634303	20.9914	23.7876	21.8766	196.889	-0.0106107	0.989 (0.955-1.026)	0.561649	0.918645	-0.0177603	0.982 (0.938-1.028)	0.472118	0.993252	-0.00997895	0.990 (0.955-1.027)	0.591828	0.998908	-0.0115793	-0.0115793	0.524048	0.995077	0.00318674	1.003 (0.950-1.059)	0.907896	1	-0.0106107	0.989 (0.962-1.018)	0.466497	0.887527	-0.0107861	0.989 (0.967-1.013)	0.363538	0.840622	0.00326952	0.609819	12.5932	0.126635
EM CD8br AC	313	15	11	10	10	10	10	0.0672778	0.00672778	21.2122	25.399	22.9962	229.962	-0.00705154	0.993 (0.953-1.035)	0.738039	0.957738	0.0312398	1.032 (0.933-1.141)	0.559736	0.993252	-0.0197175	0.980 (0.935-1.028)	0.41885	0.998908	-0.0248578	-0.0248578	0.512719	0.995077	-0.0110986	0.989 (0.942-1.038)	0.651906	1	-0.00705154	0.993 (0.958-1.029)	0.700313	0.965808	-0.0126037	0.987 (0.952-1.025)	0.502851	0.906847	-0.00719357	0.435351	11.9198	0.21787
EM CD8br %CD8br	398	16	3	3	3	3	3	0.019015	0.00633832	21.1981	22.6739	21.8601	65.5803	0.0160127	1.016 (0.965-1.070)	0.544557	0.914799	0.0137008	1.014 (0.934-1.100)	0.797928	0.993252	0.019273	1.019 (0.984-1.056)	0.282666	0.998908	0.0188653	0.0188653	0.383722	0.995077	0.0171018	1.017 (0.957-1.081)	0.581611	1	0.0160127	1.016 (0.985-1.049)	0.319455	0.844262	0.0163206	1.016 (1.012-1.021)	1.53532e-11	1.39276e-09	0.00279638	0.923108	5.39918	0.0672332
EM CD8br %T cell	202	8	4	4	3	3	3	0.0201712	0.00672374	21.0447	25.4634	23.1992	69.5976	-0.0283401	0.972 (0.959-0.985)	2.71822e-05	0.00215759	-0.0343777	0.966 (0.940-0.993)	0.244579	0.993252	-0.0282565	0.972 (0.945-1.001)	0.0547138	0.998908	-0.0305623	-0.0305623	0.164328	0.995077	-0.00697248	0.993 (0.939-1.050)	0.807061	1	-0.0283401	0.972 (0.950-0.995)	0.0156738	0.787513	-0.0284262	0.972 (0.964-0.980)	4.61941e-12	4.88888e-10	0.00662697	0.566708	0.663332	0.717727
TD CD8br AC	447	11	4	4	4	4	4	0.0258771	0.00646926	21.0133	24.086	22.1066	88.4265	0.00833915	1.008 (0.934-1.088)	0.830618	0.957738	0.161256	1.175 (1.003-1.377)	0.184126	0.993252	0.00679852	1.007 (0.926-1.095)	0.873632	0.998908	-0.00832958	-0.00832958	0.898643	0.995077	0.019219	1.019 (0.945-1.100)	0.621404	1	0.00833915	1.008 (0.948-1.072)	0.790588	0.965808	0.00846076	1.008 (0.939-1.083)	0.815455	0.969969	-0.0331312	0.176395	4.62324	0.201557
TD CD8br %CD8br	928	12	5	5	5	5	5	0.0320633	0.00641265	21.0446	23.8053	22.1183	110.591	0.00507973	1.005 (0.982-1.029)	0.673212	0.957738	-0.0045829	0.995 (0.945-1.048)	0.872646	0.993252	0.00206751	1.002 (0.967-1.038)	0.909159	0.998908	-0.000330094	-0.000330094	0.98704	0.995077	0.0255767	1.026 (0.959-1.097)	0.45405	1	0.00507973	1.005 (0.973-1.038)	0.759556	0.965808	0.00446417	1.004 (0.987-1.023)	0.626327	0.958991	0.00438832	0.667646	2.10663	0.716155
TD CD8br %T cell	544	9	3	2	NA	NA	NA	NA	NA	NA	NA	NA	NA	NA	NA	NA	NA	NA	NA	NA	NA	NA	NA	NA	NA	NA	NA	NA	NA	NA	NA	NA	NA	NA	NA	NA	NA	NA	NA	NA	NA	NA	NA	NA	NA
CD45RA+ CD8br AC	958	15	5	5	5	5	5	0.0352778	0.00705556	21.0984	28.6199	24.1265	120.632	-0.0840474	0.919 (0.839-1.008)	0.0723283	0.551259	-0.14073	0.869 (0.461-1.636)	0.692422	0.993252	-0.0911441	0.913 (0.835-0.998)	0.045845	0.998908	-0.102693	-0.102693	0.264844	0.995077	-0.108553	0.897 (0.815-0.987)	0.0257773	1	-0.0840474	0.919 (0.864-0.978)	0.00771214	0.735088	-0.0885699	0.915 (0.826-1.014)	0.0913207	0.446067	0.00747667	0.87005	8.79319	0.0664818
CD45RA+ CD8br %CD8br	506	18	7	7	7	7	7	0.0449596	0.0064228	21.041	25.6379	22.1539	155.077	0.0259989	1.026 (1.003-1.050)	0.0271631	0.358437	0.0356351	1.036 (0.951-1.129)	0.452454	0.993252	0.0218445	1.022 (0.973-1.073)	0.380013	0.998908	0.0231975	0.0231975	0.371652	0.995077	0.0340002	1.035 (0.978-1.094)	0.236016	1	0.0259989	1.026 (0.989-1.065)	0.17324	0.824624	0.0251529	1.025 (1.003-1.048)	0.0250474	0.256534	-0.00464684	0.816384	2.28015	0.892215
CD45RA+ CD8br %T cell	528	22	13	12	11	11	11	0.0759847	0.0069077	21.0621	32.0213	23.8399	262.239	-0.00160863	0.998 (0.995-1.002)	0.362243	0.891393	-0.00217169	0.998 (0.994-1.002)	0.325133	0.993252	-0.00196549	0.998 (0.994-1.002)	0.382674	0.998908	-0.00184861	-0.00184861	0.421093	0.995077	0.0173449	1.017 (0.980-1.056)	0.364334	1	-0.00160863	0.998 (0.994-1.002)	0.428453	0.869226	-0.0017549	0.998 (0.997-0.999)	0.0010638	0.0281462	0.00493929	0.267555	7.55345	0.672364
CM DN (CD4-CD8-) AC	21	1	1	1	NA	NA	NA	NA	NA	NA	NA	NA	NA	NA	NA	NA	NA	NA	NA	NA	NA	NA	NA	NA	NA	NA	NA	NA	NA	NA	NA	NA	NA	NA	NA	NA	NA	NA	NA	NA	NA	NA	NA	NA	NA
CM DN (CD4-CD8-) %DN	25	6	6	5	5	5	5	0.0317551	0.00635102	21.0037	23.5272	21.9043	109.522	0.010718	1.011 (0.984-1.038)	0.433955	0.9023	-0.0150424	0.985 (0.892-1.088)	0.786809	0.993252	0.0180233	1.018 (0.966-1.073)	0.499574	0.998908	0.0063145	0.0063145	0.847643	0.995077	0.0174971	1.018 (0.960-1.079)	0.556524	1	0.010718	1.011 (0.969-1.054)	0.619769	0.962072	0.0105071	1.011 (0.983-1.039)	0.450151	0.897314	0.010648	0.615111	1.60853	0.807258
CM DN (CD4-CD8-) %T cell	97	7	7	7	6	6	6	0.0417337	0.00695562	21.0134	26.6269	24.0052	144.031	0.0178442	1.018 (1.002-1.034)	0.0257833	0.358437	0.0143987	1.015 (0.992-1.038)	0.278405	0.993252	0.0139267	1.014 (0.988-1.041)	0.292874	0.998908	0.0141906	0.0141906	0.33071	0.995077	0.0223377	1.023 (0.988-1.059)	0.205569	1	0.0178442	1.018 (0.998-1.038)	0.0731117	0.824624	0.0173693	1.018 (0.998-1.037)	0.0721665	0.409158	0.00365499	0.580293	3.23081	0.664451
Naive DN (CD4-CD8-) AC	149	10	3	3	3	3	3	0.0194287	0.00647624	21.1214	23.7581	22.1305	66.3916	0.0239912	1.024 (1.008-1.040)	0.00274085	0.102379	0.0225842	1.023 (0.918-1.140)	0.753681	0.993252	0.0243677	1.025 (0.952-1.103)	0.517402	0.998908	0.0242038	0.0242038	0.606721	0.995077	0.0232506	1.024 (0.941-1.114)	0.589099	1	0.0239912	1.024 (0.960-1.093)	0.466729	0.887527	0.0239714	1.024 (0.997-1.052)	0.079122	0.422206	0.000292474	0.979904	0.118075	0.942671
Naive DN (CD4-CD8-) %DN	138	16	13	13	13	13	13	0.0857304	0.00659465	20.9821	29.1513	22.7513	295.767	0.0115714	1.012 (0.975-1.050)	0.54263	0.914799	0.00942488	1.009 (0.948-1.075)	0.77388	0.993252	0.0107471	1.011 (0.966-1.057)	0.639897	0.998908	0.0164433	0.0164433	0.526663	0.995077	0.0143803	1.014 (0.968-1.064)	0.552076	1	0.0115714	1.012 (0.980-1.044)	0.468223	0.887527	0.0120831	1.012 (0.982-1.043)	0.42838	0.893369	0.000537648	0.933416	17.0333	0.14835
Naive DN (CD4-CD8-) %T cell	328	10	5	5	5	5	5	0.0319368	0.00638736	21.2552	23.2923	22.0304	110.152	-0.0582843	0.943 (0.900-0.988)	0.0143999	0.285748	-0.169109	0.844 (0.666-1.071)	0.256864	0.993252	-0.0650245	0.937 (0.862-1.018)	0.124285	0.998908	-0.062497	-0.062497	0.288548	0.995077	-0.0646831	0.937 (0.860-1.022)	0.14145	1	-0.0582843	0.943 (0.884-1.006)	0.0765834	0.824624	-0.0591518	0.943 (0.900-0.987)	0.0118756	0.1621	0.0194447	0.411666	2.09467	0.718351
EM DN (CD4-CD8-) AC	188	13	5	5	5	5	5	0.0324229	0.00648457	21.2776	24.0162	22.1591	110.796	0.0218772	1.022 (0.985-1.061)	0.244965	0.823695	0.165949	1.181 (0.874-1.594)	0.358024	0.993252	0.0313595	1.032 (0.954-1.116)	0.434223	0.998908	0.0346846	0.0346846	0.519596	0.995077	0.0313653	1.032 (0.952-1.118)	0.443212	1	0.0218772	1.022 (0.962-1.086)	0.481735	0.89164	0.0223996	1.023 (0.980-1.068)	0.307669	0.794185	-0.0201811	0.407722	1.46452	0.832907
EM DN (CD4-CD8-) %DN	334	22	6	6	4	4	4	0.024983	0.00624575	20.9512	21.9647	21.5388	86.155	-0.0681688	0.934 (0.907-0.962)	6.99898e-06	0.000634908	-0.0545253	0.947 (0.810-1.108)	0.565505	0.993252	-0.0727976	0.930 (0.861-1.004)	0.0635117	0.998908	-0.0839735	-0.0839735	0.163759	0.995077	-0.0671019	0.935 (0.870-1.005)	0.0663853	1	-0.0681688	0.934 (0.879-0.993)	0.02938	0.824624	-0.0685988	0.934 (0.896-0.972)	0.000956386	0.0264046	-0.00268244	0.869929	0.70496	0.872037
EM DN (CD4-CD8-) %T cell	201	18	7	7	7	7	7	0.0450236	0.00643194	21.5032	23.1529	22.185	155.295	-0.0322807	0.968 (0.923-1.015)	0.181787	0.76542	-0.0252328	0.975 (0.903-1.053)	0.550174	0.993252	-0.0313105	0.969 (0.926-1.015)	0.181626	0.998908	-0.0304629	-0.0304629	0.224877	0.995077	-0.0248519	0.975 (0.919-1.035)	0.410195	1	-0.0322807	0.968 (0.935-1.002)	0.067517	0.824624	-0.032245	0.968 (0.939-0.998)	0.0377328	0.323789	-0.00214175	0.819587	11.2478	0.0810135
TD DN (CD4-CD8-) AC	924	13	7	7	6	6	6	0.0476697	0.00794495	21.8235	50.7053	27.2212	163.327	-0.0460393	0.955 (0.925-0.986)	0.005104	0.14732	-0.0810918	0.922 (0.830-1.024)	0.203698	0.993252	-0.0275508	0.973 (0.914-1.036)	0.387803	0.998908	-0.023599	-0.023599	0.609153	0.995077	-0.0452856	0.956 (0.896-1.020)	0.171543	1	-0.0460393	0.955 (0.908-1.004)	0.0733511	0.824624	-0.0458356	0.955 (0.924-0.988)	0.00752278	0.113737	0.00747611	0.495837	2.04431	0.84298
TD DN (CD4-CD8-) %DN	302	19	6	6	6	6	6	0.0385634	0.00642724	21.4011	24.5693	22.169	133.014	-0.0222657	0.978 (0.919-1.041)	0.485524	0.906949	0.0105418	1.011 (0.899-1.136)	0.868462	0.993252	-0.0358276	0.965 (0.907-1.026)	0.252211	0.998908	-0.0417991	-0.0417991	0.244537	0.995077	-0.0628651	0.939 (0.877-1.005)	0.0701058	1	-0.0222657	0.978 (0.938-1.019)	0.292705	0.841919	-0.0242756	0.976 (0.922-1.033)	0.402026	0.865378	-0.00855984	0.541328	11.3802	0.0443411
TD DN (CD4-CD8-) %T cell	847	19	9	9	9	9	9	0.0583695	0.0064855	20.9281	25.4622	22.3716	201.345	0.0279493	1.028 (0.983-1.076)	0.224923	0.797912	0.0201808	1.020 (0.941-1.106)	0.639375	0.993252	0.02225	1.022 (0.974-1.073)	0.367909	0.998908	0.0337571	0.0337571	0.245346	0.995077	-0.0128142	0.987 (0.930-1.048)	0.675623	1	0.0279493	1.028 (0.996-1.062)	0.0887014	0.824624	0.0264254	1.027 (0.981-1.075)	0.258926	0.747354	0.00246045	0.821304	15.7415	0.0462323
Naive CD4+ %T cell	660	18	4	4	4	4	4	0.0265197	0.00662992	21.0623	24.5851	22.8731	91.4925	-0.0511809	0.950 (0.897-1.007)	0.0839538	0.579464	-0.355429	0.701 (0.429-1.144)	0.291162	0.993252	-0.0590743	0.943 (0.864-1.028)	0.183989	0.998908	-0.0567496	-0.0567496	0.31952	0.995077	-0.0623932	0.940 (0.864-1.022)	0.144341	1	-0.0511809	0.950 (0.888-1.017)	0.140006	0.824624	-0.0520374	0.949 (0.910-0.990)	0.0149767	0.181988	0.057086	0.344236	2.18763	0.534389
Transitional %B cell	106	12	8	7	5	5	5	0.0306405	0.0061281	21.7232	24.9016	22.549	112.745	0.0258231	1.026 (0.985-1.069)	0.217579	0.785014	0.069402	1.072 (1.001-1.148)	0.141496	0.993252	0.0278955	1.028 (0.972-1.088)	0.331459	0.998908	0.0436411	0.0436411	0.250533	0.995077	-0.00107296	0.999 (0.933-1.069)	0.975261	1	0.0258231	1.026 (0.982-1.072)	0.245546	0.824624	0.0263837	1.027 (0.990-1.065)	0.153797	0.587535	-0.0116948	0.204939	3.54797	0.470622
Transitional AC	267	21	8	8	7	7	6	0.0366755	0.00611259	20.9156	24.6141	22.4856	134.914	0.0537128	1.055 (0.993-1.122)	0.0855499	0.584131	-0.105326	0.900 (0.774-1.046)	0.242297	0.993252	0.0512687	1.053 (0.979-1.132)	0.16519	0.998908	0.0545697	0.0545697	0.3424	0.995077	0.0634018	1.065 (0.998-1.138)	0.058354	1	0.0537128	1.055 (1.003-1.110)	0.0386335	0.824624	0.0536726	1.055 (0.997-1.117)	0.0637601	0.378389	0.027469	0.0927063	7.23385	0.203821
Transitional %lymphocyte	181	16	5	4	4	4	4	0.0238797	0.00596993	20.9747	23.2698	21.9573	87.8294	0.0393907	1.040 (1.003-1.079)	0.0343682	0.382874	0.080324	1.084 (0.961-1.221)	0.318903	0.993252	0.0489843	1.050 (0.981-1.124)	0.159521	0.998908	0.0590282	0.0590282	0.262905	0.995077	0.0327213	1.033 (0.969-1.102)	0.318277	1	0.0393907	1.040 (0.985-1.098)	0.155144	0.824624	0.0395182	1.040 (1.000-1.082)	0.0473239	0.357036	-0.0080283	0.530348	1.35442	0.716253
CD14- CD16+ monocyte AC	492	14	10	10	9	9	9	0.0539341	0.00599268	21.0646	25.4513	21.879	196.911	0.0236937	1.024 (0.988-1.062)	0.197633	0.767006	-0.00359213	0.996 (0.927-1.071)	0.924767	0.993252	0.0122529	1.012 (0.968-1.058)	0.587668	0.998908	0.0177871	0.0177871	0.512772	0.995077	0.000616523	1.001 (0.953-1.050)	0.980111	1	0.0236937	1.024 (0.990-1.059)	0.169697	0.824624	0.0229988	1.023 (0.994-1.053)	0.115814	0.493572	0.00761604	0.416217	9.08852	0.334884
CD14+ CD16+ monocyte AC	701	14	5	5	3	3	3	0.0181241	0.00604135	21.2064	22.7544	22.0574	66.1723	-0.066549	0.936 (0.797-1.098)	0.415066	0.891393	0.319845	1.377 (0.924-2.053)	0.361124	0.993252	-0.057891	0.944 (0.840-1.060)	0.32972	0.998908	-0.0625884	-0.0625884	0.527674	0.995077	-0.0329588	0.968 (0.856-1.093)	0.596834	1	-0.066549	0.936 (0.863-1.014)	0.105543	0.824624	-0.0662455	0.936 (0.894-0.980)	0.00471183	0.0808652	-0.0557742	0.300044	7.88784	0.0193721
CD14- CD16- AC	348	15	11	11	11	11	11	0.0700942	0.0063722	21.1386	31.6028	23.2751	256.026	0.00918907	1.009 (0.987-1.032)	0.415206	0.891393	0.0202095	1.020 (0.988-1.054)	0.251764	0.993252	0.0140139	1.014 (0.982-1.047)	0.386557	0.998908	0.0158463	0.0158463	0.331438	0.995077	0.0025413	1.003 (0.958-1.049)	0.912453	1	0.00918907	1.009 (0.986-1.033)	0.4466	0.880717	0.00950007	1.010 (0.994-1.025)	0.215545	0.684354	-0.00524836	0.352807	8.72593	0.558296
CD14+ CD16- monocyte AC	163	16	10	10	9	9	9	0.0594361	0.00660401	21.0811	37.201	24.1315	217.184	-0.00356948	0.996 (0.956-1.039)	0.867243	0.957738	0.0071212	1.007 (0.927-1.094)	0.870673	0.993252	0.00811829	1.008 (0.961-1.057)	0.738952	0.998908	0.0130816	0.0130816	0.637801	0.995077	-0.00606641	0.994 (0.941-1.050)	0.828433	1	-0.00356948	0.996 (0.960-1.034)	0.850371	0.965808	0.0035315	1.004 (0.970-1.038)	0.837506	0.969969	-0.00251194	0.772358	10.1884	0.252051
Monocyte AC	164	16	9	8	7	7	7	0.0465149	0.00664499	21.0397	31.8947	24.2791	169.954	0.0020114	1.002 (0.992-1.012)	0.700073	0.957738	-0.000472901	1.000 (0.979-1.021)	0.966389	0.993252	-0.00101098	0.999 (0.979-1.020)	0.922673	0.998908	-0.00114723	-0.00114723	0.915391	0.995077	0	1.000 (0.953-1.050)	1	1	0.0020114	1.002 (0.984-1.020)	0.828199	0.965808	0.00135087	1.001 (0.987-1.016)	0.857983	0.974568	0.00258453	0.659076	1.90414	0.9283
CD14- CD16+ monocyte %monocyte	534	11	5	5	5	5	5	0.0317385	0.00634771	20.9725	27.1858	23.1845	115.923	-0.0036796	0.996 (0.957-1.037)	0.858623	0.957738	0.000302055	1.000 (0.925-1.082)	0.994444	0.997586	-0.00902228	0.991 (0.932-1.053)	0.77214	0.998908	-0.0257295	-0.0257295	0.496722	0.995077	0.00500357	1.005 (0.930-1.086)	0.898702	1	-0.0036796	0.996 (0.951-1.043)	0.876071	0.965808	-0.00722881	0.993 (0.920-1.071)	0.851449	0.974181	-0.00155021	0.909163	3.06604	0.546835
CD14+ CD16+ monocyte %monocyte	831	18	10	10	9	9	9	0.0579292	0.00643657	20.9212	27.2003	23.511	211.599	0.0168534	1.017 (0.973-1.063)	0.458331	0.905252	0.00436125	1.004 (0.899-1.122)	0.940428	0.993252	0.0126613	1.013 (0.957-1.071)	0.658333	0.998908	0.018796	0.018796	0.635042	0.995077	0.0349304	1.036 (0.977-1.098)	0.242699	1	0.0168534	1.017 (0.976-1.060)	0.42126	0.867996	0.0172717	1.017 (0.977-1.059)	0.398718	0.865378	0.00397647	0.812967	9.40853	0.309013
CD14+ CD16- monocyte %monocyte	642	16	4	4	3	3	3	0.0176495	0.00588317	21.1615	21.7028	21.4764	64.4291	0.0372331	1.038 (1.029-1.047)	1.95515e-17	1.24152e-14	0.0446884	1.046 (1.008-1.084)	0.250765	0.993252	0.037248	1.038 (1.007-1.070)	0.0172422	0.998908	0.0379825	0.0379825	0.121356	0.995077	0.0241225	1.024 (0.955-1.099)	0.49881	1	0.0372331	1.038 (1.014-1.062)	0.00149594	0.316641	0.0372843	1.038 (1.032-1.044)	1.50385e-34	4.77473e-32	-0.0181413	0.695952	0.279366	0.869634
CD16+ monocyte %monocyte	610	13	1	1	NA	NA	NA	NA	NA	NA	NA	NA	NA	NA	NA	NA	NA	NA	NA	NA	NA	NA	NA	NA	NA	NA	NA	NA	NA	NA	NA	NA	NA	NA	NA	NA	NA	NA	NA	NA	NA	NA	NA	NA	NA
T/B	164	16	6	6	6	6	6	0.0420364	0.00700607	20.9574	40.5381	25.7864	154.718	0.0433829	1.044 (1.016-1.073)	0.00198057	0.0793287	0.080097	1.083 (0.979-1.199)	0.195693	0.993252	0.0386343	1.039 (0.983-1.099)	0.17407	0.998908	0.0199782	0.0199782	0.623417	0.995077	0.0307194	1.031 (0.976-1.089)	0.269657	1	0.0433829	1.044 (0.999-1.091)	0.0531854	0.824624	0.0424463	1.043 (1.001-1.088)	0.0464379	0.357036	-0.00713557	0.473858	1.95354	0.855535
CD4/CD8br	119	8	1	1	NA	NA	NA	NA	NA	NA	NA	NA	NA	NA	NA	NA	NA	NA	NA	NA	NA	NA	NA	NA	NA	NA	NA	NA	NA	NA	NA	NA	NA	NA	NA	NA	NA	NA	NA	NA	NA	NA	NA	NA	NA
CD4+ AC	133	14	7	6	6	6	6	0.0362065	0.00603442	20.9497	23.8659	22.1718	133.031	-0.0148657	0.985 (0.955-1.017)	0.352848	0.889221	-0.00406232	0.996 (0.954-1.039)	0.861186	0.993252	-0.00537382	0.995 (0.958-1.033)	0.779893	0.998908	-0.00279613	-0.00279613	0.873041	0.995077	-0.0188758	0.981 (0.928-1.038)	0.510421	1	-0.0148657	0.985 (0.955-1.016)	0.349352	0.855576	-0.00913931	0.991 (0.960-1.022)	0.568177	0.934696	-0.00533776	0.483621	5.0731	0.407025
CD4+ %T cell	109	12	7	7	6	6	6	0.0360148	0.00600246	21.0643	23.476	22.1502	132.901	-0.0276848	0.973 (0.943-1.004)	0.0830622	0.579464	-0.0402366	0.961 (0.908-1.016)	0.232882	0.993252	-0.0338998	0.967 (0.919-1.017)	0.190042	0.998908	-0.0359213	-0.0359213	0.225815	0.995077	-0.0333759	0.967 (0.919-1.018)	0.204727	1	-0.0276848	0.973 (0.936-1.010)	0.153687	0.824624	-0.0369529	0.964 (0.944-0.984)	0.000630277	0.0190584	0.00390475	0.583555	3.38767	0.640448
CD8br AC	1357	17	8	8	7	7	7	0.0429898	0.00614139	21.1667	25.783	22.5676	157.973	-0.0177792	0.982 (0.949-1.017)	0.320597	0.879687	-0.034951	0.966 (0.915-1.020)	0.262485	0.993252	-0.0276253	0.973 (0.938-1.009)	0.140377	0.998908	-0.0271864	-0.0271864	0.180154	0.995077	-0.0290749	0.971 (0.929-1.016)	0.201286	1	-0.0177792	0.982 (0.955-1.011)	0.223544	0.824624	-0.0229607	0.977 (0.953-1.002)	0.0716541	0.409158	0.00590275	0.444602	9.01041	0.172993
CD8br %T cell	249	11	4	4	4	4	4	0.0242571	0.00606427	21.5388	23.5496	22.3796	89.5185	-0.0305179	0.970 (0.907-1.037)	0.370282	0.891393	-0.064856	0.937 (0.549-1.599)	0.834037	0.993252	-0.027246	0.973 (0.908-1.043)	0.439125	0.998908	-0.0229533	-0.0229533	0.696498	0.995077	-0.0354659	0.965 (0.903-1.031)	0.292858	1	-0.0305179	0.970 (0.921-1.022)	0.251297	0.826806	-0.0304928	0.970 (0.912-1.031)	0.329381	0.816619	0.00526041	0.910205	4.91858	0.177857
DP (CD4+CD8+) AC	124	12	7	7	6	6	6	0.0352881	0.00588135	20.9081	22.6383	21.6059	129.635	0.00396206	1.004 (0.972-1.037)	0.809715	0.957738	0.00224498	1.002 (0.952-1.055)	0.935486	0.993252	0.0012085	1.001 (0.956-1.049)	0.959351	0.998908	-0.000490946	-0.000490946	0.984893	0.995077	-0.0174041	0.983 (0.933-1.035)	0.511877	1	0.00396206	1.004 (0.969-1.040)	0.824153	0.965808	0.00374838	1.004 (0.977-1.031)	0.784769	0.969969	0.000763967	0.930422	4.25788	0.512916
DP (CD4+CD8+) %T cell	130	16	5	5	5	5	5	0.0311618	0.00623237	21.0664	25.4637	23.0043	115.022	0.0248718	1.025 (0.964-1.090)	0.429386	0.902144	-0.110328	0.896 (0.720-1.114)	0.394229	0.993252	0.0628829	1.065 (0.978-1.159)	0.1473	0.998908	0.0661448	0.0661448	0.307708	0.995077	0.0627421	1.065 (0.979-1.158)	0.142747	1	0.0248718	1.025 (0.963-1.092)	0.43816	0.87634	0.0368513	1.038 (0.841-1.280)	0.730713	0.969969	0.0229534	0.29367	3.8502	0.426659
CD8dim AC	172	12	1	1	NA	NA	NA	NA	NA	NA	NA	NA	NA	NA	NA	NA	NA	NA	NA	NA	NA	NA	NA	NA	NA	NA	NA	NA	NA	NA	NA	NA	NA	NA	NA	NA	NA	NA	NA	NA	NA	NA	NA	NA	NA
CD8dim %T cell	363	10	1	1	NA	NA	NA	NA	NA	NA	NA	NA	NA	NA	NA	NA	NA	NA	NA	NA	NA	NA	NA	NA	NA	NA	NA	NA	NA	NA	NA	NA	NA	NA	NA	NA	NA	NA	NA	NA	NA	NA	NA	NA	NA
DN (CD4-CD8-) AC	399	14	4	3	3	3	3	0.0189406	0.00631353	22.5024	23.9724	23.2036	69.6108	0.0348173	1.035 (0.976-1.099)	0.249471	0.831368	-0.0645273	0.938 (0.773-1.137)	0.630993	0.993252	0.0350482	1.036 (0.948-1.132)	0.437676	0.998908	0.0356632	0.0356632	0.588484	0.995077	0.0248307	1.025 (0.934-1.125)	0.599889	1	0.0348173	1.035 (0.961-1.116)	0.362242	0.855576	0.0346222	1.035 (0.994-1.079)	0.0977621	0.470295	0.0212757	0.471616	1.25179	0.534781
DN (CD4-CD8-) %T cell	272	8	1	1	NA	NA	NA	NA	NA	NA	NA	NA	NA	NA	NA	NA	NA	NA	NA	NA	NA	NA	NA	NA	NA	NA	NA	NA	NA	NA	NA	NA	NA	NA	NA	NA	NA	NA	NA	NA	NA	NA	NA	NA	NA
Leukocyte AC	250	16	12	11	8	8	7	0.046436	0.00663372	20.9079	27.8017	24.3962	170.774	0.0430715	1.044 (0.988-1.103)	0.127233	0.675982	0.182997	1.201 (1.047-1.377)	0.0469899	0.993252	0.0685596	1.071 (1.006-1.140)	0.0322259	0.998908	0.084335	0.084335	0.116539	0.995077	0.0655949	1.068 (0.998-1.142)	0.0553815	1	0.0430715	1.044 (0.998-1.092)	0.0622674	0.824624	0.0482443	1.049 (0.979-1.125)	0.173263	0.614648	-0.0444541	0.0870027	8.96653	0.175469
Lymphocyte AC	129	9	5	5	5	5	5	0.0326299	0.00652598	21.0169	32.0243	24.0009	120.004	-0.00810883	0.992 (0.937-1.050)	0.781562	0.957738	-0.0409387	0.960 (0.890-1.035)	0.366536	0.993252	-0.0156287	0.984 (0.946-1.025)	0.447341	0.998908	-0.019039	-0.019039	0.41248	0.995077	-0.0145738	0.986 (0.928-1.046)	0.631814	1	-0.00810883	0.992 (0.961-1.024)	0.61871	0.962072	-0.0117514	0.988 (0.955-1.023)	0.505896	0.907468	0.0203369	0.310134	12.8857	0.0118479
Lymphocyte %leukocyte	191	13	6	6	6	6	6	0.035372	0.00589533	20.9465	23.1665	21.7584	130.55	-0.0262768	0.974 (0.953-0.995)	0.0172107	0.312251	-0.0445417	0.956 (0.919-0.996)	0.0951889	0.993252	-0.0306356	0.970 (0.933-1.009)	0.125614	0.998908	-0.0374758	-0.0374758	0.112334	0.995077	0.00295884	1.003 (0.940-1.070)	0.928424	1	-0.0262768	0.974 (0.945-1.004)	0.0924749	0.824624	0.00779999	1.008 (0.915-1.110)	0.874569	0.974568	0.00880951	0.239678	2.49416	0.777374
T cell AC	451	9	4	4	4	4	4	0.0245494	0.00613734	21.0646	24.392	22.5587	90.2348	-0.109833	0.896 (0.868-0.925)	1.80249e-11	2.86146e-09	-0.112658	0.893 (0.756-1.055)	0.31587	0.993252	-0.106394	0.899 (0.821-0.984)	0.0214472	0.998908	-0.105388	-0.105388	0.149283	0.995077	-0.106751	0.899 (0.823-0.982)	0.0178203	1	-0.109833	0.896 (0.835-0.962)	0.00235786	0.37431	-0.109667	0.896 (0.848-0.947)	0.00011303	0.00422199	0.000491083	0.974016	0.614137	0.893189
T cell %lymphocyte	115	10	0	0	NA	NA	NA	NA	NA	NA	NA	NA	NA	NA	NA	NA	NA	NA	NA	NA	NA	NA	NA	NA	NA	NA	NA	NA	NA	NA	NA	NA	NA	NA	NA	NA	NA	NA	NA	NA	NA	NA	NA	NA	NA
T cell %leukocyte	258	16	10	10	7	7	7	0.0415942	0.00594204	20.9176	23.5203	21.9318	153.523	0.00200678	1.002 (0.982-1.022)	0.842251	0.957738	-0.00219885	0.998 (0.973-1.023)	0.871113	0.993252	-0.00217319	0.998 (0.976-1.021)	0.850103	0.998908	-0.00340049	-0.00340049	0.770326	0.995077	0.00696171	1.007 (0.954-1.063)	0.802193	1	0.00200678	1.002 (0.982-1.022)	0.845853	0.965808	0.0015261	1.002 (0.991-1.012)	0.777413	0.969969	0.00385394	0.583782	5.72571	0.454607
CD4+ %leukocyte	132	7	5	5	5	5	5	0.0292956	0.00585912	21.0136	22.9479	21.6181	108.09	0.0109473	1.011 (0.978-1.045)	0.512523	0.906949	0.00670632	1.007 (0.942-1.076)	0.855184	0.993252	0.00837604	1.008 (0.957-1.063)	0.754041	0.998908	0.0108174	0.0108174	0.775785	0.995077	-0.00215672	0.998 (0.942-1.057)	0.941771	1	0.0109473	1.011 (0.968-1.056)	0.624553	0.962072	0.0109864	1.011 (0.984-1.038)	0.421471	0.889151	0.00131088	0.877388	2.23374	0.692857
CD8br %leukocyte	461	11	2	2	NA	NA	NA	NA	NA	NA	NA	NA	NA	NA	NA	NA	NA	NA	NA	NA	NA	NA	NA	NA	NA	NA	NA	NA	NA	NA	NA	NA	NA	NA	NA	NA	NA	NA	NA	NA	NA	NA	NA	NA	NA
DP (CD4+CD8+) %leukocyte	127	16	5	5	5	5	5	0.0307667	0.00615333	21.2571	26.2198	22.711	113.555	-0.0100013	0.990 (0.932-1.052)	0.747717	0.957738	0.0931833	1.098 (0.889-1.355)	0.450042	0.993252	0.00324558	1.003 (0.925-1.089)	0.937928	0.998908	0.0291086	0.0291086	0.626689	0.995077	-0.00644202	0.994 (0.910-1.084)	0.885127	1	-0.0100013	0.990 (0.933-1.051)	0.742989	0.965808	-0.00909919	0.991 (0.935-1.050)	0.759103	0.969969	-0.0188418	0.390155	4.15687	0.385192
CD4+ CD8dim AC	1099	11	3	3	3	3	3	0.0188244	0.00627479	21.2265	24.0429	23.0607	69.182	0.0420605	1.043 (0.985-1.104)	0.149054	0.739449	0.176645	1.193 (0.898-1.586)	0.437777	0.993252	0.0253296	1.026 (0.929-1.133)	0.617818	0.998908	0.0128529	0.0128529	0.854165	0.995077	0.0266667	1.027 (0.923-1.143)	0.6241	1	0.0420605	1.043 (0.961-1.132)	0.312236	0.844262	0.0413628	1.042 (0.987-1.100)	0.134514	0.550237	-0.0235862	0.510273	0.981021	0.612314
CD4+ CD8dim %lymphocyte	2104	12	2	1	NA	NA	NA	NA	NA	NA	NA	NA	NA	NA	NA	NA	NA	NA	NA	NA	NA	NA	NA	NA	NA	NA	NA	NA	NA	NA	NA	NA	NA	NA	NA	NA	NA	NA	NA	NA	NA	NA	NA	NA	NA
CD4+ CD8dim %leukocyte	1980	13	2	2	NA	NA	NA	NA	NA	NA	NA	NA	NA	NA	NA	NA	NA	NA	NA	NA	NA	NA	NA	NA	NA	NA	NA	NA	NA	NA	NA	NA	NA	NA	NA	NA	NA	NA	NA	NA	NA	NA	NA	NA	NA
CD8dim %leukocyte	307	11	2	2	NA	NA	NA	NA	NA	NA	NA	NA	NA	NA	NA	NA	NA	NA	NA	NA	NA	NA	NA	NA	NA	NA	NA	NA	NA	NA	NA	NA	NA	NA	NA	NA	NA	NA	NA	NA	NA	NA	NA	NA	NA
DN (CD4-CD8-) %leukocyte	288	12	3	3	3	3	3	0.0176471	0.00588237	20.964	23.0979	21.7045	65.1134	0.00667077	1.007 (0.978-1.037)	0.656355	0.957738	0.0162788	1.016 (0.991-1.042)	0.42583	0.993252	0.00759055	1.008 (0.984-1.032)	0.526502	0.998908	0.00995419	0.00995419	0.453174	0.995077	-0.0689655	0.933 (0.838-1.039)	0.208687	1	0.00667077	1.007 (0.985-1.029)	0.544224	0.918368	0.00683222	1.007 (1.002-1.012)	0.00694549	0.10757	-0.0139731	0.359256	3.71515	0.15605
CD8br and CD8dim %leukocyte	331	10	1	1	NA	NA	NA	NA	NA	NA	NA	NA	NA	NA	NA	NA	NA	NA	NA	NA	NA	NA	NA	NA	NA	NA	NA	NA	NA	NA	NA	NA	NA	NA	NA	NA	NA	NA	NA	NA	NA	NA	NA	NA	NA
TCRgd AC	589	14	11	11	9	9	9	0.0551188	0.00612431	20.955	24.8559	22.492	202.428	0.00131858	1.001 (0.975-1.028)	0.922845	0.977975	0.0247839	1.025 (0.961-1.094)	0.477512	0.993252	0.00818883	1.008 (0.964-1.054)	0.719617	0.998908	0.0127662	0.0127662	0.627441	0.995077	-0.00914983	0.991 (0.941-1.044)	0.72884	1	0.00131858	1.001 (0.967-1.037)	0.941482	0.986228	0.00232318	1.002 (0.975-1.030)	0.867419	0.974568	-0.00671523	0.425248	4.5959	0.799764
TCRgd %T cell	95	10	1	1	NA	NA	NA	NA	NA	NA	NA	NA	NA	NA	NA	NA	NA	NA	NA	NA	NA	NA	NA	NA	NA	NA	NA	NA	NA	NA	NA	NA	NA	NA	NA	NA	NA	NA	NA	NA	NA	NA	NA	NA	NA
TCRgd %lymphocyte	219	11	2	2	NA	NA	NA	NA	NA	NA	NA	NA	NA	NA	NA	NA	NA	NA	NA	NA	NA	NA	NA	NA	NA	NA	NA	NA	NA	NA	NA	NA	NA	NA	NA	NA	NA	NA	NA	NA	NA	NA	NA	NA	NA
HLA DR+ T cell AC	982	23	10	9	9	9	9	0.0617853	0.00686503	21.3044	35.1732	24.7512	222.761	0.0102594	1.010 (0.967-1.055)	0.643542	0.956392	0.0235131	1.024 (0.934-1.122)	0.630602	0.993252	0.00403425	1.004 (0.957-1.054)	0.87027	0.998908	-0.000807105	-0.000807105	0.979378	0.995077	0.0122283	1.012 (0.957-1.071)	0.668736	1	0.0102594	1.010 (0.973-1.049)	0.590768	0.95574	0.012679	1.013 (0.979-1.048)	0.462028	0.897314	-0.00287835	0.752631	10.8022	0.213162
HLA DR+ T cell%T cell	699	18	2	2	NA	NA	NA	NA	NA	NA	NA	NA	NA	NA	NA	NA	NA	NA	NA	NA	NA	NA	NA	NA	NA	NA	NA	NA	NA	NA	NA	NA	NA	NA	NA	NA	NA	NA	NA	NA	NA	NA	NA	NA	NA
HLA DR+ T cell%lymphocyte	854	18	2	1	NA	NA	NA	NA	NA	NA	NA	NA	NA	NA	NA	NA	NA	NA	NA	NA	NA	NA	NA	NA	NA	NA	NA	NA	NA	NA	NA	NA	NA	NA	NA	NA	NA	NA	NA	NA	NA	NA	NA	NA	NA
NKT AC	796	25	11	11	11	11	11	0.074254	0.00675037	21.2942	45.0551	24.8383	273.221	0.0102896	1.010 (0.986-1.036)	0.41525	0.891393	0.0138102	1.014 (0.972-1.058)	0.538506	0.993252	0.0192439	1.019 (0.984-1.056)	0.282828	0.998908	0.0207347	0.0207347	0.326466	0.995077	0.0197651	1.020 (0.982-1.059)	0.303781	1	0.0102896	1.010 (0.985-1.036)	0.425113	0.867996	0.0224218	1.023 (0.998-1.048)	0.0763043	0.417101	-0.00117082	0.840849	9.58442	0.477677
NKT %T cell	974	26	3	3	3	3	3	0.0175296	0.00584319	21.2997	21.7392	21.5647	64.6941	0.0418509	1.043 (0.958-1.134)	0.330683	0.881819	-0.133728	0.875 (0.315-2.431)	0.840179	0.993252	0.052103	1.053 (0.957-1.160)	0.288138	0.998908	0.0631586	0.0631586	0.386746	0.995077	0.0407654	1.042 (0.942-1.152)	0.427608	1	0.0418509	1.043 (0.968-1.123)	0.270512	0.833219	0.042448	1.043 (1.001-1.088)	0.0470857	0.357036	0.0239262	0.792045	2.56631	0.277161
NKT %lymphocyte	893	23	0	0	NA	NA	NA	NA	NA	NA	NA	NA	NA	NA	NA	NA	NA	NA	NA	NA	NA	NA	NA	NA	NA	NA	NA	NA	NA	NA	NA	NA	NA	NA	NA	NA	NA	NA	NA	NA	NA	NA	NA	NA	NA
HLA DR+ CD4+ AC	279	13	11	11	10	10	9	0.0582858	0.0064762	21.0131	34.433	23.3338	210.004	-0.0441177	0.957 (0.923-0.992)	0.0150954	0.290473	-0.083129	0.920 (0.796-1.064)	0.299299	0.993252	-0.0502479	0.951 (0.901-1.004)	0.0678213	0.998908	-0.0519561	-0.0519561	0.155821	0.995077	-0.0463269	0.955 (0.902-1.010)	0.106629	1	-0.0441177	0.957 (0.920-0.996)	0.0292729	0.824624	-0.0432093	0.958 (0.929-0.988)	0.0057475	0.0960437	0.00600559	0.601511	6.43693	0.598412
HLA DR+ CD4+ %T cell	256	11	6	5	5	5	5	0.0619051	0.012381	21.1087	141.696	45.6884	228.442	-0.00725512	0.993 (0.948-1.040)	0.757577	0.957738	-0.0259502	0.974 (0.869-1.092)	0.686738	0.993252	-0.0051624	0.995 (0.945-1.047)	0.842677	0.998908	-0.00456927	-0.00456927	0.879209	0.995077	-0.00936768	0.991 (0.923-1.063)	0.795751	1	-0.00725512	0.993 (0.949-1.038)	0.750085	0.965808	-0.00659033	0.993 (0.966-1.022)	0.645161	0.964919	0.00356555	0.74288	4.25972	0.371996
HLA DR+ CD4+ %lymphocyte	265	13	6	6	6	6	6	0.0365372	0.00608954	21.1466	23.4612	22.0262	132.157	-0.00292075	0.997 (0.968-1.027)	0.847728	0.957738	0.0127702	1.013 (0.965-1.063)	0.631297	0.993252	0.000540945	1.001 (0.959-1.043)	0.979862	0.998908	0.00456331	0.00456331	0.850995	0.995077	-0.0232687	0.977 (0.924-1.032)	0.408974	1	-0.00292075	0.997 (0.963-1.032)	0.867454	0.965808	-0.002784	0.997 (0.973-1.022)	0.823046	0.969969	-0.00470043	0.415986	3.77719	0.581921
HLA DR+ CD8br AC	1241	24	7	7	7	7	7	0.0438692	0.00626702	20.973	26.0924	22.572	158.004	-0.00223221	0.998 (0.950-1.048)	0.928979	0.977975	-0.104565	0.901 (0.792-1.024)	0.171404	0.993252	0.00767558	1.008 (0.947-1.072)	0.809004	0.998908	0.00377083	0.00377083	0.925097	0.995077	0.00871189	1.009 (0.941-1.081)	0.80568	1	-0.00223221	0.998 (0.952-1.046)	0.926348	0.978011	-0.00179353	0.998 (0.956-1.042)	0.93523	0.985929	0.0175153	0.153779	6.45397	0.3743
HLA DR+ CD8br %T cell	998	23	6	6	5	5	5	0.0313083	0.00626167	20.9094	26.266	22.6536	113.268	-0.00848551	0.992 (0.972-1.011)	0.397921	0.891393	-0.0111936	0.989 (0.963-1.015)	0.466319	0.993252	-0.00926936	0.991 (0.969-1.013)	0.416196	0.998908	-0.0095674	-0.0095674	0.43741	0.995077	-0.0169438	0.983 (0.948-1.020)	0.363693	1	-0.00848551	0.992 (0.972-1.012)	0.410887	0.867996	-0.00866477	0.991 (0.983-1.000)	0.0483643	0.357036	0.00257312	0.733489	3.78524	0.43585
HLA DR+ CD8br %lymphocyte	1212	22	3	3	3	3	3	0.0183056	0.00610188	21.4513	23.0463	22.0711	66.2132	-0.0164513	0.984 (0.883-1.095)	0.764279	0.957738	-0.16346	0.849 (0.462-1.561)	0.69173	0.993252	-0.0573654	0.944 (0.851-1.047)	0.277484	0.998908	-0.072927	-0.072927	0.387781	0.995077	-0.0643392	0.938 (0.845-1.041)	0.22746	1	-0.0164513	0.984 (0.914-1.059)	0.660281	0.965808	-0.0185651	0.982 (0.924-1.043)	0.54833	0.91705	0.0199769	0.712279	4.29677	0.116672
CD8br NKT AC	291	17	6	6	6	6	6	0.0381979	0.00636631	21.1844	26.4594	23.3998	140.399	0.0109897	1.011 (0.966-1.058)	0.634074	0.956383	-0.121487	0.886 (0.631-1.242)	0.520665	0.993252	-0.00275557	0.997 (0.931-1.068)	0.937328	0.998908	-0.0162516	-0.0162516	0.74293	0.995077	0.0129871	1.013 (0.947-1.084)	0.706276	1	0.0109897	1.011 (0.958-1.067)	0.690425	0.965808	0.010519	1.011 (0.969-1.054)	0.620525	0.956391	0.0179881	0.48062	3.5005	0.623311
CD8br NKT %T cell	255	18	7	7	6	6	6	0.0585436	0.00975726	21.0807	110.976	36.4375	218.625	0.00376272	1.004 (0.976-1.033)	0.796062	0.957738	0.0157784	1.016 (0.910-1.134)	0.791938	0.993252	0.00226409	1.002 (0.942-1.066)	0.942851	0.998908	0.0308534	0.0308534	0.53605	0.995077	0.00215253	1.002 (0.942-1.066)	0.945758	1	0.00376272	1.004 (0.954-1.056)	0.884626	0.970185	0.00389265	1.004 (0.970-1.040)	0.826736	0.969969	-0.00227272	0.820436	1.57619	0.904114
CD8br NKT %lymphocyte	226	16	2	2	NA	NA	NA	NA	NA	NA	NA	NA	NA	NA	NA	NA	NA	NA	NA	NA	NA	NA	NA	NA	NA	NA	NA	NA	NA	NA	NA	NA	NA	NA	NA	NA	NA	NA	NA	NA	NA	NA	NA	NA	NA
CD8dim NKT AC	720	18	4	4	3	3	3	0.0176009	0.00586697	21.0817	22.3347	21.5527	64.6581	-0.0334309	0.967 (0.874-1.071)	0.519373	0.906949	-0.205307	0.814 (0.680-0.976)	0.268709	0.993252	0.014492	1.015 (0.919-1.120)	0.77468	0.998908	0.0268464	0.0268464	0.726457	0.995077	0.0262467	1.027 (0.928-1.136)	0.611858	1	-0.0334309	0.967 (0.901-1.038)	0.354939	0.855576	0.0268786	1.027 (1.025-1.030)	3.63913e-95	2.31085e-92	0.0270985	0.291848	4.12258	0.12729
CD8dim NKT %T cell	778	15	1	1	NA	NA	NA	NA	NA	NA	NA	NA	NA	NA	NA	NA	NA	NA	NA	NA	NA	NA	NA	NA	NA	NA	NA	NA	NA	NA	NA	NA	NA	NA	NA	NA	NA	NA	NA	NA	NA	NA	NA	NA	NA
CD8dim NKT %lymphocyte	774	16	2	2	NA	NA	NA	NA	NA	NA	NA	NA	NA	NA	NA	NA	NA	NA	NA	NA	NA	NA	NA	NA	NA	NA	NA	NA	NA	NA	NA	NA	NA	NA	NA	NA	NA	NA	NA	NA	NA	NA	NA	NA	NA
DN (CD4-CD8-) NKT AC	864	22	4	4	NA	NA	NA	NA	NA	NA	NA	NA	NA	NA	NA	NA	NA	NA	NA	NA	NA	NA	NA	NA	NA	NA	NA	NA	NA	NA	NA	NA	NA	NA	NA	NA	NA	NA	NA	NA	NA	NA	NA	NA	NA
DN (CD4-CD8-) NKT %T cell	940	23	3	3	3	3	3	0.0172706	0.00575686	21.0921	21.5017	21.2384	63.7153	0.0404808	1.041 (0.928-1.169)	0.492507	0.906949	0.220506	1.247 (1.034-1.504)	0.260431	0.993252	0.0088874	1.009 (0.905-1.125)	0.873003	0.998908	-0.0138749	-0.0138749	0.85652	0.995077	0.00786782	1.008 (0.902-1.126)	0.889317	1	0.0404808	1.041 (0.966-1.123)	0.290648	0.841919	0.0392226	1.040 (0.992-1.091)	0.105356	0.487272	-0.0308603	0.28827	4.74102	0.0934329
DN (CD4-CD8-) NKT %lymphocyte	910	23	3	3	3	3	3	0.0175083	0.00583611	21.1823	22.17	21.5326	64.5977	0.0576803	1.059 (0.958-1.171)	0.25923	0.831368	-0.169658	0.844 (0.620-1.149)	0.475923	0.993252	0.0435448	1.045 (0.947-1.153)	0.386237	0.998908	0.0252733	0.0252733	0.706635	0.995077	0.0258929	1.026 (0.923-1.141)	0.632169	1	0.0576803	1.059 (0.981-1.144)	0.139691	0.824624	0.0564496	1.058 (1.011-1.107)	0.0149006	0.181988	0.0391104	0.375312	3.42747	0.180192
CD3- lymphocyte AC	49	13	9	9	8	8	8	0.0489241	0.00611552	21.0176	24.0822	22.4778	179.822	0.0148318	1.015 (0.960-1.073)	0.598991	0.932433	0.00207906	1.002 (0.874-1.149)	0.977154	0.993252	0.0213327	1.022 (0.961-1.085)	0.490284	0.998908	0.0367487	0.0367487	0.389326	0.995077	-0.0324894	0.968 (0.904-1.036)	0.350758	1	0.0148318	1.015 (0.973-1.059)	0.493433	0.89164	0.0100405	1.010 (0.930-1.098)	0.812733	0.969969	0.00255924	0.845507	11.8733	0.104802
CD3- lymphocyte %lymphocyte	115	10	0	0	NA	NA	NA	NA	NA	NA	NA	NA	NA	NA	NA	NA	NA	NA	NA	NA	NA	NA	NA	NA	NA	NA	NA	NA	NA	NA	NA	NA	NA	NA	NA	NA	NA	NA	NA	NA	NA	NA	NA	NA	NA
CD3- lymphocyte %leukocyte	72	8	5	5	3	3	3	0.0181126	0.00603755	20.9839	23.3993	22.2866	66.8597	-0.0513867	0.950 (0.888-1.016)	0.132018	0.675982	-0.0316801	0.969 (0.736-1.275)	0.85827	0.993252	-0.0687308	0.934 (0.855-1.020)	0.127565	0.998908	-0.0798994	-0.0798994	0.29337	0.995077	-0.0672783	0.935 (0.855-1.022)	0.140149	1	-0.0513867	0.950 (0.888-1.016)	0.134565	0.824624	-0.0524782	0.949 (0.909-0.991)	0.0169762	0.195998	-0.00475818	0.90534	1.97393	0.372707
B cell AC	134	17	10	10	9	9	9	0.0607877	0.00675418	21.0018	40.877	24.8504	223.653	-0.0229607	0.977 (0.945-1.011)	0.187283	0.76542	-0.00254587	0.997 (0.867-1.148)	0.972656	0.993252	-0.0276661	0.973 (0.923-1.025)	0.296606	0.998908	-0.0309142	-0.0309142	0.511074	0.995077	-0.0264571	0.974 (0.921-1.030)	0.355815	1	-0.0229607	0.977 (0.938-1.018)	0.272416	0.833219	-0.0227967	0.977 (0.942-1.014)	0.228805	0.709239	-0.00318627	0.774492	5.54175	0.69841
B cell % CD3- lymphocyte	193	21	2	2	NA	NA	NA	NA	NA	NA	NA	NA	NA	NA	NA	NA	NA	NA	NA	NA	NA	NA	NA	NA	NA	NA	NA	NA	NA	NA	NA	NA	NA	NA	NA	NA	NA	NA	NA	NA	NA	NA	NA	NA	NA
B cell %lymphocyte	263	26	12	11	10	10	8	0.0525568	0.0065696	20.957	38.0932	24.2715	194.172	0.00452483	1.005 (0.980-1.030)	0.723499	0.957738	0.00483273	1.005 (0.953-1.059)	0.862681	0.993252	-0.0188718	0.981 (0.941-1.023)	0.371983	0.998908	-0.0198537	-0.0198537	0.492401	0.995077	-0.00983883	0.990 (0.947-1.036)	0.668416	1	0.00452483	1.005 (0.974-1.036)	0.771275	0.965808	-0.000917092	0.999 (0.921-1.084)	0.982376	0.998079	-9.85906e-05	0.989179	4.72638	0.693313
NK AC	131	15	7	7	6	6	6	0.0363196	0.00605327	20.9804	23.5014	22.2475	133.485	0.0134012	1.013 (0.971-1.058)	0.544476	0.914799	-0.0629757	0.939 (0.838-1.052)	0.337071	0.993252	0.0313827	1.032 (0.970-1.098)	0.319271	0.998908	0.0390077	0.0390077	0.45347	0.995077	0.0338289	1.034 (0.971-1.102)	0.295945	1	0.0134012	1.013 (0.964-1.065)	0.59684	0.957054	0.0166193	1.017 (0.955-1.082)	0.600226	0.948119	0.0138508	0.215375	3.80866	0.57728
NK %CD3- lymphocyte	187	22	3	3	NA	NA	NA	NA	NA	NA	NA	NA	NA	NA	NA	NA	NA	NA	NA	NA	NA	NA	NA	NA	NA	NA	NA	NA	NA	NA	NA	NA	NA	NA	NA	NA	NA	NA	NA	NA	NA	NA	NA	NA	NA
NK %lymphocyte	181	14	6	6	6	6	6	0.0354368	0.00590614	21.2865	22.6834	21.7984	130.791	0.00261257	1.003 (0.975-1.031)	0.85652	0.957738	0.00802734	1.008 (0.968-1.050)	0.720466	0.993252	0.00464289	1.005 (0.972-1.038)	0.782122	0.998908	0.00417947	0.00417947	0.805635	0.995077	0.00168582	1.002 (0.951-1.055)	0.949403	1	0.00261257	1.003 (0.974-1.032)	0.858298	0.965808	0.00257196	1.003 (0.990-1.016)	0.700855	0.969969	-0.00277775	0.711433	4.87553	0.431259
HLA DR+ NK AC	760	9	4	4	4	4	4	0.0242253	0.00605634	21.2316	22.9893	21.8139	87.2557	0.0320879	1.033 (0.917-1.163)	0.596413	0.932433	-0.432296	0.649 (0.456-0.924)	0.138441	0.993252	0.0869642	1.091 (0.995-1.196)	0.0629707	0.998908	0.0862637	0.0862637	0.181374	0.995077	0.0381564	1.039 (0.950-1.137)	0.405462	1	0.0320879	1.033 (0.961-1.110)	0.383939	0.866507	0.0357044	1.036 (0.944-1.138)	0.454836	0.897314	0.0647221	0.118959	8.10923	0.0438073
HLA DR+ NK %NK	771	18	10	10	10	10	10	0.0786161	0.00786161	21.7141	69.9514	28.5483	285.483	-0.0138588	0.986 (0.949-1.025)	0.479245	0.906949	-0.0136564	0.986 (0.917-1.061)	0.723136	0.993252	-0.00454412	0.995 (0.953-1.040)	0.837417	0.998908	-0.00256117	-0.00256117	0.944103	0.995077	-0.0220346	0.978 (0.938-1.020)	0.303194	1	-0.0138588	0.986 (0.959-1.015)	0.338408	0.855467	-0.0133551	0.987 (0.949-1.026)	0.503167	0.906847	-6.11629e-05	0.994931	16.477	0.0575642
HLA DR+ NK %CD3- lymphocyte	843	16	8	8	8	8	8	0.0485647	0.00607058	21.0882	23.1019	21.9633	175.707	-0.0100359	0.990 (0.951-1.030)	0.621846	0.947371	-0.03277	0.968 (0.881-1.063)	0.520175	0.993252	-0.0143224	0.986 (0.928-1.047)	0.643675	0.998908	0.00201604	0.00201604	0.966637	0.995077	-0.0145059	0.986 (0.930-1.045)	0.624805	1	-0.0100359	0.990 (0.947-1.035)	0.660427	0.965808	-0.00704015	0.993 (0.947-1.041)	0.770663	0.969969	0.00438121	0.609497	5.55336	0.592756
Granulocyte AC	103	14	11	11	11	11	11	0.0677632	0.0061603	21.0346	25.2373	22.6435	249.079	-0.00928856	0.991 (0.949-1.034)	0.66996	0.957738	0.0079594	1.008 (0.924-1.100)	0.861994	0.993252	-0.00879251	0.991 (0.941-1.044)	0.739694	0.998908	-0.0275622	-0.0275622	0.52092	0.995077	-0.0259534	0.974 (0.923-1.029)	0.351908	1	-0.00928856	0.991 (0.958-1.025)	0.591505	0.95574	-0.0101443	0.990 (0.944-1.039)	0.678774	0.965768	-0.00372718	0.662786	15.8548	0.103866
Granulocyte %leukocyte	208	12	5	3	3	3	3	0.0172811	0.00576035	20.9275	21.6034	21.2572	63.7716	-0.0554782	0.946 (0.848-1.056)	0.321245	0.879687	0.110207	1.117 (0.696-1.791)	0.726948	0.993252	-0.0869615	0.917 (0.821-1.023)	0.120401	0.998908	-0.089128	-0.089128	0.251727	0.995077	-0.0834043	0.920 (0.822-1.029)	0.145782	1	-0.0554782	0.946 (0.866-1.034)	0.220472	0.824624	-0.0588694	0.943 (0.870-1.021)	0.148539	0.582235	-0.0256027	0.605492	3.05181	0.217424
CD28- DN (CD4-CD8-) %DN	129	14	0	0	NA	NA	NA	NA	NA	NA	NA	NA	NA	NA	NA	NA	NA	NA	NA	NA	NA	NA	NA	NA	NA	NA	NA	NA	NA	NA	NA	NA	NA	NA	NA	NA	NA	NA	NA	NA	NA	NA	NA	NA	NA
CD28- DN (CD4-CD8-) AC	559	18	5	5	5	5	5	0.0330206	0.00660413	21.0642	24.163	22.6569	113.285	-0.0265938	0.974 (0.912-1.040)	0.428462	0.902144	-0.268343	0.765 (0.521-1.122)	0.264182	0.993252	-0.0324963	0.968 (0.899-1.043)	0.392537	0.998908	-0.0519072	-0.0519072	0.29907	0.995077	-0.0328	0.968 (0.895-1.046)	0.409035	1	-0.0265938	0.974 (0.921-1.030)	0.349699	0.855576	-0.0358106	0.965 (0.901-1.033)	0.305808	0.794185	0.0330666	0.299755	5.57935	0.232842
CD28+ DN (CD4-CD8-) %T cell	207	16	12	10	9	9	9	0.0579031	0.00643368	21.0439	24.7056	22.2756	200.48	0.00875358	1.009 (0.985-1.034)	0.478337	0.906949	0.0220323	1.022 (0.992-1.053)	0.191778	0.993252	0.0179401	1.018 (0.988-1.049)	0.240981	0.998908	0.018957	0.018957	0.223408	0.995077	-0.00438917	0.996 (0.939-1.056)	0.883044	1	0.00875358	1.009 (0.985-1.033)	0.464581	0.887527	0.0095692	1.010 (0.990-1.030)	0.34299	0.817555	-0.00709591	0.20279	8.51222	0.385098
CD28+ DN (CD4-CD8-) %DN	129	14	0	0	NA	NA	NA	NA	NA	NA	NA	NA	NA	NA	NA	NA	NA	NA	NA	NA	NA	NA	NA	NA	NA	NA	NA	NA	NA	NA	NA	NA	NA	NA	NA	NA	NA	NA	NA	NA	NA	NA	NA	NA	NA
CD28+ DN (CD4-CD8-) AC	167	8	7	7	6	6	6	0.0429415	0.00715691	21.417	27.8131	24.5688	147.413	0.0269346	1.027 (0.970-1.088)	0.355689	0.889221	0.0289856	1.029 (0.929-1.140)	0.607984	0.993252	0.0180446	1.018 (0.962-1.078)	0.536884	0.998908	0.0296569	0.0296569	0.428181	0.995077	0.017177	1.017 (0.962-1.076)	0.549004	1	0.0269346	1.027 (0.987-1.070)	0.190259	0.824624	0.027336	1.028 (0.978-1.079)	0.275036	0.771883	-0.000626067	0.962237	10.0556	0.0736742
CD39+ CD4+ %T cell	3730	24	10	10	10	10	10	0.555633	0.0555633	21.0233	2603.05	304.247	3042.47	-0.00119071	0.999 (0.987-1.011)	0.844624	0.957738	-0.0100064	0.990 (0.972-1.008)	0.310304	0.993252	-0.000629334	0.999 (0.986-1.013)	0.927191	0.998908	-0.00273439	-0.00273439	0.70843	0.995077	-0.00700763	0.993 (0.964-1.023)	0.643185	1	-0.00119071	0.999 (0.987-1.011)	0.847592	0.965808	-0.00148791	0.999 (0.991-1.006)	0.688037	0.969969	0.0072713	0.234271	8.65513	0.469698
CD39+ CD4+ %CD4+	4002	19	7	6	5	5	5	0.518584	0.103717	21.1809	3332.17	684.82	3424.1	0.00282246	1.003 (0.994-1.012)	0.543894	0.914799	-0.00423906	0.996 (0.973-1.019)	0.737992	0.993252	0.00214002	1.002 (0.988-1.016)	0.760572	0.998908	0.000793096	0.000793096	0.918371	0.995077	0.0270144	1.027 (0.973-1.084)	0.327355	1	0.00282246	1.003 (0.989-1.017)	0.688057	0.965808	0.0345615	1.035 (1.012-1.059)	0.00273422	0.0542572	0.00616189	0.497159	1.75038	0.781547
CD39+ CD4+ AC	3606	18	4	4	4	4	4	0.465309	0.116327	20.9029	2740.93	701.999	2808	0.00396059	1.004 (0.993-1.015)	0.483488	0.906949	0.00807247	1.008 (0.988-1.029)	0.518967	0.993252	0.00102226	1.001 (0.987-1.015)	0.887623	0.998908	0.00145178	0.00145178	0.850776	0.995077	0.00163801	1.002 (0.962-1.043)	0.936757	1	0.00396059	1.004 (0.991-1.017)	0.557074	0.926026	0.00313791	1.003 (0.990-1.017)	0.650949	0.964919	-0.00382088	0.655392	2.10676	0.550546
CD28- CD8dim %T cell	236	18	10	9	9	9	9	0.0588603	0.00654003	20.9253	29.4818	22.6476	203.828	-0.00315565	0.997 (0.970-1.025)	0.823506	0.957738	-0.00454127	0.995 (0.951-1.042)	0.851051	0.993252	-0.0184352	0.982 (0.939-1.026)	0.416563	0.998908	-0.0199783	-0.0199783	0.438622	0.995077	0.00244101	1.002 (0.950-1.057)	0.928375	1	-0.00315565	0.997 (0.966-1.029)	0.84602	0.965808	-0.00372957	0.996 (0.966-1.028)	0.814901	0.969969	0.00041081	0.936231	6.06498	0.639954
CD28- CD8dim %CD8dim	161	9	3	3	3	3	3	0.0204267	0.00680891	21.3502	25.7504	23.5842	70.7525	-0.0119021	0.988 (0.916-1.067)	0.759807	0.957738	-0.0670944	0.935 (0.868-1.007)	0.326531	0.993252	-0.0214448	0.979 (0.920-1.042)	0.500679	0.998908	-0.0425256	-0.0425256	0.319272	0.995077	0.00705581	1.007 (0.916-1.107)	0.884214	1	-0.0119021	0.988 (0.940-1.039)	0.64013	0.962072	-0.0125983	0.987 (0.955-1.021)	0.453379	0.897314	0.0189669	0.298183	4.67667	0.0964882
CD28- CD8dim AC	155	20	9	9	9	9	9	0.0649339	0.00721488	21.4234	41.9843	24.7782	223.004	-0.0304971	0.970 (0.945-0.996)	0.0218053	0.346016	0.0193794	1.020 (0.917-1.133)	0.729783	0.993252	-0.0206315	0.980 (0.935-1.027)	0.390154	0.998908	-0.0242872	-0.0242872	0.512937	0.995077	-0.0196305	0.981 (0.933-1.030)	0.436212	1	-0.0304971	0.970 (0.935-1.007)	0.10731	0.824624	-0.0304261	0.970 (0.944-0.997)	0.0288436	0.269348	-0.00899868	0.355884	3.94339	0.862195
CD28+ CD45RA+ CD8dim %T cell	1066	31	13	13	11	11	11	0.0783135	0.00711941	21.2379	40.5044	24.6748	271.422	-0.00241922	0.998 (0.983-1.012)	0.747376	0.957738	-0.00839358	0.992 (0.968-1.016)	0.514332	0.993252	-0.00405597	0.996 (0.972-1.021)	0.745125	0.998908	-0.00389171	-0.00389171	0.747308	0.995077	-0.00492264	0.995 (0.959-1.033)	0.795322	1	-0.00241922	0.998 (0.978-1.017)	0.808559	0.965808	-0.00271366	0.997 (0.990-1.005)	0.490112	0.901058	0.00328156	0.433864	5.65806	0.843127
CD28+ CD45RA+ CD8dim %CD8dim	499	23	12	12	11	11	9	0.0628919	0.00698799	20.908	35.4771	24.2132	217.918	-0.0310123	0.969 (0.933-1.007)	0.110726	0.644831	-0.0536432	0.948 (0.872-1.030)	0.248359	0.993252	-0.0408684	0.960 (0.918-1.004)	0.0717411	0.998908	-0.0402615	-0.0402615	0.241919	0.995077	-0.0316319	0.969 (0.924-1.016)	0.194082	1	-0.0310123	0.969 (0.939-1.001)	0.0578354	0.824624	-0.0288004	0.972 (0.938-1.007)	0.112172	0.487272	0.00517967	0.564978	11.3165	0.184404
CD28+ CD45RA+ CD8dim AC	1096	34	11	9	9	9	9	0.0608133	0.00675704	21.1431	31.0465	23.1872	208.685	0.000205943	1.000 (0.990-1.010)	0.967812	0.99136	0.00385876	1.004 (0.989-1.019)	0.623314	0.993252	-0.00137402	0.999 (0.984-1.014)	0.856526	0.998908	-0.000852186	-0.000852186	0.912113	0.995077	-0.00292253	0.997 (0.973-1.022)	0.817543	1	0.000205943	1.000 (0.987-1.013)	0.974893	0.992119	5.82823e-05	1.000 (0.994-1.006)	0.985763	0.998079	-0.0054417	0.355245	4.86643	0.771752
CD28+ CD45RA- CD8dim %T cell	473	16	10	9	7	7	7	0.0502845	0.0071835	21.84	32.2627	24.8938	174.256	0.0323566	1.033 (0.999-1.068)	0.0596342	0.528662	0.0468202	1.048 (0.996-1.103)	0.131404	0.993252	0.0324917	1.033 (0.994-1.073)	0.0948827	0.998908	0.0332412	0.0332412	0.14432	0.995077	0.0233109	1.024 (0.978-1.071)	0.315551	1	0.0323566	1.033 (1.003-1.064)	0.0331334	0.824624	0.0344772	1.035 (1.015-1.056)	0.00056647	0.0179854	-0.0054417	0.479079	7.67668	0.26276
CD28+ CD45RA- CD8dim %CD8dim	219	19	11	11	10	10	10	0.0667435	0.00667435	21.0401	25.9277	23.1148	231.148	0.0128605	1.013 (0.993-1.033)	0.197548	0.767006	0.0113358	1.011 (0.986-1.037)	0.400639	0.993252	-0.00119934	0.999 (0.979-1.019)	0.905629	0.998908	0.00557648	0.00557648	0.531779	0.995077	0.00336476	1.003 (0.971-1.036)	0.838146	1	0.0128605	1.013 (1.000-1.026)	0.0562626	0.824624	0.00800695	1.008 (0.950-1.069)	0.790039	0.969969	0.00163337	0.837318	19.7532	0.0194982
CD28+ CD45RA- CD8dim AC	329	19	12	12	11	11	11	0.0702271	0.00638428	21.0172	23.9453	21.8976	240.874	-0.0004327	1.000 (0.995-1.005)	0.864298	0.957738	-0.00195249	0.998 (0.993-1.004)	0.508589	0.993252	-0.00387113	0.996 (0.989-1.004)	0.307919	0.998908	-0.00111598	-0.00111598	0.698104	0.995077	0.00758294	1.008 (0.989-1.026)	0.419012	1	-0.0004327	1.000 (0.994-1.005)	0.869597	0.965808	-0.000742794	0.999 (0.991-1.008)	0.86188	0.974568	0.00586204	0.18106	9.22738	0.510669
CD39+ CD8br %T cell	3787	14	9	8	7	7	7	0.367632	0.0525189	21.9039	1333.95	235.038	1645.27	-0.000503026	0.999 (0.978-1.022)	0.964031	0.99136	0.0157684	1.016 (0.982-1.051)	0.404945	0.993252	0.000464222	1.000 (0.983-1.018)	0.957657	0.998908	0.000383405	0.000383405	0.96677	0.995077	0.000867625	1.001 (0.970-1.032)	0.956164	1	-0.000503026	0.999 (0.984-1.015)	0.95033	0.987202	0.00107707	1.001 (0.997-1.005)	0.596799	0.946971	-0.00918466	0.284913	11.4487	0.0754598
CD39+ CD8br %CD8br	3470	13	2	2	NA	NA	NA	NA	NA	NA	NA	NA	NA	NA	NA	NA	NA	NA	NA	NA	NA	NA	NA	NA	NA	NA	NA	NA	NA	NA	NA	NA	NA	NA	NA	NA	NA	NA	NA	NA	NA	NA	NA	NA	NA
CD39+ CD8br AC	3755	18	6	6	5	5	5	0.458119	0.0916237	22.1663	2589.3	535.956	2679.78	-0.000727866	0.999 (0.985-1.013)	0.918616	0.977975	-0.0116229	0.988 (0.964-1.014)	0.433191	0.993252	0.000195633	1.000 (0.986-1.015)	0.978699	0.998908	0.000661299	0.000661299	0.92962	0.995077	-0.00496924	0.995 (0.954-1.038)	0.818602	1	-0.000727866	0.999 (0.986-1.013)	0.916816	0.973542	-0.000733111	0.999 (0.994-1.004)	0.776269	0.969969	0.0097745	0.385128	4.17957	0.382249
CD28- CD127- CD25++ CD8br %T cell	144	14	6	6	5	5	5	0.0353511	0.00707022	21.0982	23.9087	22.5155	112.578	0.0530906	1.055 (0.990-1.124)	0.101333	0.621687	0.225778	1.253 (0.863-1.819)	0.320553	0.993252	0.0341405	1.035 (0.945-1.133)	0.46065	0.998908	0.0308298	0.0308298	0.644232	0.995077	0.0320988	1.033 (0.934-1.141)	0.529933	1	0.0530906	1.055 (0.984-1.130)	0.131417	0.824624	0.0529625	1.054 (0.994-1.119)	0.0805715	0.426357	-0.0260992	0.423602	3.39091	0.494658
CD28- CD127- CD25++ CD8br %CD8br	72	12	9	9	8	8	7	0.0494559	0.00706513	20.9706	23.9122	22.4992	157.494	0.0358085	1.036 (1.001-1.073)	0.0436683	0.426606	0.0430902	1.044 (0.986-1.106)	0.201764	0.993252	0.0364113	1.037 (0.991-1.086)	0.118272	0.998908	0.0519515	0.0519515	0.0764779	0.995077	0.0364346	1.037 (0.981-1.096)	0.198157	1	0.0358085	1.036 (1.002-1.072)	0.0395039	0.824624	0.0394642	1.040 (1.002-1.080)	0.0412775	0.33852	-0.00249558	0.755586	6.25025	0.395749
CD28- CD127- CD25++ CD8br AC	260	13	6	5	5	5	5	0.0348387	0.00696773	21.3128	23.3548	21.9622	109.811	0.0432679	1.044 (0.993-1.099)	0.0946848	0.602905	0.167521	1.182 (0.987-1.416)	0.16626	0.993252	0.0626175	1.065 (0.990-1.145)	0.0919555	0.998908	0.0784916	0.0784916	0.187614	0.995077	0.0598877	1.062 (0.987-1.142)	0.108598	1	0.0432679	1.044 (0.991-1.101)	0.106312	0.824624	0.0442056	1.045 (0.996-1.096)	0.070167	0.405055	-0.0199876	0.25298	3.73553	0.442979
CD28- CD25++ CD8br %T cell	258	18	6	6	5	5	5	0.0346222	0.00692444	20.9139	25.1462	22.0486	110.243	-0.0267616	0.974 (0.937-1.011)	0.165627	0.756642	-0.00217016	0.998 (0.866-1.150)	0.977941	0.993252	-0.0283372	0.972 (0.909-1.040)	0.411444	0.998908	-0.0331872	-0.0331872	0.525332	0.995077	-0.035282	0.965 (0.894-1.042)	0.368421	1	-0.0267616	0.974 (0.921-1.029)	0.343295	0.855467	-0.0269925	0.973 (0.923-1.026)	0.319238	0.809477	-0.00480032	0.736332	1.86899	0.759839
CD28- CD25++ CD8br %CD8br	268	15	9	8	8	8	8	0.0573415	0.00716769	20.9595	25.9505	22.8286	182.629	-0.0214338	0.979 (0.945-1.014)	0.236	0.810915	0.00171039	1.002 (0.944-1.063)	0.956904	0.993252	-0.0183886	0.982 (0.934-1.032)	0.468683	0.998908	-0.0236163	-0.0236163	0.552705	0.995077	-0.0167828	0.983 (0.938-1.031)	0.484235	1	-0.0214338	0.979 (0.946-1.013)	0.223823	0.824624	-0.022597	0.978 (0.941-1.016)	0.25285	0.743957	-0.00887271	0.377567	7.37563	0.390844
CD28- CD25++ CD8br AC	510	14	8	8	7	7	7	0.0500928	0.00715612	20.9845	24.9535	22.5606	157.924	-0.0161632	0.984 (0.945-1.024)	0.427636	0.902144	0.00875009	1.009 (0.960-1.060)	0.741715	0.993252	-0.0138721	0.986 (0.949-1.024)	0.474992	0.998908	-0.0130028	-0.0130028	0.485528	0.995077	-0.0145902	0.986 (0.942-1.031)	0.524287	1	-0.0161632	0.984 (0.956-1.013)	0.27809	0.833219	-0.0149428	0.985 (0.966-1.005)	0.144984	0.57237	-0.0124605	0.199374	11.2174	0.081884
CD25++ CD8br %T cell	106	11	3	3	3	3	3	0.0207497	0.00691657	21.385	22.9724	22.0226	66.0679	0.034355	1.035 (0.963-1.112)	0.348037	0.889221	0.0202695	1.020 (0.850-1.225)	0.863594	0.993252	0.0136478	1.014 (0.953-1.078)	0.662383	0.998908	0.00522356	0.00522356	0.877905	0.995077	0.0302391	1.031 (0.942-1.127)	0.509077	1	0.034355	1.035 (0.985-1.088)	0.174589	0.824624	0.0331437	1.034 (0.998-1.070)	0.0620854	0.377457	0.00489597	0.886231	4.18598	0.123318
CD25++ CD8br %CD8br	93	10	7	7	7	7	7	0.0563843	0.0080549	21.0774	35.3797	25.6823	179.776	-0.000501415	0.999 (0.970-1.030)	0.974187	0.99136	0.0166777	1.017 (0.963-1.074)	0.573432	0.993252	-0.00381006	0.996 (0.955-1.039)	0.858347	0.998908	-0.00366464	-0.00366464	0.878937	0.995077	-0.00911546	0.991 (0.939-1.046)	0.739135	1	-0.000501415	0.999 (0.968-1.032)	0.975623	0.992119	-0.00504252	0.995 (0.978-1.013)	0.573438	0.936075	-0.00568335	0.476288	5.35052	0.499705
CD25++ CD8br AC	172	21	16	16	15	15	15	0.112139	0.00747596	21.0539	33.2707	23.5786	353.679	0.0162914	1.016 (0.981-1.053)	0.364509	0.891393	0.0849846	1.089 (0.985-1.203)	0.120128	0.993252	0.0226123	1.023 (0.980-1.067)	0.298511	0.998908	0.0587843	0.0587843	0.114474	0.995077	0.0204778	1.021 (0.975-1.069)	0.383166	1	0.0162914	1.016 (0.988-1.046)	0.261766	0.833219	0.0170805	1.017 (0.979-1.057)	0.385011	0.855023	-0.0167863	0.176497	21.4417	0.0908369
CD127- CD8br %T cell	279	6	5	4	4	4	4	0.0290073	0.00725183	22.9345	28.6477	24.8597	99.439	-0.0323732	0.968 (0.952-0.985)	0.000221333	0.0126262	-0.0539943	0.947 (0.648-1.384)	0.806344	0.993252	-0.0250958	0.975 (0.919-1.034)	0.403129	0.998908	-0.0231957	-0.0231957	0.599234	0.995077	-0.0244303	0.976 (0.918-1.037)	0.43249	1	-0.0323732	0.968 (0.919-1.020)	0.22103	0.824624	-0.0241651	0.976 (0.836-1.139)	0.759098	0.969969	0.0033643	0.92046	0.329382	0.954411
CD127- CD8br %CD8br	55	7	4	3	NA	NA	NA	NA	NA	NA	NA	NA	NA	NA	NA	NA	NA	NA	NA	NA	NA	NA	NA	NA	NA	NA	NA	NA	NA	NA	NA	NA	NA	NA	NA	NA	NA	NA	NA	NA	NA	NA	NA	NA	NA
CD127- CD8br AC	803	8	4	4	NA	NA	NA	NA	NA	NA	NA	NA	NA	NA	NA	NA	NA	NA	NA	NA	NA	NA	NA	NA	NA	NA	NA	NA	NA	NA	NA	NA	NA	NA	NA	NA	NA	NA	NA	NA	NA	NA	NA	NA	NA
CD28- CD8br %T cell	204	9	2	2	NA	NA	NA	NA	NA	NA	NA	NA	NA	NA	NA	NA	NA	NA	NA	NA	NA	NA	NA	NA	NA	NA	NA	NA	NA	NA	NA	NA	NA	NA	NA	NA	NA	NA	NA	NA	NA	NA	NA	NA	NA
CD28- CD8br %CD8br	293	17	6	6	4	4	4	0.027432	0.00685801	21.2854	26.3991	23.7555	95.0222	0.0088221	1.009 (0.966-1.053)	0.687656	0.957738	0.00845241	1.008 (0.910-1.118)	0.886832	0.993252	-0.00278415	0.997 (0.937-1.061)	0.929661	0.998908	-0.00471775	-0.00471775	0.892695	0.995077	0.00893986	1.009 (0.931-1.094)	0.827722	1	0.0088221	1.009 (0.955-1.066)	0.754796	0.965808	0.00384734	1.004 (0.940-1.072)	0.908427	0.977423	0.00012321	0.994089	1.81047	0.61266
CD28- CD8br AC	811	14	5	5	5	5	5	0.0336073	0.00672145	21.4487	27.364	23.0631	115.315	-0.0434451	0.957 (0.882-1.040)	0.300273	0.879687	-0.0883219	0.915 (0.762-1.100)	0.415972	0.993252	-0.0881495	0.916 (0.839-0.999)	0.048417	0.998908	-0.0939098	-0.0939098	0.268564	0.995077	-0.0846186	0.919 (0.827-1.021)	0.116447	1	-0.0434451	0.957 (0.902-1.017)	0.155333	0.824624	-0.100155	0.905 (0.872-0.939)	1.34486e-07	7.76351e-06	0.00973375	0.620981	7.52697	0.110526
CD28+ CD45RA+ CD8br %T cell	4633	100	70	69	48	48	48	0.373126	0.00777346	21.1015	33.2922	26.9552	1293.85	0.000307078	1.000 (0.998-1.002)	0.774779	0.957738	0.0009387	1.001 (0.998-1.004)	0.505271	0.993252	0.000503094	1.001 (0.998-1.003)	0.738003	0.998908	0.000363353	0.000363353	0.811568	0.995077	-2.9839e-05	1.000 (0.997-1.003)	0.985928	1	0.000307078	1.000 (0.998-1.002)	0.755415	0.965808	0.000298496	1.000 (0.999-1.002)	0.716509	0.969969	-0.00334701	0.48096	55.7067	0.179906
CD28+ CD45RA+ CD8br %CD8br	308	25	4	4	3	3	3	0.0199148	0.00663828	22.1034	23.6664	22.9884	68.9653	0.00892308	1.009 (0.984-1.034)	0.48031	0.906949	-0.000833466	0.999 (0.979-1.020)	0.949864	0.993252	0.00680518	1.007 (0.987-1.027)	0.495954	0.998908	0.0065866	0.0065866	0.559116	0.995077	0.00676096	1.007 (0.937-1.082)	0.85335	1	0.00892308	1.009 (0.991-1.027)	0.325323	0.844262	0.00858095	1.009 (1.004-1.014)	0.000811477	0.0234222	0.0248986	0.322188	3.88399	0.143418
CD28+ CD45RA+ CD8br AC	576	26	11	10	9	9	9	0.0637432	0.00708257	21.2877	35.9429	24.3166	218.85	-0.00118928	0.999 (0.939-1.062)	0.969784	0.99136	0.158659	1.172 (0.933-1.472)	0.214174	0.993252	0.0181613	1.018 (0.946-1.096)	0.630206	0.998908	0.050823	0.050823	0.302344	0.995077	-0.0157729	0.984 (0.909-1.066)	0.698248	1	-0.00118928	0.999 (0.950-1.050)	0.962907	0.991664	-0.000759501	0.999 (0.940-1.063)	0.980676	0.998079	-0.0192732	0.197682	12.0588	0.1486
CD28+ CD45RA- CD8br %T cell	442	18	13	13	12	12	12	0.0831464	0.00692887	20.903	29.7492	24.0034	288.041	0.00374894	1.004 (0.966-1.043)	0.849629	0.957738	0.0232149	1.023 (0.935-1.121)	0.62724	0.993252	0.0298945	1.030 (0.987-1.076)	0.176801	0.998908	0.0144775	0.0144775	0.612554	0.995077	0.0197403	1.020 (0.975-1.067)	0.391874	1	0.00374894	1.004 (0.973-1.035)	0.812272	0.965808	0.010438	1.010 (0.979-1.043)	0.513095	0.910099	-0.00413915	0.649493	17.2611	0.100386
CD28+ CD45RA- CD8br %CD8br	1102	18	12	12	9	9	9	0.0580291	0.00644768	20.9447	25.6374	22.3246	200.921	0.00183737	1.002 (0.993-1.011)	0.695048	0.957738	0.000977035	1.001 (0.988-1.014)	0.885433	0.993252	-0.000299269	1.000 (0.984-1.016)	0.971276	0.998908	0.00170363	0.00170363	0.80145	0.995077	0.00967645	1.010 (0.970-1.051)	0.63966	1	0.00183737	1.002 (0.990-1.014)	0.757794	0.965808	0.00250623	1.003 (0.977-1.028)	0.845926	0.971362	0.00157553	0.758738	4.95059	0.762844
CD28+ CD45RA- CD8br AC	422	18	10	10	9	9	9	0.0617058	0.0068562	21.0981	27.0452	23.5286	211.757	-0.0152354	0.985 (0.948-1.023)	0.43623	0.9023	0.0168087	1.017 (0.939-1.101)	0.692107	0.993252	-0.0115709	0.988 (0.944-1.036)	0.625445	0.998908	-0.0143182	-0.0143182	0.653233	0.995077	-0.0112631	0.989 (0.945-1.035)	0.629316	1	-0.0152354	0.985 (0.953-1.018)	0.368882	0.855576	-0.00943355	0.991 (0.949-1.034)	0.667176	0.964919	-0.00778578	0.397706	10.6559	0.221966
CD28- DN (CD4-CD8-) %T cell	299	16	7	7	6	6	6	0.0389275	0.00648792	21.1254	24.5874	22.4646	134.787	-0.0375521	0.963 (0.931-0.996)	0.0292562	0.358437	-0.0719744	0.931 (0.870-0.996)	0.105229	0.993252	-0.0454461	0.956 (0.904-1.010)	0.105258	0.998908	-0.0549062	-0.0549062	0.133207	0.995077	-0.0262073	0.974 (0.917-1.035)	0.3954	1	-0.0375521	0.963 (0.925-1.003)	0.0714097	0.824624	-0.038904	0.962 (0.929-0.996)	0.0293326	0.269945	0.00872388	0.27878	3.41961	0.635586
CD45RA- CD28- CD8br AC	21684	320	224	223	174	174	174	1.47816	0.00849519	21.0215	86.4978	29.2231	5084.81	5.80927e-06	1.000 (1.000-1.000)	0.256538	0.831368	-7.60958e-07	1.000 (1.000-1.000)	0.902703	0.993252	6.59802e-06	1.000 (1.000-1.000)	0.428879	0.998908	3.64981e-06	3.64981e-06	0.550613	0.995077	2.5349e-05	1.000 (1.000-1.000)	0.0467848	1	5.80927e-06	1.000 (1.000-1.000)	0.258286	0.833219	6.0669e-06	1.000 (1.000-1.000)	0.263042	0.752396	0.00438972	0.061916	171.734	0.512908
CD45RA- CD28- CD8br %CD8br	2535	45	20	19	16	16	16	0.111108	0.00694425	20.9055	32.5509	23.9543	383.269	0.000502723	1.001 (1.000-1.001)	0.312898	0.879687	0.000339992	1.000 (0.999-1.002)	0.665867	0.993252	0.000656316	1.001 (0.999-1.002)	0.435183	0.998908	0.000678964	0.000678964	0.364589	0.995077	-9.81111e-05	1.000 (0.998-1.002)	0.920902	1	0.000502723	1.001 (0.999-1.002)	0.415776	0.867996	0.000525894	1.001 (1.000-1.001)	0.231238	0.709239	0.00130489	0.729297	9.75386	0.83493
CD45RA- CD28- CD8br %T cell	10118	157	78	78	51	51	51	0.388955	0.00762657	21.3769	44.9663	26.33	1342.83	0.00013803	1.000 (1.000-1.001)	0.582901	0.932347	0.000646863	1.001 (1.000-1.002)	0.149323	0.993252	5.04344e-05	1.000 (0.999-1.001)	0.899939	0.998908	7.37935e-05	7.37935e-05	0.854404	0.995077	-2.38436e-05	1.000 (0.999-1.001)	0.959974	1	0.00013803	1.000 (1.000-1.001)	0.630135	0.962072	0.000159954	1.000 (1.000-1.001)	0.46124	0.897314	-0.00867003	0.136208	38.4454	0.883115
CD45RA+ CD28- CD8br AC	44900	706	602	602	468	468	468	5.20486	0.0111215	20.9141	129.543	38.4339	17987	9.96633e-06	1.000 (1.000-1.000)	0.0228861	0.346016	9.08946e-06	1.000 (1.000-1.000)	0.214744	0.993252	1.75896e-05	1.000 (1.000-1.000)	0.0155925	0.998908	1.35655e-05	1.35655e-05	0.0805814	0.995077	1.42698e-05	1.000 (1.000-1.000)	0.0830831	1	9.96633e-06	1.000 (1.000-1.000)	0.0291361	0.824624	1.03711e-05	1.000 (1.000-1.000)	0.0151896	0.181988	0.00030903	0.878125	429.333	0.893492
CD45RA+ CD28- CD8br %CD8br	893	23	10	10	9	9	9	0.0641078	0.00712309	21.8603	34.2966	24.5754	221.179	-2.37619e-05	1.000 (0.999-1.001)	0.960154	0.989769	4.56958e-05	1.000 (0.999-1.001)	0.944119	0.993252	8.00891e-05	1.000 (0.999-1.001)	0.889511	0.998908	1.02893e-05	1.02893e-05	0.987202	0.995077	-6.06061e-05	1.000 (0.998-1.002)	0.949343	1	-2.37619e-05	1.000 (0.999-1.001)	0.960283	0.991664	-3.45397e-05	1.000 (0.999-1.000)	0.895416	0.975188	-0.0013557	0.857193	7.94845	0.438522
CD45RA+ CD28- CD8br %T cell	12461	182	83	82	66	66	66	0.532615	0.00806993	20.9815	89.361	27.9028	1841.59	3.62168e-05	1.000 (1.000-1.000)	0.8639	0.957738	0.000351916	1.000 (1.000-1.001)	0.180115	0.993252	0.000186847	1.000 (1.000-1.001)	0.557917	0.998908	0.000199184	0.000199184	0.48078	0.995077	-0.000731079	0.999 (0.998-1.000)	0.0994648	1	3.62168e-05	1.000 (1.000-1.000)	0.860337	0.965808	3.61881e-05	1.000 (1.000-1.001)	0.889431	0.975188	-0.0066609	0.0491168	68.4835	0.359988
BAFF-R on CD20- CD38-	358	10	8	8	8	8	8	0.050934	0.00636675	21.0235	26.5818	23.017	184.136	-0.0142287	0.986 (0.935-1.040)	0.600253	0.932433	0.0164884	1.017 (0.910-1.136)	0.78083	0.993252	-0.00315855	0.997 (0.944-1.052)	0.909082	0.998908	-0.00285204	-0.00285204	0.929588	0.995077	-0.00532786	0.995 (0.943-1.049)	0.843831	1	-0.0142287	0.986 (0.949-1.024)	0.467748	0.887527	-0.0134508	0.987 (0.945-1.031)	0.544993	0.91705	-0.010681	0.553957	13.4408	0.0620703
BAFF-R on CD24+ CD27+	4527	15	2	2	NA	NA	NA	NA	NA	NA	NA	NA	NA	NA	NA	NA	NA	NA	NA	NA	NA	NA	NA	NA	NA	NA	NA	NA	NA	NA	NA	NA	NA	NA	NA	NA	NA	NA	NA	NA	NA	NA	NA	NA	NA
BAFF-R on IgD+ CD24+	4409	14	1	1	NA	NA	NA	NA	NA	NA	NA	NA	NA	NA	NA	NA	NA	NA	NA	NA	NA	NA	NA	NA	NA	NA	NA	NA	NA	NA	NA	NA	NA	NA	NA	NA	NA	NA	NA	NA	NA	NA	NA	NA	NA
BAFF-R on IgD+ CD24-	4088	17	0	0	NA	NA	NA	NA	NA	NA	NA	NA	NA	NA	NA	NA	NA	NA	NA	NA	NA	NA	NA	NA	NA	NA	NA	NA	NA	NA	NA	NA	NA	NA	NA	NA	NA	NA	NA	NA	NA	NA	NA	NA	NA
BAFF-R on IgD+ CD38-	4019	13	1	1	NA	NA	NA	NA	NA	NA	NA	NA	NA	NA	NA	NA	NA	NA	NA	NA	NA	NA	NA	NA	NA	NA	NA	NA	NA	NA	NA	NA	NA	NA	NA	NA	NA	NA	NA	NA	NA	NA	NA	NA	NA
BAFF-R on IgD+ CD38- naive	2133	17	6	6	6	6	6	0.459741	0.0766235	21.0241	1059.38	206.211	1237.27	0.00986197	1.010 (0.990-1.030)	0.327291	0.879687	0.010026	1.010 (0.974-1.047)	0.616351	0.993252	0.0147936	1.015 (0.998-1.032)	0.08623	0.998908	0.0147433	0.0147433	0.130466	0.995077	0.0130341	1.013 (0.983-1.044)	0.399517	1	0.00986197	1.010 (0.995-1.026)	0.207965	0.824624	0.0145319	1.015 (1.005-1.025)	0.00334579	0.0624876	-0.000165697	0.99161	8.26154	0.142398
BAFF-R on IgD+ CD38- unsw mem	2326	16	5	5	4	4	4	0.0748611	0.0187153	22.2773	61.2459	35.1658	140.663	0.00590985	1.006 (0.970-1.043)	0.747876	0.957738	-0.00996254	0.990 (0.882-1.112)	0.881589	0.993252	0.024765	1.025 (0.974-1.079)	0.341661	0.998908	0.0310828	0.0310828	0.41036	0.995077	0.00799031	1.008 (0.955-1.064)	0.771463	1	0.00590985	1.006 (0.966-1.047)	0.774098	0.965808	0.00598001	1.006 (0.968-1.045)	0.759536	0.969969	0.00502919	0.79936	2.39188	0.495147
BAFF-R on IgD+ CD38br	3709	20	5	5	5	5	5	0.301974	0.0603947	20.9464	1409.85	299.38	1496.9	0.0069251	1.007 (0.987-1.028)	0.504873	0.906949	0.0238384	1.024 (1.001-1.048)	0.136163	0.993252	0.0114328	1.011 (0.993-1.031)	0.228602	0.998908	0.0117025	0.0117025	0.279373	0.995077	-0.0172126	0.983 (0.949-1.018)	0.339366	1	0.0069251	1.007 (0.991-1.024)	0.408949	0.867996	0.00694515	1.007 (0.989-1.026)	0.45847	0.897314	-0.0160434	0.133438	6.13347	0.1894
BAFF-R on IgD+ CD38dim	4215	17	0	0	NA	NA	NA	NA	NA	NA	NA	NA	NA	NA	NA	NA	NA	NA	NA	NA	NA	NA	NA	NA	NA	NA	NA	NA	NA	NA	NA	NA	NA	NA	NA	NA	NA	NA	NA	NA	NA	NA	NA	NA	NA
BAFF-R on IgD- CD24-	3931	17	2	2	NA	NA	NA	NA	NA	NA	NA	NA	NA	NA	NA	NA	NA	NA	NA	NA	NA	NA	NA	NA	NA	NA	NA	NA	NA	NA	NA	NA	NA	NA	NA	NA	NA	NA	NA	NA	NA	NA	NA	NA	NA
BAFF-R on IgD- CD27-	3870	16	1	1	NA	NA	NA	NA	NA	NA	NA	NA	NA	NA	NA	NA	NA	NA	NA	NA	NA	NA	NA	NA	NA	NA	NA	NA	NA	NA	NA	NA	NA	NA	NA	NA	NA	NA	NA	NA	NA	NA	NA	NA	NA
BAFF-R on IgD- CD38-	4544	12	1	1	NA	NA	NA	NA	NA	NA	NA	NA	NA	NA	NA	NA	NA	NA	NA	NA	NA	NA	NA	NA	NA	NA	NA	NA	NA	NA	NA	NA	NA	NA	NA	NA	NA	NA	NA	NA	NA	NA	NA	NA	NA
BAFF-R on IgD- CD38br	710	10	6	6	6	6	6	0.0390908	0.00651513	21.1195	33.7549	24.0004	144.002	0.00270248	1.003 (0.963-1.044)	0.895865	0.968526	-0.0524229	0.949 (0.703-1.280)	0.748729	0.993252	0.00121629	1.001 (0.936-1.071)	0.971863	0.998908	0.00058074	0.00058074	0.991943	0.995077	0.00446778	1.004 (0.937-1.077)	0.899831	1	0.00270248	1.003 (0.950-1.058)	0.921142	0.976503	5.69588e-05	1.000 (0.923-1.084)	0.998893	0.998893	0.00795538	0.732351	2.86024	0.721522
BAFF-R on IgD- CD38dim	4184	14	2	2	NA	NA	NA	NA	NA	NA	NA	NA	NA	NA	NA	NA	NA	NA	NA	NA	NA	NA	NA	NA	NA	NA	NA	NA	NA	NA	NA	NA	NA	NA	NA	NA	NA	NA	NA	NA	NA	NA	NA	NA	NA
BAFF-R on memory B cell	4465	15	1	0	NA	NA	NA	NA	NA	NA	NA	NA	NA	NA	NA	NA	NA	NA	NA	NA	NA	NA	NA	NA	NA	NA	NA	NA	NA	NA	NA	NA	NA	NA	NA	NA	NA	NA	NA	NA	NA	NA	NA	NA	NA
BAFF-R on naive-mature B cell	3886	17	1	1	NA	NA	NA	NA	NA	NA	NA	NA	NA	NA	NA	NA	NA	NA	NA	NA	NA	NA	NA	NA	NA	NA	NA	NA	NA	NA	NA	NA	NA	NA	NA	NA	NA	NA	NA	NA	NA	NA	NA	NA	NA
BAFF-R on unsw mem	4476	15	1	1	NA	NA	NA	NA	NA	NA	NA	NA	NA	NA	NA	NA	NA	NA	NA	NA	NA	NA	NA	NA	NA	NA	NA	NA	NA	NA	NA	NA	NA	NA	NA	NA	NA	NA	NA	NA	NA	NA	NA	NA	NA
BAFF-R on sw mem	4433	15	1	1	NA	NA	NA	NA	NA	NA	NA	NA	NA	NA	NA	NA	NA	NA	NA	NA	NA	NA	NA	NA	NA	NA	NA	NA	NA	NA	NA	NA	NA	NA	NA	NA	NA	NA	NA	NA	NA	NA	NA	NA	NA
BAFF-R on IgD+	3967	14	2	2	NA	NA	NA	NA	NA	NA	NA	NA	NA	NA	NA	NA	NA	NA	NA	NA	NA	NA	NA	NA	NA	NA	NA	NA	NA	NA	NA	NA	NA	NA	NA	NA	NA	NA	NA	NA	NA	NA	NA	NA	NA
BAFF-R on transitional	3452	18	2	2	NA	NA	NA	NA	NA	NA	NA	NA	NA	NA	NA	NA	NA	NA	NA	NA	NA	NA	NA	NA	NA	NA	NA	NA	NA	NA	NA	NA	NA	NA	NA	NA	NA	NA	NA	NA	NA	NA	NA	NA	NA
CD19 on CD20-	43	8	7	7	6	6	6	0.0370561	0.00617602	20.9196	25.6661	22.7208	136.325	0.0118122	1.012 (0.963-1.063)	0.638725	0.956392	-0.00507805	0.995 (0.937-1.057)	0.877336	0.993252	0.00258721	1.003 (0.971-1.035)	0.872979	0.998908	0.0025906	0.0025906	0.875891	0.995077	0.00137106	1.001 (0.943-1.063)	0.964071	1	0.0118122	1.012 (0.984-1.041)	0.409797	0.867996	0.00151174	1.002 (0.981-1.022)	0.883483	0.975188	0.0084318	0.391718	15.4116	0.00874091
CD19 on CD20- CD38-	90	14	13	13	12	12	12	0.0744577	0.00620481	20.9068	23.6245	22.4458	269.35	0.0132237	1.013 (0.979-1.048)	0.447468	0.905252	0.0431524	1.044 (0.992-1.099)	0.128283	0.993252	0.0249231	1.025 (0.991-1.061)	0.153407	0.998908	0.0231105	0.0231105	0.198409	0.995077	0.0272822	1.028 (0.985-1.072)	0.210281	1	0.0132237	1.013 (0.987-1.040)	0.319542	0.844262	0.0215615	1.022 (0.999-1.045)	0.0615116	0.377457	-0.0107503	0.167519	18.8873	0.0631469
CD19 on CD24+ CD27+	625	27	6	6	6	6	6	0.0352983	0.00588305	20.9524	23.2068	21.6359	129.815	-0.00313711	0.997 (0.978-1.016)	0.741372	0.957738	0.00588963	1.006 (0.976-1.037)	0.721549	0.993252	-0.00168005	0.998 (0.974-1.023)	0.893293	0.998908	-0.0007941	-0.0007941	0.953987	0.995077	0.000124944	1.000 (0.962-1.040)	0.994959	1	-0.00313711	0.997 (0.976-1.018)	0.770248	0.965808	-0.00175878	0.998 (0.988-1.008)	0.734315	0.969969	-0.00867537	0.459178	3.91526	0.561679
CD19 on IgD+ CD24+	351	22	5	5	4	4	4	0.0237692	0.0059423	21.2045	23.51	21.8551	87.4206	-0.027465	0.973 (0.924-1.024)	0.296065	0.879687	0.142869	1.154 (0.864-1.540)	0.434278	0.993252	-0.0243714	0.976 (0.903-1.055)	0.538354	0.998908	-0.00885344	-0.00885344	0.894942	0.995077	-0.0228365	0.977 (0.904-1.056)	0.564227	1	-0.027465	0.973 (0.910-1.040)	0.419649	0.867996	-0.0273733	0.973 (0.925-1.023)	0.285299	0.780455	-0.0261274	0.35649	1.78955	0.617212
CD19 on IgD+ CD24-	180	19	2	2	NA	NA	NA	NA	NA	NA	NA	NA	NA	NA	NA	NA	NA	NA	NA	NA	NA	NA	NA	NA	NA	NA	NA	NA	NA	NA	NA	NA	NA	NA	NA	NA	NA	NA	NA	NA	NA	NA	NA	NA	NA
CD19 on IgD+ CD38-	106	14	5	5	5	5	5	0.0294857	0.00589714	21.0138	22.797	21.6227	108.113	-0.0382229	0.962 (0.925-1.002)	0.0616079	0.528662	0.00983232	1.010 (0.908-1.123)	0.867818	0.993252	-0.0262705	0.974 (0.912-1.040)	0.433745	0.998908	-0.049042	-0.049042	0.242469	0.995077	-0.00285598	0.997 (0.929-1.070)	0.936595	1	-0.0382229	0.962 (0.916-1.012)	0.133977	0.824624	-0.0372092	0.963 (0.928-1.001)	0.054014	0.372056	-0.013485	0.389845	2.57136	0.631904
CD19 on IgD+ CD38- naive	86	9	7	7	7	7	6	0.0726599	0.01211	21.3267	23.9325	22.4335	134.601	0.0314123	1.032 (0.981-1.086)	0.228166	0.800471	0.103459	1.109 (0.932-1.320)	0.308314	0.993252	0.0215401	1.022 (0.970-1.076)	0.412907	0.998908	0.00299692	0.00299692	0.942696	0.995077	0.0309577	1.031 (0.981-1.084)	0.224785	1	0.0314123	1.032 (0.994-1.072)	0.102215	0.824624	0.0306224	1.031 (0.983-1.082)	0.212336	0.682122	-0.0149388	0.442229	9.19474	0.101544
CD19 on IgD+ CD38- unsw mem	139	17	12	12	10	10	10	0.120605	0.0120605	21.0342	27.5345	22.3784	223.784	-0.00718802	0.993 (0.980-1.005)	0.262937	0.837571	-0.00548172	0.995 (0.976-1.013)	0.574128	0.993252	-0.00300559	0.997 (0.978-1.017)	0.763314	0.998908	-0.00205836	-0.00205836	0.867299	0.995077	-0.00756142	0.992 (0.971-1.015)	0.503976	1	-0.00718802	0.993 (0.980-1.006)	0.270372	0.833219	-0.00642912	0.994 (0.975-1.012)	0.500737	0.906847	-0.00158159	0.797979	8.72448	0.463086
CD19 on IgD+ CD38br	230	13	7	7	6	6	6	0.0388256	0.00647094	21.1924	29.7579	23.8207	142.924	0.0231959	1.023 (0.959-1.093)	0.486325	0.906949	0.00448834	1.004 (0.869-1.161)	0.954565	0.993252	-0.00298828	0.997 (0.937-1.061)	0.924844	0.998908	-0.0112534	-0.0112534	0.776179	0.995077	0.0146123	1.015 (0.955-1.078)	0.63644	1	0.0231959	1.023 (0.981-1.068)	0.284404	0.841919	0.021469	1.022 (0.956-1.092)	0.527642	0.911174	0.00445371	0.785244	11.8223	0.0373059
CD19 on IgD+ CD38dim	203	15	3	3	3	3	3	0.0177153	0.00590511	20.9564	22.6583	21.7234	65.1702	-0.0369954	0.964 (0.919-1.010)	0.125975	0.675982	0.00619044	1.006 (0.918-1.103)	0.916535	0.993252	-0.0185372	0.982 (0.915-1.053)	0.606236	0.998908	-0.018221	-0.018221	0.670647	0.995077	-0.0188339	0.981 (0.911-1.057)	0.617451	1	-0.0369954	0.964 (0.910-1.020)	0.204149	0.824624	-0.0295414	0.971 (0.000-34520.754)	0.995591	0.998079	-0.0130583	0.449386	1.37732	0.502249
CD19 on IgD- CD24-	105	10	7	7	7	7	7	0.0426393	0.00609132	21.6293	24.4633	22.4005	156.803	-0.00220381	0.998 (0.951-1.047)	0.928032	0.977975	-0.0347602	0.966 (0.882-1.058)	0.486308	0.993252	-0.00232389	0.998 (0.948-1.050)	0.928714	0.998908	-0.00366417	-0.00366417	0.895478	0.995077	-0.00556279	0.994 (0.946-1.045)	0.826391	1	-0.00220381	0.998 (0.963-1.034)	0.904222	0.973542	-0.00282213	0.997 (0.963-1.033)	0.875615	0.974568	0.00998011	0.440892	10.6494	0.0998365
CD19 on IgD- CD27-	150	14	8	8	7	7	7	0.0425526	0.00607894	21.2166	23.7633	22.3607	156.525	-0.00462543	0.995 (0.945-1.049)	0.862382	0.957738	-0.0354222	0.965 (0.863-1.079)	0.562165	0.993252	-0.0295096	0.971 (0.915-1.031)	0.332555	0.998908	-0.0337378	-0.0337378	0.397906	0.995077	-0.0195682	0.981 (0.916-1.050)	0.576597	1	-0.00462543	0.995 (0.950-1.043)	0.845219	0.965808	-0.0092716	0.991 (0.938-1.046)	0.738517	0.969969	0.00635612	0.562343	7.61029	0.268067
CD19 on IgD- CD38-	359	14	8	8	7	7	7	0.0423748	0.00605354	21.3172	23.7442	22.2728	155.91	0.00506188	1.005 (0.979-1.031)	0.700765	0.957738	-0.0118911	0.988 (0.940-1.039)	0.661298	0.993252	0.00149326	1.001 (0.959-1.045)	0.945716	0.998908	-0.0017165	-0.0017165	0.940937	0.995077	0.0104275	1.010 (0.963-1.060)	0.671341	1	0.00506188	1.005 (0.973-1.038)	0.760194	0.965808	0.00455809	1.005 (0.985-1.025)	0.657204	0.964919	0.00524756	0.423198	3.78514	0.705726
CD19 on IgD- CD38br	26	10	10	10	10	10	10	0.0626942	0.00626942	20.9054	25.5359	23.079	230.79	0.020871	1.021 (0.980-1.064)	0.322485	0.879687	-0.022702	0.978 (0.902-1.059)	0.594861	0.993252	0.0080742	1.008 (0.958-1.060)	0.754157	0.998908	0.00823848	0.00823848	0.790086	0.995077	0.0176889	1.018 (0.967-1.071)	0.498805	1	0.020871	1.021 (0.983-1.060)	0.276631	0.833219	0.0156465	1.016 (0.978-1.055)	0.412966	0.877034	0.0103491	0.254389	10.8824	0.283856
CD19 on IgD- CD38dim	561	18	4	4	3	3	3	0.0172995	0.00576649	20.9988	21.445	21.2104	63.6311	0.0450836	1.046 (1.034-1.059)	1.84815e-13	5.86788e-11	0.0484162	1.050 (0.869-1.268)	0.703961	0.993252	0.0467015	1.048 (0.972-1.130)	0.224875	0.998908	0.0497399	0.0497399	0.350257	0.995077	0.0468918	1.048 (0.967-1.136)	0.253617	1	0.0450836	1.046 (0.984-1.112)	0.149975	0.824624	0.0451581	1.046 (1.006-1.088)	0.0243272	0.256534	-0.000697549	0.976767	0.0765326	0.962457
CD19 on memory B cell	374	17	3	3	3	3	3	0.0182925	0.0060975	21.3893	23.0485	22.4355	67.3065	0.0113281	1.011 (0.973-1.052)	0.569268	0.920737	-0.0154247	0.985 (0.905-1.071)	0.78105	0.993252	8.40086e-05	1.000 (0.938-1.066)	0.997944	0.999518	-0.00268929	-0.00268929	0.945505	0.995077	0.00576037	1.006 (0.934-1.083)	0.87813	1	0.0113281	1.011 (0.959-1.066)	0.675412	0.965808	0.010419	1.010 (0.972-1.050)	0.598008	0.946971	0.00914571	0.571078	1.08263	0.581982
CD19 on naive-mature B cell	161	19	5	5	5	5	5	0.0321227	0.00642454	21.2039	31.0319	23.6245	118.122	0.0234519	1.024 (0.976-1.074)	0.336316	0.881819	0.0725568	1.075 (0.947-1.221)	0.345558	0.993252	0.012133	1.012 (0.944-1.086)	0.734658	0.998908	0.0068575	0.0068575	0.903826	0.995077	0.00141945	1.001 (0.925-1.084)	0.971877	1	0.0234519	1.024 (0.967-1.084)	0.418482	0.867996	0.0194632	1.020 (0.952-1.093)	0.580768	0.940784	-0.0115714	0.460503	2.83236	0.58626
CD19 on unsw mem	267	17	1	1	NA	NA	NA	NA	NA	NA	NA	NA	NA	NA	NA	NA	NA	NA	NA	NA	NA	NA	NA	NA	NA	NA	NA	NA	NA	NA	NA	NA	NA	NA	NA	NA	NA	NA	NA	NA	NA	NA	NA	NA	NA
CD19 on PB/PC	45	15	14	14	14	14	14	0.0879849	0.00628463	20.9946	29.371	23.1301	323.822	0.00454906	1.005 (0.976-1.034)	0.755371	0.957738	0.0236406	1.024 (0.938-1.118)	0.60623	0.993252	0.00390208	1.004 (0.954-1.056)	0.880328	0.998908	0.00380001	0.00380001	0.92315	0.995077	0.0181983	1.018 (0.968-1.071)	0.480193	1	0.00454906	1.005 (0.968-1.043)	0.810731	0.965808	0.00784926	1.008 (0.973-1.044)	0.661769	0.964919	-0.00388702	0.645169	7.68058	0.863769
CD19 on sw mem	593	19	8	8	8	8	8	0.0502984	0.0062873	20.922	30.6137	23.1406	185.124	0.0332562	1.034 (1.005-1.064)	0.0227892	0.346016	0.0760396	1.079 (0.966-1.206)	0.227825	0.993252	0.0367706	1.037 (0.982-1.096)	0.190389	0.998908	0.0371983	0.0371983	0.396537	0.995077	0.0324552	1.033 (0.976-1.094)	0.264008	1	0.0332562	1.034 (0.990-1.080)	0.134961	0.824624	0.0342222	1.035 (0.986-1.086)	0.163592	0.600348	-0.00864305	0.44263	3.01696	0.883429
CD19 on IgD+	185	17	3	3	3	3	3	0.0185592	0.00618639	21.8438	24.4511	22.7711	68.3132	-0.0371384	0.964 (0.906-1.024)	0.235375	0.810915	0.198136	1.219 (0.828-1.795)	0.498891	0.993252	-0.0570659	0.945 (0.877-1.017)	0.129296	0.998908	-0.063247	-0.063247	0.325454	0.995077	-0.0533015	0.948 (0.874-1.028)	0.198736	1	-0.0371384	0.964 (0.907-1.023)	0.225858	0.824624	-0.0384264	0.962 (0.921-1.006)	0.0882434	0.446067	-0.0539867	0.440666	2.08334	0.352865
CD19 on transitional	228	18	9	9	9	9	9	0.0546085	0.00606761	21.0681	28.2002	22.3259	200.933	-0.0167956	0.983 (0.958-1.010)	0.211283	0.780027	-0.0363843	0.964 (0.907-1.026)	0.286249	0.993252	-0.019923	0.980 (0.938-1.024)	0.372581	0.998908	-0.0221568	-0.0221568	0.394867	0.995077	-0.0195921	0.981 (0.938-1.026)	0.39245	1	-0.0167956	0.983 (0.952-1.016)	0.308557	0.844262	-0.0237494	0.977 (0.953-1.001)	0.0557084	0.372056	0.00459096	0.489496	5.30826	0.724178
CD20 on B cell	2178	19	4	3	3	3	3	0.02496	0.00831999	21.1412	46.4072	30.7404	92.2212	0.036124	1.037 (1.000-1.075)	0.0483712	0.458443	-0.0249982	0.975 (0.636-1.496)	0.927429	0.993252	0.0275047	1.028 (0.957-1.104)	0.449863	0.998908	0.0237549	0.0237549	0.62503	0.995077	0.0290581	1.029 (0.957-1.107)	0.432249	1	0.036124	1.037 (0.976-1.102)	0.242886	0.824624	0.0354969	1.036 (1.002-1.072)	0.0406622	0.33852	0.0105101	0.824552	0.699897	0.704725
CD20 on CD20- CD38-	39	9	8	7	5	5	5	0.0304931	0.00609862	20.9151	24.3424	22.127	110.635	0.000976778	1.001 (0.971-1.031)	0.949066	0.981526	0.00240932	1.002 (0.946-1.062)	0.940008	0.993252	0.00396828	1.004 (0.961-1.049)	0.859707	0.998908	0.00408101	0.00408101	0.865866	0.995077	-0.000784841	0.999 (0.939-1.063)	0.980173	1	0.000976778	1.001 (0.963-1.041)	0.960654	0.991664	0.00107679	1.001 (0.985-1.017)	0.8941	0.975188	-0.00060707	0.951827	2.38561	0.665229
CD20 on CD24+ CD27+	1972	20	8	8	7	7	7	0.0550261	0.00786087	22.7599	46.5994	28.992	202.944	-0.0174717	0.983 (0.927-1.042)	0.556253	0.918645	0.0431341	1.044 (0.862-1.264)	0.677354	0.993252	0.00418652	1.004 (0.947-1.065)	0.889114	0.998908	0.00723586	0.00723586	0.831369	0.995077	0.000390625	1.000 (0.936-1.070)	0.990867	1	-0.0174717	0.983 (0.936-1.032)	0.480782	0.89164	0.0077381	1.008 (0.985-1.031)	0.497799	0.906812	-0.0183442	0.541699	8.61422	0.196464
CD20 on IgD+ CD24+	1031	16	7	7	6	6	5	0.0327612	0.00655224	21.4393	28.5729	24.1214	120.607	0.0326221	1.033 (0.973-1.097)	0.286937	0.879687	0.18142	1.199 (1.012-1.421)	0.127023	0.993252	0.0558486	1.057 (0.981-1.140)	0.145918	0.998908	0.0601226	0.0601226	0.338265	0.995077	0.0567213	1.058 (0.973-1.152)	0.187795	1	0.0326221	1.033 (0.975-1.095)	0.270368	0.833219	0.0647684	1.067 (0.993-1.146)	0.0769117	0.417101	-0.0306196	0.164738	4.28552	0.368742
CD20 on IgD+ CD24-	1931	23	4	4	3	3	3	0.019178	0.00639267	21.4609	26.7836	23.5299	70.5896	0.00772584	1.008 (0.992-1.023)	0.325298	0.879687	-0.00916558	0.991 (0.870-1.128)	0.912439	0.993252	0.00739573	1.007 (0.942-1.077)	0.828801	0.998908	0.000917318	0.000917318	0.983844	0.995077	0.0108787	1.011 (0.939-1.089)	0.773566	1	0.00772584	1.008 (0.949-1.070)	0.799396	0.965808	0.00772931	1.008 (0.970-1.047)	0.690937	0.969969	0.00338119	0.821993	0.133498	0.93543
CD20 on IgD+ CD38-	573	17	7	6	6	6	6	0.0361674	0.0060279	21.4981	22.7209	22.105	132.63	-0.00947872	0.991 (0.943-1.041)	0.708311	0.957738	0.0939798	1.099 (0.905-1.333)	0.394605	0.993252	-0.0301667	0.970 (0.906-1.039)	0.390317	0.998908	-0.0385546	-0.0385546	0.408425	0.995077	-0.0233457	0.977 (0.913-1.045)	0.499398	1	-0.00947872	0.991 (0.940-1.044)	0.722199	0.965808	-0.0134603	0.987 (0.930-1.047)	0.654297	0.964919	-0.0166975	0.337147	4.5151	0.477866
CD20 on IgD+ CD38- naive	555	12	11	11	9	9	9	0.108581	0.0120645	21.1161	26.5605	22.398	201.582	-0.0016461	0.998 (0.977-1.020)	0.881347	0.963263	0.00566073	1.006 (0.956-1.058)	0.833663	0.993252	0.0128031	1.013 (0.975-1.052)	0.506091	0.998908	0.0080948	0.0080948	0.71207	0.995077	-0.000923361	0.999 (0.957-1.043)	0.966525	1	-0.0016461	0.998 (0.971-1.027)	0.907645	0.973542	-0.00147563	0.999 (0.977-1.020)	0.893426	0.975188	-0.0024567	0.746755	4.83266	0.775303
CD20 on IgD+ CD38- unsw mem	363	15	11	11	11	11	11	0.138184	0.0125621	21.0814	27.9231	23.3597	256.956	-0.0215559	0.979 (0.959-0.999)	0.0394663	0.410837	0.0440123	1.045 (0.919-1.188)	0.517719	0.993252	-0.0217206	0.979 (0.942-1.016)	0.260715	0.998908	-0.0496285	-0.0496285	0.143791	0.995077	-0.0185275	0.982 (0.944-1.021)	0.357239	1	-0.0215559	0.979 (0.952-1.006)	0.127024	0.824624	-0.0215428	0.979 (0.957-1.001)	0.0598418	0.376233	-0.0136499	0.331135	5.49086	0.856074
CD20 on IgD+ CD38br	965	19	11	10	9	9	9	0.0538217	0.00598019	21.0265	23.8793	22.0013	198.012	0.0298349	1.030 (0.976-1.088)	0.283425	0.877926	0.0963107	1.101 (0.892-1.359)	0.398886	0.993252	0.0538979	1.055 (0.999-1.115)	0.0534331	0.998908	0.0702323	0.0702323	0.0863902	0.995077	0.057732	1.059 (0.999-1.124)	0.0546165	1	0.0298349	1.030 (0.990-1.072)	0.141848	0.824624	0.0543118	1.056 (1.006-1.108)	0.0263956	0.25672	-0.0120396	0.540206	15.003	0.0590867
CD20 on IgD+ CD38dim	2898	23	4	3	3	3	3	0.0180355	0.00601184	20.9631	24.3113	22.1189	66.3568	-0.00732856	0.993 (0.947-1.041)	0.762065	0.957738	-0.0825398	0.921 (0.708-1.197)	0.648	0.993252	0.00633268	1.006 (0.912-1.111)	0.899992	0.998908	0.011503	0.011503	0.855992	0.995077	0.00187529	1.002 (0.902-1.113)	0.972124	1	-0.00732856	0.993 (0.914-1.079)	0.862653	0.965808	-0.00642332	0.994 (0.941-1.049)	0.817051	0.969969	0.0119705	0.659311	0.652958	0.72146
CD20 on IgD- CD24-	1176	14	8	8	8	8	8	0.0512432	0.0064054	20.9399	35.3353	23.5812	188.649	-0.0392897	0.961 (0.910-1.015)	0.157596	0.747086	-0.0516081	0.950 (0.793-1.138)	0.59573	0.993252	-0.0196479	0.981 (0.922-1.042)	0.528592	0.998908	-0.00227109	-0.00227109	0.957262	0.995077	-0.013925	0.986 (0.930-1.045)	0.639151	1	-0.0392897	0.961 (0.920-1.004)	0.0775621	0.824624	-0.0363883	0.964 (0.912-1.020)	0.201246	0.665578	0.00230097	0.892209	10.919	0.142192
CD20 on IgD- CD27-	428	18	8	7	7	7	7	0.0442734	0.00632478	21.0481	25.9545	23.278	162.946	0.00494835	1.005 (0.961-1.051)	0.827103	0.957738	0.0900877	1.094 (0.975-1.228)	0.185373	0.993252	0.0101155	1.010 (0.949-1.076)	0.752206	0.998908	0.0102903	0.0102903	0.80715	0.995077	0.0121107	1.012 (0.948-1.081)	0.719134	1	0.00494835	1.005 (0.957-1.055)	0.841901	0.965808	0.00724519	1.007 (0.969-1.047)	0.711755	0.969969	-0.018899	0.170333	5.0037	0.543338
CD20 on IgD- CD38-	1517	19	7	7	6	6	6	0.0381255	0.00635426	21.2507	25.8435	23.387	140.322	-0.0344533	0.966 (0.904-1.032)	0.309399	0.879687	-0.0971865	0.907 (0.798-1.032)	0.21361	0.993252	-0.0557294	0.946 (0.889-1.006)	0.0777714	0.998908	-0.0672623	-0.0672623	0.167784	0.995077	-0.0397392	0.961 (0.897-1.029)	0.257263	1	-0.0344533	0.966 (0.922-1.012)	0.145453	0.824624	-0.0420069	0.959 (0.895-1.027)	0.229412	0.709239	0.0116823	0.331369	10.2556	0.068308
CD20 on IgD- CD38br	20	6	5	5	5	5	5	0.0314777	0.00629553	21.6926	27.311	23.1825	115.912	0.0141676	1.014 (0.960-1.071)	0.612476	0.943101	0.00253523	1.003 (0.909-1.106)	0.962684	0.993252	-0.0098604	0.990 (0.936-1.047)	0.730427	0.998908	-0.0103886	-0.0103886	0.755978	0.995077	-0.00572519	0.994 (0.923-1.071)	0.880333	1	0.0141676	1.014 (0.969-1.061)	0.541728	0.918368	0.0117868	1.012 (0.933-1.098)	0.776587	0.969969	0.00477699	0.78207	5.80464	0.214221
CD20 on IgD- CD38dim	2529	24	13	12	11	11	11	0.0707258	0.00642962	20.8956	30.7545	23.6671	260.339	-0.000193337	1.000 (0.994-1.005)	0.945772	0.981526	-0.000689748	0.999 (0.991-1.008)	0.881961	0.993252	-0.000386285	1.000 (0.990-1.009)	0.935304	0.998908	-0.000742054	-0.000742054	0.868945	0.995077	-0.00136041	0.999 (0.971-1.027)	0.924273	1	-0.000193337	1.000 (0.992-1.008)	0.963554	0.991664	-0.000317391	1.000 (0.996-1.003)	0.866064	0.974568	0.000992611	0.760075	4.51309	0.921247
CD20 on memory B cell	1575	24	6	6	6	6	6	0.0355733	0.00592889	21.029	22.8987	21.8114	130.868	-0.00774555	0.992 (0.958-1.028)	0.663733	0.957738	-0.000941402	0.999 (0.957-1.043)	0.967665	0.993252	-0.00942302	0.991 (0.962-1.020)	0.533103	0.998908	-0.00856818	-0.00856818	0.582399	0.995077	-0.0090379	0.991 (0.937-1.049)	0.75377	1	-0.00774555	0.992 (0.968-1.018)	0.546028	0.918368	-0.00740671	0.993 (0.978-1.007)	0.321086	0.809477	-0.00464346	0.561441	9.64129	0.0860612
CD20 on naive-mature B cell	1895	19	3	2	NA	NA	NA	NA	NA	NA	NA	NA	NA	NA	NA	NA	NA	NA	NA	NA	NA	NA	NA	NA	NA	NA	NA	NA	NA	NA	NA	NA	NA	NA	NA	NA	NA	NA	NA	NA	NA	NA	NA	NA	NA
CD20 on unsw mem	1270	19	9	8	8	8	8	0.0665514	0.00831893	20.9696	68.1532	30.7395	245.916	0.0107444	1.011 (0.986-1.037)	0.403352	0.891393	0.0166519	1.017 (0.978-1.057)	0.431949	0.993252	0.0130792	1.013 (0.980-1.047)	0.435334	0.998908	0.0127667	0.0127667	0.440493	0.995077	0.0192129	1.019 (0.982-1.058)	0.311737	1	0.0107444	1.011 (0.985-1.037)	0.41002	0.867996	0.0127473	1.013 (0.999-1.027)	0.0673781	0.392524	-0.00260055	0.693119	6.80385	0.449585
CD20 on sw mem	2343	22	8	8	8	8	8	0.0530132	0.00662665	21.1992	36.1525	24.4013	195.21	-0.0287738	0.972 (0.931-1.014)	0.188341	0.76542	0.0427566	1.044 (0.950-1.147)	0.408674	0.993252	-0.0145104	0.986 (0.936-1.038)	0.582451	0.998908	-0.0198234	-0.0198234	0.541468	0.995077	-0.0196915	0.981 (0.934-1.030)	0.430521	1	-0.0287738	0.972 (0.938-1.007)	0.112049	0.824624	-0.0286648	0.972 (0.935-1.010)	0.145121	0.57237	-0.016897	0.154662	10.2139	0.176775
CD20 on IgD+	1997	20	1	1	NA	NA	NA	NA	NA	NA	NA	NA	NA	NA	NA	NA	NA	NA	NA	NA	NA	NA	NA	NA	NA	NA	NA	NA	NA	NA	NA	NA	NA	NA	NA	NA	NA	NA	NA	NA	NA	NA	NA	NA	NA
CD20 on transitional	288	10	5	5	5	5	5	0.0456516	0.00913032	20.9204	79.8386	33.8399	169.199	-0.00903517	0.991 (0.958-1.025)	0.600575	0.932433	-0.00623518	0.994 (0.799-1.236)	0.958855	0.993252	-0.0155899	0.985 (0.935-1.036)	0.551765	0.998908	-0.0161606	-0.0161606	0.636895	0.995077	-0.00897959	0.991 (0.934-1.052)	0.767795	1	-0.00903517	0.991 (0.949-1.035)	0.683985	0.965808	-0.0130492	0.987 (0.951-1.024)	0.492156	0.901058	-0.000652014	0.981134	2.41747	0.659473
CD24 on CD24+ CD27+	466	13	7	7	7	7	7	0.0414924	0.00592748	21.1103	22.5762	21.7882	152.518	0.0152781	1.015 (0.994-1.037)	0.15791	0.747086	0.0103253	1.010 (0.961-1.062)	0.700951	0.993252	0.00851125	1.009 (0.967-1.052)	0.694229	0.998908	0.00858743	0.00858743	0.713989	0.995077	0.0086121	1.009 (0.955-1.065)	0.756176	1	0.0152781	1.015 (0.980-1.052)	0.403786	0.867996	0.0082576	1.008 (0.980-1.037)	0.567149	0.934696	0.002226	0.789487	2.09723	0.910543
CD24 on IgD+ CD24+	429	15	7	7	6	6	6	0.0359947	0.00599912	21.0155	24.1708	22.0595	132.357	-0.0030043	0.997 (0.974-1.020)	0.79924	0.957738	-0.00368488	0.996 (0.967-1.027)	0.822636	0.993252	-0.00316958	0.997 (0.969-1.025)	0.824661	0.998908	-0.00298252	-0.00298252	0.834926	0.995077	-0.00844283	0.992 (0.942-1.044)	0.749087	1	-0.0030043	0.997 (0.973-1.021)	0.80606	0.965808	-0.00374382	0.996 (0.988-1.005)	0.398966	0.865378	0.000440923	0.9358	4.65924	0.458865
CD24 on IgD+ CD38-	172	12	8	8	8	8	8	0.051162	0.00639525	20.9554	26.5385	23.4165	187.332	-0.012467	0.988 (0.958-1.018)	0.426056	0.902144	0.0115381	1.012 (0.982-1.042)	0.480322	0.993252	-0.00257278	0.997 (0.972-1.023)	0.844719	0.998908	-0.00145102	-0.00145102	0.903085	0.995077	-0.0373227	0.963 (0.924-1.005)	0.0815244	1	-0.012467	0.988 (0.969-1.007)	0.204178	0.824624	-0.0115248	0.989 (0.964-1.014)	0.377718	0.847529	-0.0164711	0.0478962	17.8133	0.0128412
CD24 on IgD+ CD38- unsw mem	311	9	7	7	7	7	7	0.088809	0.012687	21.0996	27.567	23.5441	164.809	0.0201707	1.020 (1.004-1.037)	0.0131761	0.278894	0.0350884	1.036 (0.974-1.101)	0.313656	0.993252	0.0289501	1.029 (0.992-1.069)	0.128303	0.998908	0.0322852	0.0322852	0.225424	0.995077	0.0160362	1.016 (0.970-1.064)	0.494343	1	0.0201707	1.020 (0.990-1.052)	0.190692	0.824624	0.0209723	1.021 (0.980-1.064)	0.32007	0.809477	-0.00557127	0.607977	1.67178	0.947279
CD24 on IgD+ CD38br	393	17	15	13	13	13	13	0.0858302	0.00660232	21.1845	38.4835	24.2971	315.862	0.00727097	1.007 (0.987-1.028)	0.488936	0.906949	-0.00479732	0.995 (0.961-1.030)	0.79035	0.993252	0.0117443	1.012 (0.980-1.045)	0.474903	0.998908	0.000657092	0.000657092	0.967049	0.995077	0.0196571	1.020 (0.980-1.062)	0.3383	1	0.00727097	1.007 (0.984-1.031)	0.548221	0.918524	0.0128663	1.013 (0.917-1.119)	0.800642	0.969969	0.00447633	0.365513	9.03416	0.70001
CD24 on IgD- CD38-	239	17	10	10	10	10	10	0.060706	0.0060706	20.9274	23.383	22.281	222.81	-0.0141736	0.986 (0.962-1.010)	0.252913	0.831368	-0.0163139	0.984 (0.930-1.041)	0.586492	0.993252	-0.0172733	0.983 (0.943-1.024)	0.412097	0.998908	-0.019783	-0.019783	0.432139	0.995077	-0.0184907	0.982 (0.940-1.026)	0.408493	1	-0.0141736	0.986 (0.954-1.019)	0.392997	0.867996	-0.0149387	0.985 (0.963-1.008)	0.204766	0.672712	0.000537996	0.929751	5.02381	0.832228
CD24 on IgD- CD38dim	557	17	8	8	7	7	7	0.0435064	0.0062152	21.3565	25.985	22.8216	159.751	-0.0145494	0.986 (0.966-1.005)	0.150296	0.739827	-0.0101829	0.990 (0.966-1.015)	0.455536	0.993252	-0.00896361	0.991 (0.964-1.019)	0.526975	0.998908	-0.0117576	-0.0117576	0.36616	0.995077	-0.0273817	0.973 (0.937-1.010)	0.154674	1	-0.0145494	0.986 (0.970-1.001)	0.0747147	0.824624	-0.0148649	0.985 (0.962-1.009)	0.214568	0.684354	-0.0057687	0.545471	9.20995	0.16211
CD24 on memory B cell	319	16	4	3	3	3	3	0.0179832	0.0059944	20.9357	23.5381	22.0299	66.0897	-0.000507546	0.999 (0.991-1.008)	0.902507	0.968526	-0.00924352	0.991 (0.935-1.050)	0.806184	0.993252	-0.000862443	0.999 (0.970-1.030)	0.955117	0.998908	-0.00289448	-0.00289448	0.870569	0.995077	0.008933	1.009 (0.958-1.063)	0.737	1	-0.000507546	0.999 (0.972-1.027)	0.971176	0.992119	-0.000592047	0.999 (0.986-1.013)	0.930772	0.985929	0.0102928	0.792511	0.17403	0.916664
CD24 on unsw mem	281	18	9	9	9	9	9	0.0549267	0.00610297	21.1956	25	22.4437	201.994	-0.00617968	0.994 (0.978-1.010)	0.446418	0.905252	-0.000672744	0.999 (0.981-1.018)	0.944795	0.993252	-0.00482835	0.995 (0.976-1.015)	0.633458	0.998908	-0.00318217	-0.00318217	0.710849	0.995077	-0.00454864	0.995 (0.965-1.027)	0.774086	1	-0.00617968	0.994 (0.978-1.010)	0.442669	0.87634	-0.00480364	0.995 (0.989-1.001)	0.132743	0.54735	-0.00567043	0.289304	8.13283	0.420604
CD24 on sw mem	445	22	9	9	9	9	9	0.0538805	0.00598672	21.1302	24.4861	21.9955	197.959	0.0206877	1.021 (1.000-1.042)	0.04665	0.44883	0.0168527	1.017 (0.976-1.060)	0.447808	0.993252	0.0170231	1.017 (0.979-1.057)	0.385284	0.998908	0.0180196	0.0180196	0.440297	0.995077	0.0278952	1.028 (0.984-1.074)	0.210012	1	0.0206877	1.021 (0.993-1.050)	0.145326	0.824624	0.0179008	1.018 (0.993-1.044)	0.161333	0.59562	0.00131516	0.81062	4.28632	0.830411
CD24 on transitional	192	12	9	9	9	9	9	0.0675773	0.00750859	21.319	69.0773	27.717	249.453	-0.0161188	0.984 (0.957-1.012)	0.265121	0.837571	-0.0136899	0.986 (0.927-1.050)	0.679332	0.993252	-0.0104794	0.990 (0.949-1.032)	0.626817	0.998908	-0.00998998	-0.00998998	0.705961	0.995077	-0.000448531	1.000 (0.955-1.047)	0.984792	1	-0.0161188	0.984 (0.953-1.016)	0.321317	0.844262	-0.00301564	0.997 (0.977-1.018)	0.771705	0.969969	-0.00069694	0.931541	6.33638	0.609607
CD25 on B cell	282	13	4	4	4	4	4	0.0244603	0.00611507	20.987	26.3856	22.5202	90.0808	0.000917184	1.001 (0.988-1.014)	0.886467	0.966063	0.00489621	1.005 (0.985-1.026)	0.685136	0.993252	0.00265444	1.003 (0.983-1.023)	0.795402	0.998908	0.00316402	0.00316402	0.777182	0.995077	-0.00884449	0.991 (0.940-1.045)	0.741842	1	0.000917184	1.001 (0.982-1.020)	0.923363	0.977226	0.0016129	1.002 (0.990-1.014)	0.792957	0.969969	-0.00584771	0.447488	1.36189	0.714491
CD25 on CD20- CD38-	75	13	13	13	12	12	12	0.0773399	0.00644499	20.9657	27.9258	22.7375	272.85	0.014892	1.015 (0.990-1.041)	0.245163	0.823695	0.0103519	1.010 (0.975-1.048)	0.586473	0.993252	0.0263194	1.027 (0.995-1.059)	0.0985004	0.998908	0.0164215	0.0164215	0.300807	0.995077	0.0257164	1.026 (0.985-1.069)	0.217023	1	0.014892	1.015 (0.993-1.037)	0.182735	0.824624	0.0159461	1.016 (0.987-1.046)	0.277149	0.771883	0.0020596	0.727859	14.4579	0.208685
CD25 on CD24+ CD27+	372	18	4	4	4	4	4	0.0238382	0.00595956	20.9511	23.8752	21.9252	87.7006	-0.00897587	0.991 (0.924-1.063)	0.802518	0.957738	-0.0122207	0.988 (0.873-1.118)	0.864711	0.993252	-0.0239354	0.976 (0.930-1.025)	0.336157	0.998908	-0.0195131	-0.0195131	0.447577	0.995077	-0.0398006	0.961 (0.902-1.024)	0.218757	1	-0.00897587	0.991 (0.954-1.030)	0.64647	0.965808	-0.0148909	0.985 (0.945-1.027)	0.487151	0.901058	0.00105899	0.949728	10.091	0.0178085
CD25 on IgD+ CD24+	308	14	4	4	4	4	4	0.0244596	0.0061149	20.95	24.5806	22.5003	90.0011	0.0279129	1.028 (0.971-1.088)	0.336063	0.881819	-0.0256568	0.975 (0.900-1.055)	0.59063	0.993252	0.013881	1.014 (0.957-1.074)	0.63548	0.998908	0.00224244	0.00224244	0.944423	0.995077	0.0320237	1.033 (0.957-1.114)	0.407036	1	0.0279129	1.028 (0.979-1.080)	0.262428	0.833219	0.0217557	1.022 (0.952-1.097)	0.547286	0.91705	0.016818	0.234618	4.07147	0.253849
CD25 on IgD+ CD24-	361	17	3	3	3	3	3	0.0180711	0.00602369	21.1203	23.1058	22.1623	66.4869	0.0131272	1.013 (0.993-1.034)	0.209141	0.776633	0.0119803	1.012 (0.978-1.047)	0.614359	0.993252	0.0112061	1.011 (0.988-1.035)	0.337496	0.998908	0.0111687	0.0111687	0.391611	0.995077	0.011486	1.012 (0.961-1.065)	0.66273	1	0.0131272	1.013 (0.994-1.033)	0.178995	0.824624	0.0128577	1.013 (1.008-1.018)	9.1701e-08	5.82301e-06	0.0018506	0.920773	2.28983	0.318251
CD25 on IgD+ CD38-	267	15	10	9	7	7	7	0.0458694	0.00655277	21.048	28.3418	24.0242	168.169	-0.0184572	0.982 (0.954-1.010)	0.203298	0.773021	-0.0107822	0.989 (0.951-1.029)	0.615312	0.993252	-0.0122304	0.988 (0.952-1.025)	0.513283	0.998908	-0.00962633	-0.00962633	0.623587	0.995077	-0.0140625	0.986 (0.941-1.033)	0.55196	1	-0.0184572	0.982 (0.955-1.010)	0.197289	0.824624	-0.0172392	0.983 (0.963-1.003)	0.0907717	0.446067	-0.00401834	0.581024	6.1624	0.405246
CD25 on IgD+ CD38- naive	142	14	9	8	8	8	8	0.105206	0.0131507	21.4099	30.0436	24.4564	195.651	-0.00164281	0.998 (0.989-1.007)	0.721262	0.957738	-0.00128976	0.999 (0.971-1.027)	0.931772	0.993252	-0.00297404	0.997 (0.973-1.022)	0.811197	0.998908	-0.00356844	-0.00356844	0.784605	0.995077	0.00351443	1.004 (0.972-1.036)	0.827893	1	-0.00164281	0.998 (0.978-1.019)	0.874595	0.965808	-0.001769	0.998 (0.986-1.010)	0.774286	0.969969	-0.000199344	0.973034	1.36983	0.986478
CD25 on IgD+ CD38- unsw mem	248	14	12	11	9	9	9	0.174063	0.0193403	21.3333	148.668	37.0224	333.202	-0.00716058	0.993 (0.982-1.003)	0.184778	0.76542	-0.0140811	0.986 (0.974-0.998)	0.0613811	0.993252	-0.011035	0.989 (0.976-1.003)	0.110053	0.998908	-0.00893249	-0.00893249	0.246075	0.995077	-0.0108431	0.989 (0.973-1.006)	0.197991	1	-0.00716058	0.993 (0.983-1.003)	0.157174	0.824624	-0.00736797	0.993 (0.984-1.001)	0.0869158	0.445093	0.0110849	0.111097	9.10276	0.333702
CD25 on IgD+ CD38br	217	11	6	6	5	5	5	0.0306581	0.00613163	21.2669	24.3454	22.5558	112.779	-0.00906206	0.991 (0.959-1.024)	0.589119	0.932433	-0.0396337	0.961 (0.721-1.281)	0.804319	0.993252	-0.00597697	0.994 (0.928-1.065)	0.864874	0.998908	0.015632	0.015632	0.767335	0.995077	-0.0033389	0.997 (0.928-1.071)	0.927051	1	-0.00906206	0.991 (0.937-1.048)	0.752147	0.965808	-0.0087854	0.991 (0.953-1.031)	0.664672	0.964919	0.00450489	0.845144	1.36754	0.849816
CD25 on IgD+ CD38dim	222	17	6	6	5	5	5	0.0311699	0.00623399	21.8242	25.5156	22.9412	114.706	0.000377789	1.000 (0.953-1.051)	0.987921	0.995558	-0.00633305	0.994 (0.916-1.078)	0.888844	0.993252	-0.000199597	1.000 (0.954-1.048)	0.993375	0.999155	-0.000262327	-0.000262327	0.991844	0.995077	0.00515464	1.005 (0.946-1.068)	0.867081	1	0.000377789	1.000 (0.961-1.041)	0.985133	0.994963	-0.00173365	0.998 (0.976-1.021)	0.877878	0.974568	0.00263871	0.839047	6.0599	0.194719
CD25 on IgD- CD24-	222	17	12	11	11	11	11	0.0670128	0.00609207	20.9122	25.2196	22.3666	246.033	-0.00366619	0.996 (0.971-1.023)	0.783908	0.957738	-0.0150358	0.985 (0.954-1.017)	0.382767	0.993252	-0.00913388	0.991 (0.964-1.018)	0.511765	0.998908	-0.00971496	-0.00971496	0.506542	0.995077	-0.00890951	0.991 (0.942-1.042)	0.728762	1	-0.00366619	0.996 (0.974-1.019)	0.748564	0.965808	-0.00462013	0.995 (0.980-1.011)	0.55307	0.919371	0.00643681	0.275295	13.6621	0.188969
CD25 on IgD- CD27-	257	13	8	8	7	7	7	0.0432641	0.00618059	20.9339	25.8539	22.7066	158.946	-0.0175258	0.983 (0.950-1.016)	0.308859	0.879687	-0.0365519	0.964 (0.898-1.035)	0.357835	0.993252	-0.00158925	0.998 (0.950-1.050)	0.950385	0.998908	0.00124996	0.00124996	0.970868	0.995077	-0.00421644	0.996 (0.941-1.054)	0.8848	1	-0.0175258	0.983 (0.946-1.020)	0.362113	0.855576	-0.0152514	0.985 (0.945-1.026)	0.465358	0.897314	0.00424355	0.560845	4.81225	0.56811
CD25 on IgD- CD38-	328	13	9	9	8	8	8	0.0956186	0.0119523	21.1397	136.158	44.6898	357.519	0.012671	1.013 (0.996-1.030)	0.139202	0.701532	0.0217511	1.022 (0.997-1.047)	0.134432	0.993252	0.0176421	1.018 (0.993-1.043)	0.155368	0.998908	0.0180193	0.0180193	0.16045	0.995077	0.00598252	1.006 (0.971-1.043)	0.743403	1	0.012671	1.013 (0.995-1.031)	0.170634	0.824624	0.0141448	1.014 (1.001-1.028)	0.041582	0.33852	-0.00554891	0.327665	6.0096	0.538629
CD25 on IgD- CD38br	46	11	11	11	11	11	11	0.067697	0.00615427	20.9963	28.0669	22.6405	249.046	-0.0129479	0.987 (0.959-1.017)	0.386821	0.891393	-0.0371638	0.964 (0.913-1.017)	0.209811	0.993252	-0.0173636	0.983 (0.941-1.026)	0.430301	0.998908	-0.0144379	-0.0144379	0.571883	0.995077	-0.00656393	0.993 (0.945-1.044)	0.796198	1	-0.0129479	0.987 (0.956-1.019)	0.422583	0.867996	-0.00875937	0.991 (0.969-1.014)	0.455889	0.897314	0.00621285	0.305389	8.58741	0.571655
CD25 on IgD- CD38dim	318	14	8	8	8	8	8	0.0502874	0.00628593	20.9428	28.0038	23.1342	185.073	0.0074473	1.007 (0.965-1.052)	0.737264	0.957738	0.0589037	1.061 (0.950-1.185)	0.336832	0.993252	-0.00363226	0.996 (0.937-1.059)	0.907478	0.998908	-0.00251116	-0.00251116	0.953481	0.995077	-0.00390951	0.996 (0.939-1.056)	0.896081	1	0.0074473	1.007 (0.963-1.054)	0.744069	0.965808	0.00725605	1.007 (0.967-1.049)	0.725247	0.969969	-0.00959479	0.357341	6.62909	0.468492
CD25 on memory B cell	403	15	3	3	3	3	3	0.0177402	0.0059134	20.927	22.4358	21.754	65.2621	0.0150432	1.015 (0.994-1.037)	0.165309	0.756642	0.0166179	1.017 (0.948-1.091)	0.723307	0.993252	0.0124565	1.013 (0.963-1.065)	0.626219	0.998908	0.0120641	0.0120641	0.707183	0.995077	0.0140412	1.014 (0.943-1.091)	0.706855	1	0.0150432	1.015 (0.968-1.064)	0.531137	0.918368	0.0148219	1.015 (1.000-1.030)	0.0490708	0.357036	-0.000570562	0.962273	0.407502	0.815665
CD25 on naive-mature B cell	255	17	6	6	5	5	5	0.0298804	0.00597607	21.1901	23.8459	21.9861	109.931	0.00414424	1.004 (0.982-1.027)	0.714309	0.957738	0.0141816	1.014 (0.956-1.076)	0.669561	0.993252	0.00968314	1.010 (0.961-1.060)	0.698274	0.998908	0.00982991	0.00982991	0.70821	0.995077	0.0100753	1.010 (0.950-1.074)	0.746302	1	0.00414424	1.004 (0.964-1.046)	0.840667	0.965808	0.00583733	1.006 (0.973-1.039)	0.726765	0.969969	-0.00351279	0.678113	1.20638	0.877046
CD25 on unsw mem	374	15	4	4	4	4	4	0.0234815	0.00587037	20.973	22.4348	21.5948	86.3792	-0.00394492	0.996 (0.971-1.022)	0.762426	0.957738	-0.013387	0.987 (0.915-1.064)	0.76169	0.993252	-0.000266561	1.000 (0.947-1.055)	0.992279	0.999155	-0.000555104	-0.000555104	0.98705	0.995077	-2.92208e-05	1.000 (0.952-1.051)	0.999079	1	-0.00394492	0.996 (0.954-1.040)	0.857019	0.965808	-0.00356561	0.996 (0.973-1.021)	0.772464	0.969969	0.00291107	0.794286	1.06567	0.785368
CD25 on sw mem	329	11	3	3	3	3	3	0.0179052	0.00596839	21.0092	23.1197	21.9577	65.873	0.0277787	1.028 (0.931-1.136)	0.584989	0.932433	0.19325	1.213 (0.876-1.679)	0.451652	0.993252	0.0571322	1.059 (0.947-1.184)	0.317161	0.998908	0.0892255	0.0892255	0.412775	0.995077	0.0817976	1.085 (0.954-1.235)	0.214047	1	0.0277787	1.028 (0.939-1.126)	0.550502	0.919918	0.0292258	1.030 (0.954-1.111)	0.452384	0.897314	-0.0260938	0.485889	2.39016	0.302679
CD25 on IgD+	248	18	3	3	3	3	3	0.017808	0.00593602	21.2807	22.6754	21.8437	65.5311	0.0566851	1.058 (0.979-1.144)	0.15555	0.747086	0.0439756	1.045 (0.866-1.261)	0.72653	0.993252	0.0433794	1.044 (0.977-1.116)	0.200189	0.998908	0.0434992	0.0434992	0.322254	0.995077	0.0450249	1.046 (0.952-1.150)	0.351514	1	0.0566851	1.058 (0.998-1.122)	0.0585764	0.824624	0.0547641	1.056 (1.020-1.094)	0.0023854	0.0513766	0.00425224	0.897397	3.54715	0.169725
CD25 on transitional	198	13	8	8	6	6	6	0.0366618	0.0061103	21.2452	25.3376	22.4833	134.9	-0.00558255	0.994 (0.973-1.016)	0.609848	0.942222	0.017279	1.017 (0.914-1.133)	0.768702	0.993252	0.00643379	1.006 (0.945-1.071)	0.840135	0.998908	0.00876217	0.00876217	0.84356	0.995077	-0.00160946	0.998 (0.939-1.062)	0.959019	1	-0.00558255	0.994 (0.946-1.045)	0.82511	0.965808	-0.0043279	0.996 (0.947-1.047)	0.86575	0.974568	-0.00495163	0.66348	0.937632	0.967438
CD27 on CD20-	45	8	8	8	6	6	6	0.0364821	0.00608036	21.075	24.7579	22.2316	133.39	-0.0237208	0.977 (0.959-0.995)	0.0118954	0.260756	-0.023524	0.977 (0.925-1.032)	0.446668	0.993252	-0.0299938	0.970 (0.927-1.016)	0.202316	0.998908	-0.0362778	-0.0362778	0.258087	0.995077	-0.027906	0.972 (0.924-1.023)	0.284555	1	-0.0237208	0.977 (0.942-1.013)	0.19933	0.824624	-0.0320168	0.968 (0.907-1.035)	0.341706	0.817555	-7.13636e-05	0.992938	1.30191	0.934735
CD27 on CD20- CD38-	78	12	12	12	10	10	10	0.0616859	0.00616859	20.9391	25.3273	22.2956	222.956	0.0152221	1.015 (0.993-1.038)	0.184938	0.76542	-0.000524502	0.999 (0.967-1.033)	0.975633	0.993252	0.00209323	1.002 (0.970-1.035)	0.898681	0.998908	0.00318952	0.00318952	0.842594	0.995077	0.0144542	1.015 (0.967-1.065)	0.556112	1	0.0152221	1.015 (0.990-1.041)	0.230962	0.824624	0.0129856	1.013 (0.983-1.044)	0.395666	0.865378	0.00603075	0.181117	7.34817	0.600919
CD27 on CD24+ CD27+	1005	21	7	7	7	7	7	0.0428158	0.00611654	21.1422	25.5451	22.5063	157.544	0.0150397	1.015 (0.993-1.038)	0.182704	0.76542	0.0156165	1.016 (0.946-1.091)	0.686225	0.993252	0.023471	1.024 (0.981-1.068)	0.277802	0.998908	0.0385887	0.0385887	0.254552	0.995077	0.0374238	1.038 (0.985-1.094)	0.162713	1	0.0150397	1.015 (0.982-1.050)	0.376821	0.866507	0.0354373	1.036 (1.013-1.059)	0.00165138	0.039864	-0.000269112	0.986419	2.63943	0.852548
CD27 on T cell	72	11	9	9	9	9	9	0.110017	0.0122241	20.984	26.2891	22.7479	204.731	0.040778	1.042 (1.012-1.072)	0.00490343	0.14732	0.0622063	1.064 (1.012-1.119)	0.0454976	0.993252	0.0354471	1.036 (0.997-1.077)	0.0737687	0.998908	0.0356572	0.0356572	0.210742	0.995077	0.0271528	1.028 (0.986-1.071)	0.194697	1	0.040778	1.042 (1.014-1.070)	0.00320075	0.406496	0.0411504	1.042 (1.014-1.071)	0.00300967	0.0579133	-0.00685421	0.344347	8.78298	0.360933
CD27 on IgD+ CD24+	711	22	8	8	8	8	8	0.0485831	0.00607288	20.9317	23.2001	22.3383	178.706	0.00978065	1.010 (0.950-1.073)	0.753441	0.957738	-0.000912009	0.999 (0.908-1.100)	0.985732	0.994446	-0.00404358	0.996 (0.942-1.053)	0.886523	0.998908	-0.00855497	-0.00855497	0.770858	0.995077	0.0149032	1.015 (0.953-1.081)	0.641844	1	0.00978065	1.010 (0.970-1.051)	0.631706	0.962072	0.00834956	1.008 (0.961-1.058)	0.734741	0.969969	0.00316859	0.775035	16.301	0.0225044
CD27 on IgD+ CD38- unsw mem	590	17	10	10	9	9	9	0.114518	0.0127242	21.4007	29.4569	23.6673	213.005	0.00442459	1.004 (0.983-1.026)	0.689336	0.957738	-0.000532544	0.999 (0.965-1.036)	0.977402	0.993252	-0.0080793	0.992 (0.963-1.022)	0.595881	0.998908	-0.00827166	-0.00827166	0.597489	0.995077	0.00562852	1.006 (0.971-1.042)	0.756151	1	0.00442459	1.004 (0.982-1.027)	0.695226	0.965808	-0.00162177	0.998 (0.968-1.030)	0.918771	0.982188	0.00256417	0.730843	7.68364	0.464967
CD27 on IgD- CD38-	709	22	10	9	9	9	9	0.0607063	0.00674515	21.3423	37.1601	24.8408	223.567	0.0302691	1.031 (0.992-1.071)	0.123709	0.675982	0.00113113	1.001 (0.918-1.092)	0.9804	0.993252	0.0307444	1.031 (0.981-1.084)	0.229322	0.998908	0.03762	0.03762	0.362321	0.995077	0.0251545	1.025 (0.971-1.083)	0.365659	1	0.0302691	1.031 (0.994-1.069)	0.103358	0.824624	0.0303745	1.031 (0.993-1.070)	0.109621	0.487272	0.00701513	0.485221	8.95615	0.346008
CD27 on IgD- CD38br	82	11	9	8	6	6	6	0.0360121	0.00600202	21.067	23.054	21.9915	131.949	0.00369649	1.004 (0.925-1.089)	0.929538	0.977975	-0.0802698	0.923 (0.678-1.256)	0.636834	0.993252	0.0154429	1.016 (0.940-1.097)	0.694243	0.998908	0.0249908	0.0249908	0.592112	0.995077	0.0111165	1.011 (0.940-1.088)	0.76695	1	0.00369649	1.004 (0.949-1.062)	0.898007	0.973097	0.0131379	1.013 (0.952-1.079)	0.680133	0.965768	0.0138988	0.607294	10.5062	0.062099
CD27 on IgD- CD38dim	962	22	9	9	8	8	8	0.0506913	0.00633641	20.956	29.3709	23.3219	186.575	-0.000613741	0.999 (0.965-1.035)	0.972404	0.99136	0.0317399	1.032 (0.895-1.190)	0.677518	0.993252	0.00362358	1.004 (0.953-1.057)	0.891005	0.998908	0.00322003	0.00322003	0.919954	0.995077	0.0047019	1.005 (0.952-1.060)	0.863171	1	-0.000613741	0.999 (0.959-1.041)	0.976495	0.992119	0.00940461	1.009 (0.971-1.049)	0.635642	0.958991	-0.0075566	0.658473	5.07756	0.650498
CD27 on memory B cell	665	19	8	7	6	6	6	0.0403722	0.00672869	21.17	31.8719	24.7785	148.671	0.0277571	1.028 (0.996-1.062)	0.090232	0.60035	0.0263235	1.027 (0.944-1.116)	0.571398	0.993252	0.0325714	1.033 (0.978-1.091)	0.240631	0.998908	0.0345275	0.0345275	0.338887	0.995077	0.0329357	1.033 (0.981-1.088)	0.212977	1	0.0277571	1.028 (0.985-1.073)	0.200048	0.824624	0.0274868	1.028 (0.996-1.060)	0.0834992	0.434606	0.000563404	0.970841	2.86044	0.721491
CD27 on unsw mem	886	25	9	8	7	7	7	0.0420595	0.0060085	21.4111	22.9623	22.0999	154.7	0.0396692	1.040 (0.992-1.091)	0.104027	0.623179	0.00734673	1.007 (0.898-1.130)	0.905128	0.993252	0.0285563	1.029 (0.974-1.086)	0.303578	0.998908	0.0302146	0.0302146	0.416183	0.995077	0.0312155	1.032 (0.971-1.096)	0.309315	1	0.0396692	1.040 (0.998-1.085)	0.0620977	0.824624	0.0213618	1.022 (1.000-1.044)	0.0489714	0.357036	0.00759772	0.566019	7.90204	0.245368
CD27 on PB/PC	136	10	8	8	8	8	8	0.0508997	0.00636247	21.441	29.7447	23.3798	187.039	-0.0207487	0.979 (0.937-1.023)	0.354327	0.889221	-0.107819	0.898 (0.703-1.147)	0.421073	0.993252	-0.0351	0.966 (0.908-1.027)	0.264289	0.998908	-0.0462323	-0.0462323	0.369452	0.995077	-0.0348841	0.966 (0.907-1.028)	0.27471	1	-0.0207487	0.979 (0.934-1.027)	0.39356	0.867996	-0.0230223	0.977 (0.935-1.021)	0.304951	0.794185	0.0130454	0.503843	5.93939	0.546844
CD27 on sw mem	956	25	9	9	8	8	8	0.0474274	0.00592842	21.2018	23.7442	21.8097	174.478	-0.010096	0.990 (0.968-1.012)	0.367963	0.891393	-0.0178078	0.982 (0.925-1.043)	0.582535	0.993252	-0.00105685	0.999 (0.952-1.048)	0.965505	0.998908	-0.00559759	-0.00559759	0.851568	0.995077	-0.00614781	0.994 (0.946-1.045)	0.808444	1	-0.010096	0.990 (0.953-1.028)	0.600842	0.95863	-0.00936244	0.991 (0.965-1.017)	0.488998	0.901058	0.00268513	0.757197	2.364	0.936986
CD38 on CD20-	63	9	9	9	8	8	8	0.0497668	0.00622085	21.0008	24.552	22.7236	181.788	0.0104519	1.011 (0.964-1.059)	0.662212	0.957738	-0.0262507	0.974 (0.893-1.062)	0.574527	0.993252	0.0266769	1.027 (0.966-1.092)	0.396114	0.998908	0.0185817	0.0185817	0.717128	0.995077	0.0289097	1.029 (0.971-1.091)	0.332301	1	0.0104519	1.011 (0.970-1.052)	0.614506	0.962072	0.0110602	1.011 (0.961-1.064)	0.672824	0.964919	0.00782899	0.361613	9.30403	0.231559
CD38 on CD3- CD19-	84	10	7	7	7	7	7	0.0933807	0.0133401	21.1357	34.0534	24.8061	173.643	-0.00943169	0.991 (0.960-1.022)	0.557784	0.918645	-0.00365785	0.996 (0.936-1.060)	0.912394	0.993252	-0.00678034	0.993 (0.958-1.030)	0.715827	0.998908	-0.00687012	-0.00687012	0.750024	0.995077	-0.0122104	0.988 (0.947-1.031)	0.571468	1	-0.00943169	0.991 (0.965-1.017)	0.48605	0.89164	-0.00918016	0.991 (0.964-1.018)	0.508219	0.907913	-0.00216579	0.834922	8.47475	0.205343
CD38 on IgD+ CD24-	189	12	5	5	4	4	4	0.0242998	0.00607495	21.2472	23.8925	22.346	89.384	0.0110734	1.011 (0.994-1.028)	0.19078	0.76542	-0.145591	0.865 (0.413-1.811)	0.736767	0.993252	0.0149851	1.015 (0.950-1.085)	0.658776	0.998908	0.0200899	0.0200899	0.672554	0.995077	0.0161704	1.016 (0.950-1.087)	0.636225	1	0.0110734	1.011 (0.953-1.073)	0.714194	0.965808	0.0118503	1.012 (0.949-1.079)	0.716728	0.969969	0.0198307	0.717446	0.235087	0.971736
CD38 on IgD+ CD38br	216	11	9	9	8	8	8	0.0558057	0.00697572	21.1579	37.8662	25.6631	205.305	0.0245884	1.025 (1.012-1.038)	0.000226234	0.0126262	0.0392522	1.040 (0.953-1.135)	0.412263	0.993252	0.0311801	1.032 (0.988-1.077)	0.154143	0.998908	0.0358355	0.0358355	0.249868	0.995077	0.0286087	1.029 (0.983-1.078)	0.223395	1	0.0245884	1.025 (0.989-1.062)	0.181058	0.824624	0.0259029	1.026 (0.973-1.082)	0.341131	0.817555	-0.00646815	0.730281	0.920795	0.996007
CD38 on IgD+ CD38dim	396	16	8	8	8	8	8	0.0480054	0.00600068	20.996	24.1734	22.0591	176.473	-0.0260094	0.974 (0.946-1.003)	0.080525	0.5735	-0.0554319	0.946 (0.901-0.994)	0.0699319	0.993252	-0.015072	0.985 (0.946-1.026)	0.463752	0.998908	-0.00553305	-0.00553305	0.832882	0.995077	-0.0088586	0.991 (0.948-1.037)	0.698158	1	-0.0260094	0.974 (0.945-1.005)	0.0991629	0.824624	-0.0110872	0.989 (0.943-1.037)	0.64934	0.964919	0.00958257	0.18442	6.23149	0.512994
CD38 on IgD- CD38br	52	7	6	6	6	6	6	0.037703	0.00628383	21.1026	25.2211	23.0436	138.262	-0.00809927	0.992 (0.984-1.000)	0.0590171	0.528662	-0.00437119	0.996 (0.984-1.007)	0.489092	0.993252	-0.00618959	0.994 (0.982-1.006)	0.326534	0.998908	-0.00650111	-0.00650111	0.272081	0.995077	-0.0383278	0.962 (0.924-1.002)	0.0633023	1	-0.00809927	0.992 (0.982-1.002)	0.120985	0.824624	-0.00799824	0.992 (0.987-0.997)	0.0024285	0.0513766	-0.00953592	0.194035	3.37259	0.642747
CD38 on IgD- CD38dim	259	14	11	11	8	8	8	0.0502341	0.00627926	20.921	28.8788	23.11	184.88	0.00917522	1.009 (0.992-1.026)	0.288391	0.879687	0.00839961	1.008 (0.987-1.030)	0.467819	0.993252	0.00547377	1.005 (0.987-1.024)	0.560757	0.998908	0.00833333	0.00833333	0.382981	0.995077	0.00638795	1.006 (0.973-1.041)	0.712448	1	0.00917522	1.009 (0.995-1.023)	0.194833	0.824624	0.00863222	1.009 (0.992-1.025)	0.30222	0.794185	0.00116537	0.893147	10.438	0.165083
CD38 on naive-mature B cell	225	15	8	7	4	4	4	0.0255372	0.0063843	21.7778	26.755	23.492	93.9679	0.0330646	1.034 (0.998-1.070)	0.0635352	0.533657	0.041665	1.043 (0.839-1.296)	0.743471	0.993252	0.0313796	1.032 (0.966-1.102)	0.347968	0.998908	0.0302786	0.0302786	0.551006	0.995077	0.0323829	1.033 (0.966-1.104)	0.340362	1	0.0330646	1.034 (0.977-1.093)	0.248037	0.824624	0.0329052	1.033 (0.995-1.074)	0.0904659	0.446067	-0.00138698	0.943388	1.16278	0.761945
CD38 on PB/PC	25	8	7	7	6	6	6	0.0392982	0.0065497	21.5503	28.712	24.0988	144.593	0.0272979	1.028 (0.963-1.097)	0.409733	0.891393	0.110091	1.116 (0.974-1.280)	0.189632	0.993252	0.0521943	1.054 (0.992-1.119)	0.0917974	0.998908	0.0536701	0.0536701	0.207061	0.995077	0.0536596	1.055 (0.988-1.127)	0.111328	1	0.0272979	1.028 (0.980-1.077)	0.255627	0.833219	0.0551248	1.057 (1.024-1.090)	0.000526484	0.0175957	-0.0156067	0.256189	9.50802	0.0904375
CD38 on IgD+	76	9	5	5	5	5	5	0.0299641	0.00599281	21.0359	23.801	22.0542	110.271	0.000410396	1.000 (0.937-1.068)	0.990178	0.995558	-0.0336013	0.967 (0.792-1.180)	0.762904	0.993252	0.0194451	1.020 (0.944-1.101)	0.619929	0.998908	0.0267114	0.0267114	0.569079	0.995077	0.0152488	1.015 (0.940-1.097)	0.698178	1	0.000410396	1.000 (0.943-1.062)	0.989198	0.995469	0.0064652	1.006 (0.950-1.067)	0.827139	0.969969	0.00509194	0.742745	4.8377	0.30436
CD38 on transitional	294	16	12	12	12	12	12	0.0777939	0.00648283	20.9585	32.4251	23.8651	286.381	0.00190577	1.002 (0.982-1.022)	0.853688	0.957738	0.0245896	1.025 (0.989-1.062)	0.205967	0.993252	0.00609097	1.006 (0.973-1.040)	0.72031	0.998908	0.0105064	0.0105064	0.549755	0.995077	0.00598328	1.006 (0.970-1.044)	0.750451	1	0.00190577	1.002 (0.979-1.025)	0.872403	0.965808	0.00245558	1.002 (0.985-1.020)	0.782519	0.969969	-0.00780157	0.130569	8.3431	0.682279
IgD on IgD+ CD24+	2886	17	13	11	10	10	10	0.0770706	0.00770706	21.6258	46.2685	28.4132	284.132	0.0180919	1.018 (0.991-1.046)	0.183068	0.76542	0.00658739	1.007 (0.953-1.063)	0.819195	0.993252	0.0374668	1.038 (1.000-1.078)	0.0510464	0.998908	0.0443888	0.0443888	0.143474	0.995077	0.0275216	1.028 (0.990-1.067)	0.150991	1	0.0180919	1.018 (0.991-1.046)	0.19269	0.824624	0.0240325	1.024 (0.981-1.069)	0.272482	0.771883	0.00440774	0.644432	8.61609	0.47344
IgD on IgD+ CD24-	1507	16	9	7	7	7	7	0.0540399	0.00771998	21.1643	66.1624	28.508	199.556	0.0183951	1.019 (0.978-1.061)	0.374928	0.891393	0.0365231	1.037 (0.954-1.127)	0.429354	0.993252	0.0336098	1.034 (0.987-1.083)	0.154144	0.998908	0.0277573	0.0277573	0.340868	0.995077	0.0335975	1.034 (0.983-1.088)	0.191703	1	0.0183951	1.019 (0.984-1.054)	0.291276	0.841919	0.0193462	1.020 (0.987-1.053)	0.239045	0.716007	-0.00447917	0.638313	8.48796	0.204488
IgD on IgD+ CD38-	373	15	10	10	10	10	10	0.0635899	0.00635899	20.9393	29.1208	23.3091	233.091	-0.0107188	0.989 (0.958-1.022)	0.514403	0.906949	-0.00723855	0.993 (0.945-1.043)	0.779378	0.993252	-0.00598924	0.994 (0.958-1.032)	0.751238	0.998908	-0.00755092	-0.00755092	0.700464	0.995077	-0.0120081	0.988 (0.947-1.031)	0.583181	1	-0.0107188	0.989 (0.962-1.017)	0.453663	0.886389	-0.0071262	0.993 (0.977-1.009)	0.37918	0.847814	-0.00110877	0.850933	11.8874	0.219732
IgD on IgD+ CD38- unsw mem	1387	10	8	8	7	7	7	0.0910581	0.0130083	21.3684	30.4736	24.1786	169.25	0.00999615	1.010 (0.982-1.039)	0.487072	0.906949	0.0405219	1.041 (0.917-1.183)	0.559895	0.993252	0.0123698	1.012 (0.961-1.067)	0.644108	0.998908	0.033601	0.033601	0.372195	0.995077	0.0201677	1.020 (0.962-1.082)	0.500754	1	0.00999615	1.010 (0.969-1.052)	0.632858	0.962072	0.0179261	1.018 (0.931-1.114)	0.695923	0.969969	-0.00780178	0.64047	2.83491	0.829263
IgD on IgD+ CD38br	1392	16	10	8	7	7	7	0.0631446	0.00902066	21.5803	88.9468	33.4184	233.929	-0.0207191	0.979 (0.961-0.998)	0.0289359	0.358437	-0.0399223	0.961 (0.868-1.063)	0.475536	0.993252	-0.0230393	0.977 (0.935-1.021)	0.304352	0.998908	-0.0216345	-0.0216345	0.489582	0.995077	-0.0255898	0.975 (0.930-1.022)	0.286356	1	-0.0207191	0.979 (0.945-1.015)	0.258071	0.833219	-0.0211224	0.979 (0.953-1.006)	0.122852	0.515455	0.00463391	0.708081	1.60842	0.95197
IgD on IgD+ CD38dim	1209	16	6	6	5	5	5	0.0320112	0.00640225	21.9847	24.8892	23.5577	117.788	-0.0203654	0.980 (0.965-0.995)	0.00878702	0.223849	-0.0170662	0.983 (0.963-1.004)	0.20377	0.993252	-0.0188938	0.981 (0.960-1.003)	0.0957245	0.998908	-0.018707	-0.018707	0.123749	0.995077	-0.0186512	0.982 (0.936-1.029)	0.436892	1	-0.0203654	0.980 (0.963-0.997)	0.0233334	0.824624	-0.0201634	0.980 (0.975-0.985)	2.55541e-13	3.24538e-11	-0.00302828	0.591799	2.99668	0.558381
IgD on unsw mem	3739	16	11	10	7	7	7	0.0499811	0.00714016	21.2792	39.0847	26.1614	183.13	0.0150138	1.015 (0.952-1.082)	0.644238	0.956392	0.0545916	1.056 (0.828-1.347)	0.678212	0.993252	0.0128833	1.013 (0.950-1.080)	0.692552	0.998908	0.0712061	0.0712061	0.316529	0.995077	-0.0327022	0.968 (0.896-1.045)	0.404784	1	0.0150138	1.015 (0.970-1.062)	0.513235	0.914922	0.0136012	1.014 (0.943-1.089)	0.711239	0.969969	-0.00709774	0.752788	12.0277	0.0613548
IgD on IgD+	787	12	5	5	4	4	4	0.0257675	0.00644188	21.1487	26.5754	23.7124	94.8496	-0.0460094	0.955 (0.892-1.023)	0.189561	0.76542	0.0845277	1.088 (0.929-1.274)	0.403819	0.993252	-0.0811785	0.922 (0.852-0.998)	0.0432724	0.998908	-0.082964	-0.082964	0.277267	0.995077	-0.0814302	0.922 (0.857-0.991)	0.0277507	1	-0.0460094	0.955 (0.899-1.014)	0.132491	0.824624	-0.0852047	0.918 (0.893-0.944)	1.69071e-09	1.342e-07	-0.0235351	0.221646	3.94486	0.26748
IgD on transitional	684	24	19	17	15	15	15	0.103741	0.00691606	21.1751	68.4919	25.5039	382.558	-0.0164387	0.984 (0.956-1.012)	0.257602	0.831368	0.0139811	1.014 (0.969-1.061)	0.557799	0.993252	-0.0119791	0.988 (0.952-1.025)	0.527034	0.998908	-0.0135609	-0.0135609	0.564029	0.995077	-0.0333333	0.967 (0.928-1.008)	0.114444	1	-0.0164387	0.984 (0.959-1.009)	0.207964	0.824624	-0.0175283	0.983 (0.954-1.012)	0.237409	0.714478	-0.00846877	0.128585	17.3202	0.239515
BAFF-R on B cell	3933	15	1	1	NA	NA	NA	NA	NA	NA	NA	NA	NA	NA	NA	NA	NA	NA	NA	NA	NA	NA	NA	NA	NA	NA	NA	NA	NA	NA	NA	NA	NA	NA	NA	NA	NA	NA	NA	NA	NA	NA	NA	NA	NA
BAFF-R on CD20-	429	12	9	9	8	8	8	0.0539936	0.0067492	21.4783	36.5112	24.7945	198.356	-0.00332327	0.997 (0.955-1.040)	0.878366	0.96166	-0.0113319	0.989 (0.922-1.061)	0.76216	0.993252	0.00735922	1.007 (0.965-1.051)	0.736038	0.998908	-0.00298262	-0.00298262	0.899148	0.995077	0.00731937	1.007 (0.962-1.055)	0.757776	1	-0.00332327	0.997 (0.967-1.028)	0.831876	0.965808	-0.00313426	0.997 (0.963-1.032)	0.859598	0.974568	0.00338672	0.778016	13.47	0.0614517
CD62L on CD62L+ myeloid DC	479	9	9	9	9	9	9	0.10464	0.0116267	21.615	100.64	33.9844	305.86	0.00349045	1.003 (0.963-1.046)	0.869347	0.958395	0.0345422	1.035 (0.912-1.175)	0.610462	0.993252	0.0043596	1.004 (0.961-1.049)	0.844924	0.998908	0.00714968	0.00714968	0.80114	0.995077	0.00318379	1.003 (0.959-1.049)	0.889058	1	0.00349045	1.003 (0.973-1.035)	0.822865	0.965808	0.00413291	1.004 (0.969-1.040)	0.817929	0.969969	-0.00698066	0.625511	14.8179	0.0627852
CD62L on CD62L+ plasmacytoid DC	641	11	8	8	8	8	8	0.104402	0.0130502	21.2193	123.297	38.3376	306.701	0.01048	1.011 (0.986-1.035)	0.395768	0.891393	0.00762761	1.008 (0.969-1.048)	0.71406	0.993252	0.0102763	1.010 (0.981-1.041)	0.499381	0.998908	0.0116263	0.0116263	0.466212	0.995077	-0.00601546	0.994 (0.959-1.030)	0.740886	1	0.01048	1.011 (0.987-1.034)	0.379226	0.866507	0.00849837	1.009 (0.996-1.021)	0.189646	0.641356	0.00116499	0.853027	7.50535	0.378222
CD62L on CD62L+ DC	313	17	12	11	10	10	10	0.0949161	0.00949161	21.697	43.4126	27.5334	275.334	-0.0114263	0.989 (0.958-1.020)	0.46975	0.906949	0.00521031	1.005 (0.949-1.064)	0.862695	0.993252	-0.0124544	0.988 (0.950-1.026)	0.526866	0.998908	-0.0143382	-0.0143382	0.491237	0.995077	-0.0141409	0.986 (0.949-1.024)	0.466417	1	-0.0114263	0.989 (0.964-1.014)	0.378115	0.866507	-0.0087877	0.991 (0.971-1.012)	0.39542	0.865378	-0.00468886	0.511248	13.379	0.146193
CD62L on monocyte	511	12	11	11	10	10	10	0.085051	0.0085051	20.9233	46.8018	24.4498	244.498	-0.0137712	0.986 (0.954-1.020)	0.424393	0.902144	0.0120007	1.012 (0.931-1.100)	0.783988	0.993252	-0.0035853	0.996 (0.954-1.041)	0.872453	0.998908	0.0236005	0.0236005	0.560873	0.995077	0.00145125	1.001 (0.959-1.046)	0.947722	1	-0.0137712	0.986 (0.955-1.019)	0.406751	0.867996	-0.0121116	0.988 (0.952-1.026)	0.525603	0.911174	-0.00591081	0.521129	9.70741	0.374687
CD62L on granulocyte	72	10	8	8	8	8	8	0.0630817	0.00788521	21.257	24.806	22.644	181.152	0.00240346	1.002 (0.966-1.041)	0.899843	0.968526	-0.0156619	0.984 (0.926-1.046)	0.632251	0.993252	0.00243068	1.002 (0.964-1.043)	0.904156	0.998908	0.000514475	0.000514475	0.980259	0.995077	0.0394337	1.040 (0.987-1.097)	0.144695	1	0.00240346	1.002 (0.973-1.032)	0.873227	0.965808	0.0037882	1.004 (0.970-1.039)	0.830466	0.969969	0.00644807	0.48046	11.2505	0.12806
CD66b on CD66b++ myeloid cell	62	18	18	17	17	17	17	0.261998	0.0154117	21.1948	27.3884	22.9331	389.862	-0.00595751	0.994 (0.976-1.012)	0.516223	0.906949	-0.00639173	0.994 (0.966-1.022)	0.659714	0.993252	-0.00848305	0.992 (0.970-1.014)	0.459468	0.998908	-0.0079688	-0.0079688	0.456081	0.995077	-0.00850856	0.992 (0.966-1.018)	0.52152	1	-0.00595751	0.994 (0.979-1.009)	0.443	0.87634	-0.00667711	0.993 (0.982-1.005)	0.255773	0.745027	0.000214794	0.967906	22.3428	0.132464
CD66b on Gr MDSC	60	12	12	12	11	11	11	0.197706	0.0179732	21.1366	27.2297	22.7704	250.474	0.000892694	1.001 (0.982-1.020)	0.926956	0.977975	0.022531	1.023 (0.974-1.073)	0.385194	0.993252	0.00623457	1.006 (0.979-1.035)	0.661618	0.998908	0.00705718	0.00705718	0.744739	0.995077	0.011236	1.011 (0.982-1.041)	0.449783	1	0.000892694	1.001 (0.981-1.021)	0.931517	0.97923	0.000765198	1.001 (0.981-1.021)	0.93935	0.985929	-0.00710407	0.359161	8.78717	0.552414
CD3 on naive CD8br	1108	19	11	11	11	11	11	0.0954914	0.00868104	20.9922	37.5636	25.4931	280.424	-0.0176309	0.983 (0.962-1.004)	0.102158	0.621687	0.0132284	1.013 (0.959-1.070)	0.646042	0.993252	-0.00845145	0.992 (0.953-1.032)	0.67972	0.998908	0.00185724	0.00185724	0.942189	0.995077	-0.0172276	0.983 (0.943-1.025)	0.416002	1	-0.0176309	0.983 (0.955-1.011)	0.228969	0.824624	-0.0172137	0.983 (0.960-1.007)	0.160262	0.595124	-0.00935406	0.224776	5.41732	0.861616
CD3 on EM CD8br	214	10	7	7	7	7	7	0.0590537	0.00843624	21.426	31.5992	24.7808	173.465	-0.0140098	0.986 (0.927-1.048)	0.654519	0.957738	-0.0266248	0.974 (0.843-1.124)	0.731644	0.993252	0.000135989	1.000 (0.946-1.058)	0.996212	0.99936	0.01912	0.01912	0.62825	0.995077	-0.0252294	0.975 (0.908-1.047)	0.485188	1	-0.0140098	0.986 (0.948-1.025)	0.48162	0.89164	-0.0134074	0.987 (0.932-1.045)	0.646155	0.964919	0.00255676	0.853681	14.8373	0.0215608
CD3 on TD CD8br	135	15	14	14	13	13	13	0.11026	0.00848155	20.944	58.6872	24.9334	324.134	-0.00277418	0.997 (0.969-1.027)	0.851192	0.957738	-0.0365565	0.964 (0.919-1.011)	0.16033	0.993252	-0.0350099	0.966 (0.931-1.002)	0.0602725	0.998908	-0.0306289	-0.0306289	0.148125	0.995077	0.0064194	1.006 (0.959-1.057)	0.796095	1	-0.00277418	0.997 (0.972-1.023)	0.832934	0.965808	-0.00727332	0.993 (0.944-1.044)	0.777383	0.969969	0.0113362	0.119342	15.1722	0.232156
CD3 on CM CD4+	723	17	5	5	5	5	5	0.0400211	0.00800422	21.065	26.7992	23.4978	117.489	-0.0162665	0.984 (0.970-0.998)	0.0276652	0.358437	-0.0112253	0.989 (0.958-1.021)	0.535412	0.993252	-0.0159775	0.984 (0.956-1.013)	0.285874	0.998908	-0.0162999	-0.0162999	0.305284	0.995077	-0.0251648	0.975 (0.926-1.027)	0.336856	1	-0.0162665	0.984 (0.959-1.009)	0.206628	0.824624	-0.0162688	0.984 (0.976-0.991)	2.88637e-05	0.0012219	-0.00377893	0.636814	1.3157	0.858706
CD3 on Naive CD4+	1084	23	8	7	7	7	7	0.0610435	0.00872049	21.2483	41.3645	25.6147	179.303	0.0533312	1.055 (1.006-1.106)	0.0266978	0.358437	0.0803473	1.084 (0.968-1.213)	0.221085	0.993252	0.0568315	1.058 (0.995-1.126)	0.0712389	0.998908	0.0531342	0.0531342	0.219155	0.995077	0.0746921	1.078 (1.010-1.150)	0.0247458	1	0.0533312	1.055 (1.012-1.099)	0.0106959	0.770718	0.0644488	1.067 (1.010-1.127)	0.0210503	0.230465	-0.0065293	0.621913	7.96108	0.240968
CD3 on EM CD4+	324	15	8	8	7	7	7	0.0547699	0.00782427	21.146	25.1073	22.9647	160.753	-0.00317826	0.997 (0.974-1.020)	0.786428	0.957738	3.41832e-06	1.000 (0.968-1.033)	0.999843	0.999843	0.00382141	1.004 (0.978-1.031)	0.775973	0.998908	0.00527588	0.00527588	0.716039	0.995077	-0.0149679	0.985 (0.936-1.037)	0.565418	1	-0.00317826	0.997 (0.974-1.021)	0.791902	0.965808	-0.00226109	0.998 (0.981-1.015)	0.794022	0.969969	-0.00192883	0.77604	5.68923	0.458887
CD3 on TD CD4+	192	14	12	12	12	12	12	0.094272	0.007856	21.4377	25.1085	22.987	275.844	0.00561694	1.006 (0.988-1.023)	0.524047	0.906949	-0.0166855	0.983 (0.952-1.016)	0.333111	0.993252	-0.0110769	0.989 (0.960-1.019)	0.472047	0.998908	-0.00912421	-0.00912421	0.562425	0.995077	0.0193901	1.020 (0.983-1.058)	0.304022	1	0.00561694	1.006 (0.983-1.028)	0.622638	0.962072	0.00444699	1.004 (0.979-1.030)	0.733219	0.969969	0.00843925	0.0877027	6.56273	0.833309
CD3 on CD45RA- CD4+	746	21	8	7	7	7	7	0.0535176	0.00764537	20.9482	24.1734	22.4275	156.992	0.000619396	1.001 (0.969-1.034)	0.970195	0.99136	-0.00509391	0.995 (0.943-1.050)	0.859513	0.993252	-0.00108884	0.999 (0.956-1.043)	0.960873	0.998908	-0.000685977	-0.000685977	0.977712	0.995077	-0.00101678	0.999 (0.953-1.048)	0.966542	1	0.000619396	1.001 (0.967-1.035)	0.971261	0.992119	0.00073389	1.001 (0.979-1.023)	0.947395	0.992732	0.00170381	0.792213	5.57807	0.472072
CD3 on CM CD8br	317	11	4	4	4	4	4	0.0301514	0.00753784	20.9979	24.7267	22.1025	88.4101	0.00352354	1.004 (0.970-1.039)	0.840316	0.957738	-0.0114454	0.989 (0.918-1.064)	0.789842	0.993252	-0.00373041	0.996 (0.944-1.051)	0.891084	0.998908	-0.00631083	-0.00631083	0.850356	0.995077	-0.0011349	0.999 (0.945-1.056)	0.968245	1	0.00352354	1.004 (0.961-1.048)	0.87318	0.965808	0.00322439	1.003 (0.976-1.031)	0.820077	0.969969	0.00420603	0.67214	1.88275	0.597095
CD3 on HLA DR+ T cell	243	17	8	8	7	7	7	0.0533024	0.00761463	21.5598	25.713	23.4803	164.362	0.00774984	1.008 (0.947-1.073)	0.807852	0.957738	0.0698095	1.072 (0.953-1.206)	0.297398	0.993252	0.00430056	1.004 (0.945-1.068)	0.890268	0.998908	0.0136172	0.0136172	0.691081	0.995077	0.00325145	1.003 (0.937-1.075)	0.926114	1	0.00774984	1.008 (0.962-1.056)	0.743855	0.965808	0.00718147	1.007 (0.964-1.052)	0.745792	0.969969	-0.0154017	0.282693	10.831	0.0937436
CD3 on NKT	278	11	9	8	7	7	7	0.0520235	0.00743193	21.0696	28.3336	23.3109	163.176	-0.0205696	0.980 (0.950-1.010)	0.183361	0.76542	-0.00384492	0.996 (0.946-1.049)	0.888819	0.993252	-0.0176275	0.983 (0.940-1.027)	0.432127	0.998908	-0.0132655	-0.0132655	0.595146	0.995077	-0.0435065	0.957 (0.907-1.011)	0.114385	1	-0.0205696	0.980 (0.947-1.013)	0.234241	0.824624	-0.0200989	0.980 (0.956-1.005)	0.111777	0.487272	-0.00517889	0.432595	4.79588	0.570248
CD3 on HLA DR+ CD4+	271	20	13	13	13	13	13	0.102709	0.00790072	21.1309	40.3876	24.3771	316.902	-0.00246674	0.998 (0.976-1.020)	0.825848	0.957738	0.0165129	1.017 (0.936-1.104)	0.702876	0.993252	-0.003747	0.996 (0.958-1.036)	0.850739	0.998908	-0.00479167	-0.00479167	0.894465	0.995077	-0.00645578	0.994 (0.952-1.037)	0.768961	1	-0.00246674	0.998 (0.968-1.028)	0.872299	0.965808	-0.0027275	0.997 (0.965-1.031)	0.872597	0.974568	-0.00379779	0.638461	6.40411	0.894358
CD3 on HLA DR+ CD8br	166	13	11	11	11	11	11	0.11265	0.0102409	21.2744	112.891	31.8705	350.576	0.00175877	1.002 (0.977-1.027)	0.891065	0.967224	0.00652373	1.007 (0.949-1.067)	0.831996	0.993252	-0.00147337	0.999 (0.962-1.037)	0.938539	0.998908	-0.00429054	-0.00429054	0.881568	0.995077	0.0012621	1.001 (0.961-1.043)	0.952051	1	0.00175877	1.002 (0.976-1.028)	0.893774	0.971837	0.00382519	1.004 (0.970-1.038)	0.824442	0.969969	-0.00123017	0.86201	9.50585	0.484861
CD3 on T cell	419	23	12	12	12	12	12	0.170734	0.0142279	21.1867	267.473	43.5711	522.853	0.00855454	1.009 (0.988-1.029)	0.410827	0.891393	0.00792343	1.008 (0.973-1.044)	0.670541	0.993252	0.00164483	1.002 (0.972-1.032)	0.914385	0.998908	-0.00255933	-0.00255933	0.879297	0.995077	0.0133641	1.013 (0.979-1.049)	0.445716	1	0.00855454	1.009 (0.988-1.030)	0.417962	0.867996	0.00825784	1.008 (0.987-1.030)	0.457307	0.897314	0.000242697	0.965952	10.6688	0.471414
CD3 on CD39+ resting Treg	143	9	9	9	8	8	8	0.112308	0.0140386	21.1466	140.044	38.2525	306.02	0.0222689	1.023 (0.990-1.056)	0.173038	0.76542	0.020747	1.021 (0.955-1.091)	0.563708	0.993252	0.000924064	1.001 (0.967-1.036)	0.958226	0.998908	0.00399804	0.00399804	0.815246	0.995077	0.00814598	1.008 (0.968-1.050)	0.696178	1	0.0222689	1.023 (0.997-1.049)	0.0895061	0.824624	0.0115713	1.012 (0.988-1.036)	0.345021	0.817555	0.00053769	0.959875	10.8718	0.144312
CD3 on activated Treg	856	13	1	1	NA	NA	NA	NA	NA	NA	NA	NA	NA	NA	NA	NA	NA	NA	NA	NA	NA	NA	NA	NA	NA	NA	NA	NA	NA	NA	NA	NA	NA	NA	NA	NA	NA	NA	NA	NA	NA	NA	NA	NA	NA
CD3 on CD39+ activated Treg	1052	16	8	8	8	8	8	0.0774642	0.00968302	21.1169	67.321	28.6141	228.913	0.0062035	1.006 (0.987-1.026)	0.521721	0.906949	0.0298262	1.030 (0.984-1.078)	0.246568	0.993252	0.0164592	1.017 (0.978-1.057)	0.410548	0.998908	0.0168104	0.0168104	0.394476	0.995077	-0.0117268	0.988 (0.938-1.042)	0.662275	1	0.0062035	1.006 (0.977-1.036)	0.681181	0.965808	0.00410842	1.004 (0.935-1.078)	0.910017	0.977423	-0.00916637	0.229437	2.87851	0.896009
CD3 on secreting Treg	682	15	2	2	NA	NA	NA	NA	NA	NA	NA	NA	NA	NA	NA	NA	NA	NA	NA	NA	NA	NA	NA	NA	NA	NA	NA	NA	NA	NA	NA	NA	NA	NA	NA	NA	NA	NA	NA	NA	NA	NA	NA	NA	NA
CD3 on CD39+ secreting Treg	581	17	13	13	13	13	13	0.101265	0.00778965	21.0253	29.9607	22.9185	297.941	0.00153438	1.002 (0.977-1.027)	0.904039	0.968526	-0.00721266	0.993 (0.953-1.034)	0.734574	0.993252	-0.00239295	0.998 (0.963-1.034)	0.895766	0.998908	-0.00443732	-0.00443732	0.814611	0.995077	0.00482245	1.005 (0.963-1.049)	0.825576	1	0.00153438	1.002 (0.977-1.027)	0.905244	0.973542	0.00202667	1.002 (0.982-1.022)	0.84143	0.969969	0.00343443	0.596963	11.6991	0.470135
CD3 on activated & secreting Treg	821	15	0	0	NA	NA	NA	NA	NA	NA	NA	NA	NA	NA	NA	NA	NA	NA	NA	NA	NA	NA	NA	NA	NA	NA	NA	NA	NA	NA	NA	NA	NA	NA	NA	NA	NA	NA	NA	NA	NA	NA	NA	NA	NA
CD3 on CD45RA+ CD4+	1057	21	8	8	8	8	8	0.0684739	0.00855924	21.0059	46.3011	25.2219	201.775	-0.00426877	0.996 (0.976-1.016)	0.68316	0.957738	-0.0381905	0.963 (0.871-1.064)	0.482479	0.993252	-0.0140969	0.986 (0.936-1.038)	0.593653	0.998908	-0.017307	-0.017307	0.622064	0.995077	-0.0146117	0.985 (0.935-1.039)	0.589198	1	-0.00426877	0.996 (0.955-1.038)	0.841547	0.965808	-0.00901533	0.991 (0.933-1.053)	0.77079	0.969969	0.00751086	0.491772	1.67934	0.975444
CD3 on CD8br	299	13	6	6	6	6	6	0.0478087	0.00796811	21.3258	27.3207	23.4391	140.635	-0.013035	0.987 (0.971-1.004)	0.129862	0.675982	-0.00192474	0.998 (0.951-1.048)	0.941591	0.993252	-0.0125474	0.988 (0.950-1.027)	0.529824	0.998908	-0.00425721	-0.00425721	0.847826	0.995077	-0.0225844	0.978 (0.934-1.024)	0.335076	1	-0.013035	0.987 (0.956-1.019)	0.427583	0.869226	-0.0127882	0.987 (0.960-1.016)	0.375079	0.844623	-0.0045948	0.578936	1.3717	0.927383
CD3 on CD39+ CD4+	792	14	9	9	9	9	9	0.074679	0.00829767	21.1945	36.5211	24.431	219.879	0.00702472	1.007 (0.980-1.035)	0.613496	0.943101	-0.0105437	0.990 (0.951-1.030)	0.621771	0.993252	-0.000469769	1.000 (0.966-1.034)	0.978435	0.998908	-0.00201305	-0.00201305	0.90964	0.995077	-0.00103806	0.999 (0.959-1.040)	0.960095	1	0.00702472	1.007 (0.981-1.034)	0.605459	0.960073	-0.00210498	0.998 (0.986-1.010)	0.739705	0.969969	0.006711	0.28645	8.36769	0.398402
CD3 on CD28+ CD4+	391	18	4	4	3	3	3	0.118274	0.0394246	21.2631	338.03	126.877	380.632	0.00590386	1.006 (0.970-1.043)	0.747424	0.957738	-0.0350958	0.966 (0.909-1.025)	0.45786	0.993252	0.00424644	1.004 (0.975-1.035)	0.779311	0.998908	-0.00306032	-0.00306032	0.864017	0.995077	0.0625785	1.065 (0.975-1.163)	0.164862	1	0.00590386	1.006 (0.977-1.036)	0.690941	0.965808	0.00559479	1.006 (0.994-1.017)	0.345253	0.817555	0.0164108	0.369724	3.04834	0.217802
CD3 on CD28+ DN (CD4-CD8-)	55	9	9	9	8	8	8	0.0605459	0.00756824	21.0083	23.3969	22.2528	178.022	-0.0279347	0.972 (0.952-0.994)	0.010593	0.249131	-0.0400213	0.961 (0.921-1.002)	0.111369	0.993252	-0.0395246	0.961 (0.924-0.999)	0.0468961	0.998908	-0.0336084	-0.0336084	0.148118	0.995077	-0.00831842	0.992 (0.949-1.036)	0.711743	1	-0.0279347	0.972 (0.945-1.001)	0.0564232	0.824624	-0.0275437	0.973 (0.941-1.005)	0.102022	0.483461	0.00470717	0.470035	3.90007	0.791213
CD3 on CD28+ CD45RA- CD8br	400	15	8	8	8	8	8	0.0595489	0.00744361	20.9367	23.8194	21.8912	175.13	-0.0140567	0.986 (0.960-1.013)	0.308058	0.879687	0.0128894	1.013 (0.952-1.077)	0.696407	0.993252	-0.00816484	0.992 (0.950-1.036)	0.710994	0.998908	-0.00595181	-0.00595181	0.815731	0.995077	-0.00604827	0.994 (0.951-1.039)	0.790909	1	-0.0140567	0.986 (0.954-1.019)	0.399739	0.867996	-0.0132683	0.987 (0.968-1.006)	0.172209	0.614342	-0.00898975	0.351609	4.77754	0.68709
CD3 on CD28+ CD45RA+ CD8br	923	19	7	7	5	5	5	0.0388886	0.00777772	22.1807	23.4745	22.8812	114.406	-0.0181113	0.982 (0.938-1.028)	0.43572	0.9023	-0.0267643	0.974 (0.894-1.060)	0.579997	0.993252	-0.0352962	0.965 (0.918-1.015)	0.164375	0.998908	-0.0536345	-0.0536345	0.206955	0.995077	0.00111086	1.001 (0.942-1.064)	0.971397	1	-0.0181113	0.982 (0.947-1.019)	0.333861	0.854846	-0.0181089	0.982 (0.933-1.034)	0.492389	0.901058	0.00314753	0.816431	6.1486	0.188322
CD3 on CD28- CD8br	98	11	9	7	7	7	7	0.0525785	0.00751122	21.5799	23.0347	22.0912	154.639	0.0159247	1.016 (0.980-1.053)	0.38495	0.891393	0.0359404	1.037 (0.958-1.121)	0.411254	0.993252	0.0192933	1.019 (0.976-1.065)	0.388427	0.998908	0.0242614	0.0242614	0.364489	0.995077	0.0103806	1.010 (0.961-1.063)	0.687268	1	0.0159247	1.016 (0.985-1.049)	0.320901	0.844262	0.0174729	1.018 (0.985-1.051)	0.291557	0.78141	-0.00490896	0.592894	7.83168	0.250696
CD3 on CD39+ CD8br	435	12	9	9	8	8	8	0.065809	0.00822612	21.137	26.7501	24.1709	193.367	-0.0039733	0.996 (0.968-1.024)	0.781213	0.957738	0.0254151	1.026 (0.971-1.084)	0.398911	0.993252	0.00486292	1.005 (0.964-1.048)	0.819805	0.998908	0.0125423	0.0125423	0.62556	0.995077	0.00192041	1.002 (0.959-1.046)	0.930789	1	-0.0039733	0.996 (0.966-1.027)	0.799505	0.965808	-0.00235185	0.998 (0.970-1.027)	0.871926	0.974568	-0.00896354	0.252435	5.85398	0.5569
CD3 on CD4+	427	17	2	2	NA	NA	NA	NA	NA	NA	NA	NA	NA	NA	NA	NA	NA	NA	NA	NA	NA	NA	NA	NA	NA	NA	NA	NA	NA	NA	NA	NA	NA	NA	NA	NA	NA	NA	NA	NA	NA	NA	NA	NA	NA
CD3 on CD4 Treg	889	18	2	2	NA	NA	NA	NA	NA	NA	NA	NA	NA	NA	NA	NA	NA	NA	NA	NA	NA	NA	NA	NA	NA	NA	NA	NA	NA	NA	NA	NA	NA	NA	NA	NA	NA	NA	NA	NA	NA	NA	NA	NA	NA
CD3 on resting Treg	1087	29	18	18	18	18	18	0.147147	0.00817482	20.9624	43.7088	24.0615	433.107	0.00228619	1.002 (0.984-1.021)	0.807413	0.957738	-0.0152604	0.985 (0.942-1.030)	0.510524	0.993252	0.000672914	1.001 (0.968-1.034)	0.968191	0.998908	0.0018239	0.0018239	0.924006	0.995077	0.003506	1.004 (0.971-1.037)	0.833399	1	0.00228619	1.002 (0.979-1.026)	0.847688	0.965808	0.00171016	1.002 (0.985-1.019)	0.840296	0.969969	0.00457875	0.376717	10.5541	0.878783
CD34 on HSC	524	10	10	9	9	9	9	0.175305	0.0194784	21.0877	86.6847	32.683	294.147	-0.00794007	0.992 (0.974-1.011)	0.410267	0.891393	-0.0212479	0.979 (0.940-1.019)	0.33373	0.993252	-0.00205552	0.998 (0.970-1.026)	0.886006	0.998908	-0.0264286	-0.0264286	0.171381	0.995077	0.0149362	1.015 (0.981-1.050)	0.383742	1	-0.00794007	0.992 (0.972-1.012)	0.440892	0.87634	-0.00787125	0.992 (0.970-1.014)	0.484977	0.901058	0.00570534	0.476299	7.00809	0.53576
HVEM on T cell	253	13	9	8	8	8	8	0.139397	0.0174246	21.2177	23.4905	22.1142	176.914	0.00489045	1.005 (0.991-1.020)	0.506417	0.906949	0.0140171	1.014 (0.979-1.051)	0.46934	0.993252	0.00715929	1.007 (0.979-1.036)	0.622098	0.998908	0.00804858	0.00804858	0.611085	0.995077	0.00832367	1.008 (0.978-1.040)	0.592012	1	0.00489045	1.005 (0.983-1.027)	0.656748	0.965808	0.00530888	1.005 (0.990-1.021)	0.488294	0.901058	-0.00374538	0.550611	3.1316	0.872567
HVEM on naive CD8br	1381	15	9	7	6	6	6	0.117265	0.0195441	21.0228	40.7236	24.897	149.382	-0.00938708	0.991 (0.950-1.033)	0.66011	0.957738	-0.131171	0.877 (0.782-0.983)	0.0875373	0.993252	0.00208624	1.002 (0.958-1.048)	0.927812	0.998908	0.0296333	0.0296333	0.513893	0.995077	-0.00962792	0.990 (0.949-1.034)	0.661281	1	-0.00938708	0.991 (0.960-1.022)	0.558672	0.926258	-0.00906061	0.991 (0.950-1.034)	0.672831	0.964919	0.0338014	0.0952476	8.84248	0.115514
HVEM on EM CD8br	437	8	7	6	6	6	6	0.105253	0.0175422	21.3	23.3862	22.2661	133.596	-0.000401453	1.000 (0.963-1.038)	0.9833	0.995558	0.0506039	1.052 (0.973-1.138)	0.274951	0.993252	-0.0144291	0.986 (0.948-1.024)	0.463075	0.998908	-0.0225157	-0.0225157	0.554114	0.995077	-0.020394	0.980 (0.942-1.019)	0.312288	1	-0.000401453	1.000 (0.974-1.026)	0.975918	0.992119	-0.0107559	0.989 (0.912-1.073)	0.795064	0.969969	-0.0195005	0.229664	10.3991	0.0646848
HVEM on TD CD8br	52	14	13	13	13	13	13	0.232659	0.0178968	21.0716	27.1251	22.7271	295.453	-0.0075	0.993 (0.981-1.004)	0.198984	0.767006	-0.0100652	0.990 (0.964-1.017)	0.476662	0.993252	-0.0073794	0.993 (0.972-1.014)	0.488249	0.998908	-0.012261	-0.012261	0.493919	0.995077	-0.00677333	0.993 (0.971-1.016)	0.565524	1	-0.0075	0.993 (0.977-1.008)	0.337128	0.855467	-0.00682353	0.993 (0.977-1.010)	0.429098	0.893369	0.00131841	0.823127	6.7013	0.876705
HVEM on CD4+	377	12	2	2	NA	NA	NA	NA	NA	NA	NA	NA	NA	NA	NA	NA	NA	NA	NA	NA	NA	NA	NA	NA	NA	NA	NA	NA	NA	NA	NA	NA	NA	NA	NA	NA	NA	NA	NA	NA	NA	NA	NA	NA	NA
HVEM on CM CD4+	450	7	4	3	3	3	3	0.0530685	0.0176895	22.0464	23.0611	22.4562	67.3686	0.0066945	1.007 (0.988-1.026)	0.480848	0.906949	0.0205479	1.021 (0.696-1.496)	0.933188	0.993252	0.00360074	1.004 (0.982-1.026)	0.744079	0.998908	-0.00312102	-0.00312102	0.831396	0.995077	-0.002746	0.997 (0.972-1.023)	0.830844	1	0.0066945	1.007 (0.989-1.025)	0.457363	0.887527	0.0063316	1.006 (0.988-1.025)	0.490121	0.901058	-0.0232405	0.954758	2.22297	0.32907
HVEM on naive CD4+	321	10	2	2	NA	NA	NA	NA	NA	NA	NA	NA	NA	NA	NA	NA	NA	NA	NA	NA	NA	NA	NA	NA	NA	NA	NA	NA	NA	NA	NA	NA	NA	NA	NA	NA	NA	NA	NA	NA	NA	NA	NA	NA	NA
HVEM on EM CD4+	325	11	8	7	7	7	7	0.127718	0.0182454	21.0601	27.5648	23.1785	162.249	0.0133692	1.013 (0.972-1.056)	0.528447	0.906949	0.109438	1.116 (0.986-1.262)	0.142004	0.993252	0.0245298	1.025 (0.986-1.066)	0.216653	0.998908	0.0313417	0.0313417	0.254016	0.995077	0.0239952	1.024 (0.981-1.069)	0.275021	1	0.0133692	1.013 (0.985-1.043)	0.360102	0.855576	0.0288005	1.029 (1.005-1.054)	0.0159302	0.187327	-0.033137	0.169799	12.646	0.0490151
HVEM on TD CD4+	87	9	8	8	8	8	8	0.148191	0.0185239	21.2507	26.631	23.501	188.008	0.0125169	1.013 (0.985-1.041)	0.372847	0.891393	0.0218752	1.022 (0.855-1.222)	0.818594	0.993252	0.0160803	1.016 (0.981-1.053)	0.372838	0.998908	0.0176599	0.0176599	0.493242	0.995077	0.0158992	1.016 (0.981-1.052)	0.373509	1	0.0125169	1.013 (0.986-1.040)	0.36082	0.855576	0.0157453	1.016 (0.970-1.064)	0.504121	0.906847	-0.00213547	0.920591	7.36036	0.392347
HVEM on CD45RA- CD4+	368	13	5	5	4	4	4	0.0716783	0.0179196	21.1534	25.1868	22.7555	91.0219	-0.00207946	0.998 (0.985-1.011)	0.751836	0.957738	-0.0102605	0.990 (0.951-1.030)	0.666461	0.993252	-0.00555726	0.994 (0.964-1.026)	0.723834	0.998908	-0.00703703	-0.00703703	0.6858	0.995077	-0.00115573	0.999 (0.963-1.036)	0.950815	1	-0.00207946	0.998 (0.973-1.024)	0.87352	0.965808	-0.00294523	0.997 (0.970-1.025)	0.832412	0.969969	0.00392325	0.65634	0.760265	0.858946
HVEM on CD8br	202	7	4	4	4	4	4	0.0744001	0.0186	21.0347	28.0623	23.6394	94.5574	0.00802248	1.008 (0.964-1.054)	0.7227	0.957738	0.0896652	1.094 (0.976-1.226)	0.263792	0.993252	0.000568142	1.001 (0.953-1.051)	0.98182	0.998908	-0.00371186	-0.00371186	0.892087	0.995077	0.0112067	1.011 (0.968-1.057)	0.618846	1	0.00802248	1.008 (0.972-1.046)	0.667446	0.965808	0.00716923	1.007 (0.975-1.040)	0.665638	0.964919	-0.0252056	0.276361	4.39811	0.221561
HVEM on CM CD8br	287	11	8	8	8	8	8	0.148799	0.0185998	21.9283	26.9679	23.6358	189.086	0.00229807	1.002 (0.965-1.041)	0.905835	0.968526	-0.151886	0.859 (0.763-0.967)	0.0460865	0.993252	0.00534842	1.005 (0.968-1.044)	0.780254	0.998908	0.0144906	0.0144906	0.652523	0.995077	0.0101717	1.010 (0.974-1.048)	0.582877	1	0.00229807	1.002 (0.976-1.029)	0.863492	0.965808	0.00466362	1.005 (0.968-1.042)	0.803507	0.969969	0.0432081	0.0396215	14.787	0.0388283
CD16-CD56 on NKT	1370	19	13	13	11	11	11	0.0821152	0.00746501	20.9833	29.4236	23.4151	257.566	-0.00219883	0.998 (0.964-1.032)	0.899299	0.968526	0.00246091	1.002 (0.944-1.065)	0.938088	0.993252	-0.00471532	0.995 (0.959-1.033)	0.801902	0.998908	-0.00792018	-0.00792018	0.672178	0.995077	-0.00123229	0.999 (0.958-1.041)	0.954002	1	-0.00219883	0.998 (0.971-1.026)	0.875183	0.965808	-0.00353348	0.996 (0.977-1.017)	0.728965	0.969969	-0.00169775	0.855144	15.4075	0.117896
CD16-CD56 on NK	1410	20	16	15	14	14	14	0.117797	0.00841407	21.0732	41.9278	26.4299	370.018	-0.00152125	0.998 (0.987-1.010)	0.799597	0.957738	-0.00935974	0.991 (0.964-1.018)	0.508207	0.993252	0.000345462	1.000 (0.975-1.026)	0.978779	0.998908	-0.00428163	-0.00428163	0.755434	0.995077	-0.00774516	0.992 (0.965-1.020)	0.583356	1	-0.00152125	0.998 (0.981-1.017)	0.868372	0.965808	-0.00311546	0.997 (0.971-1.024)	0.819017	0.969969	0.00429118	0.457196	5.54004	0.961306
CD16-CD56 on HLA DR+ NK	283	17	17	16	13	13	13	0.114715	0.00882426	21.3958	64.822	26.4913	344.387	0.0193898	1.020 (0.996-1.044)	0.102799	0.621687	0.0431263	1.044 (1.015-1.074)	0.0131418	0.993252	0.033792	1.034 (1.006-1.064)	0.0190824	0.998908	0.0369837	0.0369837	0.0225888	0.995077	0.0200865	1.020 (0.982-1.060)	0.305651	1	0.0193898	1.020 (0.999-1.041)	0.0630837	0.824624	0.0218235	1.022 (0.995-1.050)	0.110677	0.487272	-0.0110487	0.0404097	15.5745	0.211511
CD28 on CD39+ activated Treg	721	13	9	9	9	9	9	0.0934393	0.0103821	20.9441	93.2997	30.7976	277.179	-0.0208252	0.979 (0.955-1.005)	0.107106	0.630322	0.00326496	1.003 (0.954-1.055)	0.901865	0.993252	-0.0189495	0.981 (0.950-1.014)	0.253366	0.998908	-0.0165128	-0.0165128	0.473707	0.995077	-0.0173619	0.983 (0.948-1.018)	0.339209	1	-0.0208252	0.979 (0.955-1.005)	0.108273	0.824624	-0.018653	0.982 (0.959-1.004)	0.111132	0.487272	-0.00969451	0.309772	7.94711	0.438653
CD28 on secreting Treg	675	10	5	5	5	5	5	0.0406674	0.00813348	21.1649	31.36	23.9493	119.747	-0.0239377	0.976 (0.957-0.996)	0.0186776	0.320549	-0.0270239	0.973 (0.944-1.004)	0.18315	0.993252	-0.0258041	0.975 (0.942-1.008)	0.13466	0.998908	-0.0317681	-0.0317681	0.13586	0.995077	-0.0186875	0.981 (0.939-1.026)	0.408745	1	-0.0239377	0.976 (0.953-1.001)	0.0551008	0.824624	-0.0244472	0.976 (0.955-0.997)	0.0247197	0.256534	0.0023028	0.76621	2.66045	0.616153
CD28 on CD39+ secreting Treg	1153	13	9	8	7	7	7	0.0738066	0.0105438	21.8304	73.5864	31.2174	218.522	0.00476127	1.005 (0.954-1.058)	0.857189	0.957738	0.023139	1.023 (0.855-1.225)	0.811125	0.993252	-0.00230033	0.998 (0.943-1.055)	0.935828	0.998908	-0.0372631	-0.0372631	0.411647	0.995077	-0.0266117	0.974 (0.910-1.042)	0.440645	1	0.00476127	1.005 (0.964-1.047)	0.821339	0.965808	0.00433657	1.004 (0.952-1.060)	0.874346	0.974568	-0.00453033	0.841395	9.44857	0.149878
CD28 on activated & secreting Treg	548	13	2	2	NA	NA	NA	NA	NA	NA	NA	NA	NA	NA	NA	NA	NA	NA	NA	NA	NA	NA	NA	NA	NA	NA	NA	NA	NA	NA	NA	NA	NA	NA	NA	NA	NA	NA	NA	NA	NA	NA	NA	NA	NA
CD28 on CD45RA+ CD4+	472	12	10	10	9	9	9	0.069878	0.00776422	21.124	28.3088	22.8508	205.657	0.0120655	1.012 (0.979-1.047)	0.479376	0.906949	-0.0201046	0.980 (0.923-1.041)	0.535831	0.993252	-0.000417285	1.000 (0.957-1.044)	0.98503	0.998908	-0.00975529	-0.00975529	0.728605	0.995077	0.0111732	1.011 (0.960-1.065)	0.671266	1	0.0120655	1.012 (0.980-1.045)	0.46575	0.887527	0.00934406	1.009 (0.971-1.049)	0.634487	0.958991	0.00808757	0.257187	8.50785	0.385496
CD28 on CD45RA- CD4 not Treg	767	10	8	8	8	8	8	0.120953	0.0151191	21.142	204.995	45.9922	367.938	0.0228263	1.023 (0.997-1.050)	0.0890017	0.60035	0.0275226	1.028 (0.969-1.090)	0.392484	0.993252	0.0253197	1.026 (0.991-1.061)	0.144453	0.998908	0.0267317	0.0267317	0.212514	0.995077	0.0265579	1.027 (0.982-1.073)	0.240108	1	0.0228263	1.023 (0.995-1.052)	0.104885	0.824624	0.0233706	1.024 (0.999-1.049)	0.0569212	0.372056	-0.00145493	0.863363	6.36425	0.497918
CD28 on CD39+ CD4+	1480	11	6	5	5	5	5	0.198572	0.0397144	22.8657	460.633	129.517	647.583	0.00144512	1.001 (0.983-1.020)	0.877311	0.96166	0.00441542	1.004 (0.974-1.035)	0.793451	0.993252	-0.000329166	1.000 (0.982-1.018)	0.971314	0.998908	0.000734069	0.000734069	0.936329	0.995077	0.00128558	1.001 (0.978-1.025)	0.915247	1	0.00144512	1.001 (0.985-1.018)	0.862635	0.965808	0.00130267	1.001 (0.995-1.008)	0.681361	0.965768	-0.00218994	0.807048	5.02433	0.28481
CD28 on CD28+ CD45RA- CD8br	632	12	10	10	10	10	10	0.13382	0.013382	21.0348	198.852	40.5049	405.049	0.0141257	1.014 (0.981-1.048)	0.402694	0.891393	0.0388641	1.040 (0.978-1.105)	0.246599	0.993252	0.0308675	1.031 (0.992-1.072)	0.120845	0.998908	0.0292267	0.0292267	0.171021	0.995077	-0.00689129	0.993 (0.947-1.042)	0.77875	1	0.0141257	1.014 (0.986-1.043)	0.317892	0.844262	0.0125891	1.013 (0.967-1.061)	0.594923	0.946971	-0.00851922	0.370047	12.8214	0.170855
CD28 on CD28+ CD4+	652	16	8	8	8	8	8	0.0623512	0.0077939	20.9534	24.5248	22.9375	183.5	-0.012401	0.988 (0.932-1.047)	0.67516	0.957738	-0.00331127	0.997 (0.854-1.164)	0.967954	0.993252	-0.025928	0.974 (0.924-1.027)	0.335599	0.998908	-0.0301318	-0.0301318	0.307671	0.995077	-0.029651	0.971 (0.921-1.023)	0.266047	1	-0.012401	0.988 (0.951-1.026)	0.523839	0.918368	-0.0163561	0.984 (0.933-1.038)	0.548564	0.91705	-0.00243836	0.904107	16.1953	0.0233909
CD28 on CD28+ DN (CD4-CD8-)	544	17	11	11	9	9	9	0.114386	0.0127095	21.0503	162.984	38.2127	343.915	0.00999352	1.010 (0.991-1.030)	0.314323	0.879687	0.00556412	1.006 (0.977-1.035)	0.714609	0.993252	0.00929214	1.009 (0.983-1.036)	0.489243	0.998908	0.00990073	0.00990073	0.448665	0.995077	0.000595238	1.001 (0.963-1.040)	0.97579	1	0.00999352	1.010 (0.990-1.030)	0.326748	0.844262	0.00949016	1.010 (0.993-1.026)	0.253578	0.743957	0.00235011	0.676644	7.59952	0.473534
CD28 on CD28+ CD45RA+ CD8br	585	10	9	8	7	7	7	0.0574625	0.00820893	21.502	32.9556	24.173	169.211	0.00998845	1.010 (0.984-1.037)	0.461543	0.906949	-0.00672346	0.993 (0.966-1.022)	0.660313	0.993252	0.000684109	1.001 (0.974-1.028)	0.960821	0.998908	-0.000417756	-0.000417756	0.975914	0.995077	0.031379	1.032 (0.969-1.098)	0.32408	1	0.00998845	1.010 (0.987-1.033)	0.393853	0.867996	0.00878157	1.009 (0.987-1.031)	0.435527	0.897314	0.0111855	0.102778	8.04589	0.23476
CD28 on CD39+ CD8br	472	13	9	9	8	8	8	0.0668288	0.0083536	21.1478	35.4369	24.5544	196.435	-0.00340831	0.997 (0.979-1.015)	0.714545	0.957738	-0.00736909	0.993 (0.969-1.017)	0.574705	0.993252	-0.00624505	0.994 (0.976-1.012)	0.491728	0.998908	-0.00824731	-0.00824731	0.379792	0.995077	0.0149568	1.015 (0.976-1.055)	0.452122	1	-0.00340831	0.997 (0.981-1.013)	0.679976	0.965808	-0.00411904	0.996 (0.985-1.007)	0.447064	0.897314	0.00344798	0.619923	8.90323	0.259678
CD28 on CD4+	689	19	11	11	10	10	10	0.0776289	0.00776289	21.0584	27.5388	22.8463	228.463	-0.0226751	0.978 (0.952-1.004)	0.0949456	0.602905	-0.0240875	0.976 (0.893-1.067)	0.61018	0.993252	-0.0312382	0.969 (0.926-1.015)	0.183259	0.998908	-0.0461036	-0.0461036	0.293073	0.995077	-0.0303413	0.970 (0.926-1.016)	0.197009	1	-0.0226751	0.978 (0.942-1.014)	0.229851	0.824624	-0.0258366	0.974 (0.933-1.018)	0.24967	0.740844	0.000264315	0.973553	4.65349	0.863409
CD28 on CD4 Treg	499	13	12	12	12	12	12	0.125511	0.0104592	21.6014	120.456	31.1035	373.242	0.00688337	1.007 (0.988-1.026)	0.481534	0.906949	0.00668069	1.007 (0.979-1.036)	0.652607	0.993252	0.00536519	1.005 (0.979-1.033)	0.695765	0.998908	0.00348527	0.00348527	0.818486	0.995077	0.0118462	1.012 (0.975-1.050)	0.528646	1	0.00688337	1.007 (0.986-1.028)	0.513591	0.914922	0.00544819	1.005 (0.988-1.023)	0.530928	0.911187	8.61995e-05	0.983929	9.4758	0.578062
CD28 on resting Treg	900	17	15	15	12	12	12	0.0917676	0.0076473	21.1697	24.289	22.4949	269.939	-0.0190095	0.981 (0.957-1.006)	0.132965	0.675982	-0.0196461	0.981 (0.936-1.027)	0.42777	0.993252	-0.0177288	0.982 (0.947-1.019)	0.342792	0.998908	-0.0171628	-0.0171628	0.490121	0.995077	-0.0311702	0.969 (0.935-1.005)	0.0890085	1	-0.0190095	0.981 (0.955-1.008)	0.161722	0.824624	-0.0202408	0.980 (0.958-1.002)	0.0773138	0.417101	0.000165468	0.974607	9.54069	0.572113
CD28 on CD39+ resting Treg	553	16	16	16	15	15	15	0.146472	0.00976477	21.1311	46.903	26.1481	392.222	-0.00481284	0.995 (0.982-1.009)	0.484586	0.906949	-0.0109692	0.989 (0.973-1.006)	0.225998	0.993252	-0.00746354	0.993 (0.974-1.011)	0.436656	0.998908	-0.00800612	-0.00800612	0.358239	0.995077	-0.00469667	0.995 (0.966-1.025)	0.754619	1	-0.00481284	0.995 (0.982-1.009)	0.495668	0.89164	-0.00743757	0.993 (0.982-1.003)	0.177323	0.623409	0.00530945	0.236291	13.3029	0.502825
CD28 on activated Treg	405	11	5	4	4	4	4	0.0295901	0.00739752	20.9423	23.2152	21.762	87.0481	0.00580534	1.006 (0.966-1.047)	0.779028	0.957738	-0.0275084	0.973 (0.844-1.121)	0.74085	0.993252	-0.0107925	0.989 (0.921-1.063)	0.768547	0.998908	-0.0140848	-0.0140848	0.810439	0.995077	-0.010235	0.990 (0.917-1.068)	0.791976	1	0.00580534	1.006 (0.945-1.070)	0.854909	0.965808	-0.0164199	0.984 (0.954-1.014)	0.289637	0.78141	0.00611157	0.660078	1.27414	0.735282
CD86 on myeloid DC	466	14	11	11	9	9	9	0.0691173	0.0076797	21.0081	22.9505	22.2191	199.972	0.0278409	1.028 (0.989-1.069)	0.158039	0.747086	0.0449269	1.046 (0.965-1.134)	0.312213	0.993252	0.00686015	1.007 (0.963-1.053)	0.765393	0.998908	-0.0041842	-0.0041842	0.903645	0.995077	0.00296968	1.003 (0.954-1.054)	0.906873	1	0.0278409	1.028 (0.995-1.063)	0.0976567	0.824624	0.0261393	1.026 (0.985-1.070)	0.212693	0.682122	-0.00523003	0.646438	11.0128	0.200977
CD86 on CD62L+ myeloid DC	84	11	11	11	10	10	10	0.0892036	0.00892036	21.2444	31.5528	25.845	258.45	0.0239041	1.024 (1.008-1.041)	0.00384938	0.130533	0.0202307	1.020 (0.981-1.061)	0.340308	0.993252	0.0201299	1.020 (0.988-1.054)	0.222668	0.998908	0.0181081	0.0181081	0.357531	0.995077	0.0375011	1.038 (1.005-1.073)	0.0240617	1	0.0239041	1.024 (1.000-1.049)	0.0489354	0.824624	0.0245816	1.025 (1.000-1.050)	0.0509292	0.359334	0.00151242	0.822383	4.17765	0.899336
CD86 on monocyte	26	8	7	7	7	7	7	0.0556147	0.00794496	21.1272	25.2286	22.8252	159.777	0.00217417	1.002 (0.983-1.022)	0.824556	0.957738	-0.00413026	0.996 (0.963-1.030)	0.819564	0.993252	-0.0116519	0.988 (0.959-1.019)	0.447764	0.998908	-0.00849639	-0.00849639	0.596667	0.995077	0.0195077	1.020 (0.979-1.062)	0.344319	1	0.00217417	1.002 (0.979-1.026)	0.854846	0.965808	0.0025751	1.003 (0.965-1.041)	0.894404	0.975188	0.00348092	0.632972	4.08579	0.665068
CD86 on granulocyte	119	12	9	9	8	8	8	0.0660498	0.00825623	20.9946	29.1988	23.7131	189.705	-0.0315623	0.969 (0.931-1.008)	0.122203	0.674772	-0.0260622	0.974 (0.875-1.084)	0.650345	0.993252	-0.0410724	0.960 (0.913-1.009)	0.108297	0.998908	-0.0643586	-0.0643586	0.201499	0.995077	-0.038203	0.963 (0.915-1.013)	0.141204	1	-0.0315623	0.969 (0.936-1.003)	0.073986	0.824624	-0.0320136	0.968 (0.927-1.012)	0.150599	0.58669	-0.00117529	0.916023	9.35429	0.22821
CCR7 on naive CD4+	342	16	14	13	12	12	12	0.0986882	0.00822402	20.9697	31.6063	24.1347	289.616	-0.00846537	0.992 (0.978-1.005)	0.23202	0.809521	-0.0124835	0.988 (0.972-1.004)	0.16073	0.993252	-0.011189	0.989 (0.972-1.006)	0.199596	0.998908	-0.0110771	-0.0110771	0.197395	0.995077	0.00305372	1.003 (0.965-1.042)	0.875413	1	-0.00846537	0.992 (0.978-1.005)	0.224882	0.824624	-0.0103417	0.990 (0.982-0.998)	0.0122532	0.1621	0.00390352	0.358123	11.3427	0.415012
CCR7 on naive CD8br	209	12	9	9	9	9	9	0.0696708	0.0077412	21.1253	26.2763	22.7037	204.333	0.00365787	1.004 (0.976-1.032)	0.79759	0.957738	-0.00572917	0.994 (0.949-1.042)	0.817327	0.993252	0.000976543	1.001 (0.964-1.040)	0.959734	0.998908	-0.00359568	-0.00359568	0.873206	0.995077	0.00586751	1.006 (0.965-1.049)	0.783479	1	0.00365787	1.004 (0.978-1.031)	0.785897	0.965808	0.00350546	1.004 (0.980-1.027)	0.767779	0.969969	0.00336488	0.629442	8.97469	0.344435
CD45 on CD14+ monocyte	62	11	9	9	8	8	8	0.0600015	0.00750019	22.0186	26.3551	23.5176	188.141	-0.00778408	0.992 (0.968-1.017)	0.529886	0.906949	-0.00929044	0.991 (0.929-1.056)	0.78512	0.993252	-0.00488613	0.995 (0.948-1.045)	0.843598	0.998908	-0.0116531	-0.0116531	0.632989	0.995077	-0.0173482	0.983 (0.933-1.035)	0.512576	1	-0.00778408	0.992 (0.957-1.029)	0.672859	0.965808	-0.00855788	0.991 (0.969-1.015)	0.470214	0.899355	0.000468881	0.957104	3.16246	0.869578
CD45 on B cell	1079	13	13	13	11	11	11	0.0864931	0.00786301	20.9719	34.7322	24.6692	271.361	-0.0197199	0.980 (0.956-1.006)	0.129918	0.675982	-0.0101625	0.990 (0.956-1.025)	0.578245	0.993252	-0.014697	0.985 (0.958-1.014)	0.307413	0.998908	-0.0140977	-0.0140977	0.358154	0.995077	-0.0177873	0.982 (0.945-1.022)	0.372761	1	-0.0197199	0.980 (0.961-1.001)	0.0591763	0.824624	-0.0161465	0.984 (0.969-0.999)	0.0345912	0.305075	-0.0044127	0.432386	15.5236	0.114105
CD45 on NK	325	23	22	21	15	15	15	0.117673	0.00784488	21.0455	64.5181	24.6502	369.753	0.015742	1.016 (0.987-1.046)	0.290809	0.879687	0.0137161	1.014 (0.966-1.064)	0.589384	0.993252	0.0132364	1.013 (0.978-1.050)	0.467956	0.998908	0.0105229	0.0105229	0.560716	0.995077	0.0142136	1.014 (0.976-1.054)	0.471536	1	0.015742	1.016 (0.992-1.040)	0.18521	0.824624	0.0144391	1.015 (0.990-1.039)	0.243434	0.725732	0.000586836	0.918316	22.0226	0.0781506
CD45 on HLA DR+ NK	28	6	6	6	6	6	6	0.0438783	0.00731304	21.3685	22.6179	21.8872	131.323	-0.00258009	0.997 (0.945-1.053)	0.925565	0.977975	0.136906	1.147 (0.920-1.429)	0.289434	0.993252	-0.0110544	0.989 (0.931-1.051)	0.721891	0.998908	-0.0162175	-0.0162175	0.667807	0.995077	-0.0111551	0.989 (0.931-1.050)	0.716213	1	-0.00258009	0.997 (0.952-1.045)	0.914293	0.973542	-0.00575869	0.994 (0.954-1.036)	0.786182	0.969969	-0.0258259	0.270394	6.63523	0.249213
CD45 on granulocyte	172	10	8	8	7	7	7	0.051961	0.007423	21.1273	28.0347	23.2747	162.923	0.00326449	1.003 (0.974-1.033)	0.826004	0.957738	0.0516757	1.053 (0.976-1.136)	0.239259	0.993252	0.0112553	1.011 (0.966-1.059)	0.633179	0.998908	0.0212462	0.0212462	0.441303	0.995077	-0.000416493	1.000 (0.948-1.054)	0.987788	1	0.00326449	1.003 (0.969-1.039)	0.853761	0.965808	0.00467464	1.005 (0.966-1.045)	0.817494	0.969969	-0.0107632	0.218363	4.21824	0.647169
CD45 on lymphocyte	121	14	11	11	11	11	11	0.0777304	0.0070664	20.9862	24.6308	22.1546	243.7	-0.0116968	0.988 (0.970-1.007)	0.214136	0.781475	-0.00543811	0.995 (0.963-1.027)	0.74714	0.993252	-0.00513141	0.995 (0.966-1.025)	0.733349	0.998908	-0.0025053	-0.0025053	0.869801	0.995077	-0.0294329	0.971 (0.931-1.013)	0.169431	1	-0.0116968	0.988 (0.966-1.011)	0.319718	0.844262	-0.0127182	0.987 (0.952-1.024)	0.492238	0.901058	-0.00262615	0.595489	6.41573	0.77921
CD45 on T cell	66	9	5	4	4	4	4	0.0285154	0.00712886	20.9189	23.7144	22.3518	89.4071	0.00922237	1.009 (0.982-1.037)	0.502054	0.906949	0.0204175	1.021 (0.993-1.050)	0.287898	0.993252	0.0129712	1.013 (0.985-1.042)	0.372249	0.998908	0.0154615	0.0154615	0.337284	0.995077	-0.00672338	0.993 (0.934-1.056)	0.82963	1	0.00922237	1.009 (0.985-1.034)	0.453512	0.886389	0.0103227	1.010 (0.994-1.027)	0.205521	0.672712	-0.0113422	0.258255	3.7408	0.290848
CD45 on CD4+	589	9	6	6	6	6	6	0.0418197	0.00696995	21.3083	22.4733	21.8498	131.099	-0.0503255	0.951 (0.902-1.002)	0.0613008	0.528662	-0.00687731	0.993 (0.833-1.185)	0.942763	0.993252	-0.0550251	0.946 (0.884-1.013)	0.113999	0.998908	-0.0426959	-0.0426959	0.380192	0.995077	-0.0586505	0.943 (0.881-1.009)	0.0892262	1	-0.0503255	0.951 (0.904-1.001)	0.0526324	0.824624	-0.0499176	0.951 (0.910-0.994)	0.0258908	0.25672	-0.0067884	0.636785	5.36226	0.373286
CD45 on CD8br	105	12	9	9	7	7	7	0.0511409	0.00730584	20.9932	30.3334	22.9135	160.394	0.00733185	1.007 (0.986-1.029)	0.507003	0.906949	0.0167472	1.017 (0.996-1.038)	0.172731	0.993252	0.00900549	1.009 (0.987-1.031)	0.418353	0.998908	0.0115004	0.0115004	0.331832	0.995077	-0.0346249	0.966 (0.909-1.026)	0.261197	1	0.00733185	1.007 (0.989-1.026)	0.435413	0.87634	-0.033432	0.967 (0.876-1.068)	0.509003	0.907913	-0.00916869	0.104459	8.2909	0.217556
CD45 on HLA DR+ T cell	115	11	8	8	8	8	8	0.0593967	0.00742459	21.5405	26.7143	22.8902	183.121	0.00285271	1.003 (0.983-1.023)	0.775639	0.957738	-0.00797674	0.992 (0.953-1.033)	0.710586	0.993252	-0.00618224	0.994 (0.963-1.026)	0.704279	0.998908	-0.00787657	-0.00787657	0.661003	0.995077	-0.00373941	0.996 (0.954-1.040)	0.864693	1	0.00285271	1.003 (0.977-1.029)	0.828911	0.965808	0.00168177	1.002 (0.976-1.028)	0.899291	0.975669	0.00495318	0.515588	4.02427	0.776977
CD45 on NKT	83	11	8	8	8	8	8	0.0611541	0.00764426	21.7272	30.3458	23.9822	191.858	0.0147759	1.015 (0.981-1.050)	0.395591	0.891393	0.0356527	1.036 (0.977-1.099)	0.27672	0.993252	0.0142835	1.014 (0.976-1.054)	0.46878	0.998908	0.0133674	0.0133674	0.575678	0.995077	0.0150626	1.015 (0.977-1.055)	0.440143	1	0.0147759	1.015 (0.987-1.043)	0.296992	0.841919	0.0145281	1.015 (0.988-1.042)	0.286372	0.780455	-0.0100053	0.41739	10.5497	0.159504
CD45 on HLA DR+ CD4+	355	10	9	8	8	8	8	0.0664583	0.00830729	21.1323	33.0044	25.6374	205.099	-0.0143817	0.986 (0.967-1.005)	0.144433	0.722163	-0.0242394	0.976 (0.951-1.002)	0.114557	0.993252	-0.0182082	0.982 (0.958-1.007)	0.152286	0.998908	-0.0172152	-0.0172152	0.194142	0.995077	-0.0167951	0.983 (0.951-1.016)	0.32064	1	-0.0143817	0.986 (0.966-1.006)	0.169962	0.824624	-0.0145672	0.986 (0.975-0.996)	0.00875039	0.129221	0.00739465	0.259748	6.18894	0.517869
CD45 on HLA DR+ CD8br	255	15	13	12	10	10	10	0.0780953	0.00780953	21.936	27.7477	24.0862	240.862	0.0246404	1.025 (1.008-1.043)	0.00454883	0.144425	0.0180074	1.018 (0.993-1.044)	0.193066	0.993252	0.0213098	1.022 (0.996-1.048)	0.102313	0.998908	0.0202292	0.0202292	0.160907	0.995077	0.0360213	1.037 (1.002-1.073)	0.0395287	1	0.0246404	1.025 (1.005-1.046)	0.0161223	0.787513	0.0244199	1.025 (1.014-1.036)	7.75001e-06	0.000378558	0.00422242	0.40002	6.47222	0.691883
CD127 on T cell	66	11	8	8	8	8	8	0.0606767	0.00758458	21.3036	23.2345	22.3164	178.531	-0.00983001	0.990 (0.934-1.050)	0.741181	0.957738	0.074455	1.077 (0.909-1.276)	0.422591	0.993252	-0.0153053	0.985 (0.927-1.047)	0.622747	0.998908	0.00519353	0.00519353	0.905555	0.995077	-0.000328661	1.000 (0.940-1.064)	0.99171	1	-0.00983001	0.990 (0.947-1.036)	0.667231	0.965808	-0.00574708	0.994 (0.939-1.053)	0.843186	0.969969	-0.0149833	0.339883	11.8617	0.105201
CD127 on CD45RA- CD4 not Treg	280	9	6	4	3	3	3	0.0223214	0.00744047	21.1112	23.0642	21.8893	65.6678	-0.02448	0.976 (0.896-1.063)	0.576239	0.926359	-0.0352918	0.965 (0.672-1.386)	0.879804	0.993252	-0.0125778	0.988 (0.891-1.094)	0.810109	0.998908	0.00874452	0.00874452	0.910558	0.995077	-0.0147707	0.985 (0.883-1.099)	0.791571	1	-0.02448	0.976 (0.905-1.052)	0.523482	0.918368	-0.0241031	0.976 (0.930-1.024)	0.32449	0.813012	0.0018003	0.960503	2.60619	0.271689
CD127 on CD28+ CD4+	487	13	8	8	7	7	7	0.054555	0.00779357	20.9306	25.0081	22.937	160.559	-0.0212951	0.979 (0.953-1.005)	0.118212	0.670219	-0.0167345	0.983 (0.928-1.042)	0.595826	0.993252	-0.0214832	0.979 (0.941-1.019)	0.290751	0.998908	-0.0174879	-0.0174879	0.458464	0.995077	-0.0446025	0.956 (0.908-1.008)	0.0951952	1	-0.0212951	0.979 (0.949-1.010)	0.175711	0.824624	-0.0218426	0.978 (0.950-1.008)	0.152217	0.587535	-0.00133678	0.862603	4.5071	0.608392
CD127 on CD28+ DN (CD4-CD8-)	47	11	9	8	8	8	8	0.0607689	0.00759611	21.4916	23.2456	22.3353	178.682	0.0142991	1.014 (0.982-1.047)	0.382275	0.891393	0.0128297	1.013 (0.909-1.129)	0.824822	0.993252	0.0187726	1.019 (0.961-1.080)	0.53015	0.998908	0.0261705	0.0261705	0.569138	0.995077	0.021819	1.022 (0.966-1.081)	0.446426	1	0.0142991	1.014 (0.969-1.062)	0.539938	0.918368	0.0134781	1.014 (0.976-1.053)	0.48523	0.901058	0.000265562	0.97766	3.4447	0.841048
CD127 on granulocyte	441	22	20	20	16	16	16	0.169689	0.0106056	21.4293	86.1558	31.386	502.177	-0.00963083	0.990 (0.965-1.017)	0.475722	0.906949	0.0157239	1.016 (0.969-1.064)	0.520268	0.993252	0.0109445	1.011 (0.976-1.048)	0.547596	0.998908	0.011367	0.011367	0.656674	0.995077	0.000892021	1.001 (0.965-1.038)	0.961404	1	-0.00963083	0.990 (0.967-1.015)	0.43633	0.87634	-0.00767956	0.992 (0.964-1.022)	0.60783	0.952843	-0.00722309	0.22196	17.8682	0.26966
CD127 on CD8br	100	18	16	16	16	16	16	0.123398	0.00771239	20.9799	27.1739	22.6961	363.138	-0.011547	0.989 (0.966-1.011)	0.316686	0.879687	-0.0036643	0.996 (0.962-1.032)	0.841119	0.993252	-0.00348984	0.997 (0.969-1.025)	0.808756	0.998908	-0.00333262	-0.00333262	0.826654	0.995077	-0.0165007	0.984 (0.951-1.018)	0.345244	1	-0.011547	0.989 (0.968-1.009)	0.275759	0.833219	-0.00692186	0.993 (0.978-1.008)	0.36191	0.840622	-0.00249022	0.569177	17.7721	0.274835
CD127 on CD28+ CD45RA- CD8br	270	9	8	7	7	7	7	0.0573941	0.00819916	20.917	32.4229	24.1442	169.009	0.00697539	1.007 (0.980-1.035)	0.616357	0.943101	0.00190231	1.002 (0.945-1.062)	0.951359	0.993252	0.0145453	1.015 (0.968-1.064)	0.545274	0.998908	0.0354497	0.0354497	0.34742	0.995077	0.00227445	1.002 (0.952-1.056)	0.931491	1	0.00697539	1.007 (0.974-1.042)	0.686056	0.965808	0.00697693	1.007 (0.967-1.049)	0.737262	0.969969	0.00245399	0.841796	3.90536	0.689482
CD127 on CD28+ CD45RA+ CD8br	267	8	7	7	7	7	7	0.0688882	0.00984118	20.9785	58.3174	29.0719	203.503	-0.0178884	0.982 (0.947-1.019)	0.337452	0.881819	0.0376298	1.038 (0.951-1.134)	0.440466	0.993252	-0.0281048	0.972 (0.929-1.018)	0.22725	0.998908	-0.0304543	-0.0304543	0.318486	0.995077	-0.0282021	0.972 (0.925-1.022)	0.271288	1	-0.0178884	0.982 (0.948-1.018)	0.327138	0.844262	-0.0315877	0.969 (0.932-1.007)	0.112596	0.487272	-0.0136833	0.234198	6.26154	0.394539
CD127 on CD28- CD8br	63	12	12	12	11	11	11	0.0882864	0.00802604	21.2654	26.51	23.6264	259.89	-0.0220481	0.978 (0.955-1.001)	0.0656299	0.534294	-0.0136832	0.986 (0.948-1.026)	0.517229	0.993252	-0.00900664	0.991 (0.957-1.026)	0.608695	0.998908	-0.0141216	-0.0141216	0.413224	0.995077	-0.0295715	0.971 (0.933-1.011)	0.148678	1	-0.0220481	0.978 (0.954-1.003)	0.0805893	0.824624	-0.0223631	0.978 (0.956-1.000)	0.049479	0.357036	-0.00259261	0.611589	9.0083	0.531316
CD127 on CD4+	341	12	4	4	3	3	3	0.0227574	0.00758582	21.2324	23.0768	22.3201	66.9603	-0.0155461	0.985 (0.938-1.033)	0.524943	0.906949	0.118601	1.126 (0.786-1.614)	0.634863	0.993252	-0.00832113	0.992 (0.917-1.073)	0.835489	0.998908	0.00481678	0.00481678	0.923095	0.995077	-0.000632111	0.999 (0.916-1.090)	0.988629	1	-0.0155461	0.985 (0.923-1.050)	0.63521	0.962072	-0.0148562	0.985 (0.947-1.025)	0.460988	0.897314	-0.0227384	0.593361	1.11369	0.573013
CD127 on CD45RA+ CD4+	2208	10	6	5	5	5	5	0.0454005	0.0090801	20.9406	47.119	26.7921	133.96	-0.0336853	0.967 (0.956-0.977)	1.0863e-09	1.3796e-07	-0.0106111	0.989 (0.884-1.107)	0.864857	0.993252	-0.0302758	0.970 (0.922-1.021)	0.245235	0.998908	-0.02744	-0.02744	0.419416	0.995077	-0.0361045	0.965 (0.910-1.022)	0.223516	1	-0.0336853	0.967 (0.926-1.010)	0.130298	0.824624	-0.0335877	0.967 (0.932-1.003)	0.0739514	0.415568	-0.00481032	0.691534	0.246365	0.993008
CD25 on CD45RA- CD4 not Treg	121	14	10	10	10	10	10	0.0688739	0.00688739	20.9327	33.3765	23.8256	238.256	-0.00190049	0.998 (0.980-1.017)	0.84298	0.957738	0.00600465	1.006 (0.967-1.047)	0.776387	0.993252	0.00855342	1.009 (0.970-1.049)	0.668242	0.998908	0.00616861	0.00616861	0.741694	0.995077	-0.00705889	0.993 (0.951-1.037)	0.74773	1	-0.00190049	0.998 (0.970-1.027)	0.89469	0.971837	-0.000565179	0.999 (0.977-1.023)	0.961361	0.995897	-0.00289229	0.601614	4.0192	0.910144
CD25 on CD45RA+ CD4 not Treg	133	10	9	9	9	9	9	0.0591215	0.00656906	21.2737	24.6258	22.7143	204.428	0.00771821	1.008 (0.999-1.017)	0.0942148	0.602905	0.00423135	1.004 (0.983-1.026)	0.705675	0.993252	0.00923353	1.009 (0.987-1.032)	0.414352	0.998908	0.0105703	0.0105703	0.382452	0.995077	0.0171852	1.017 (0.981-1.055)	0.354198	1	0.00771821	1.008 (0.990-1.026)	0.402754	0.867996	0.0101147	1.010 (0.989-1.032)	0.345561	0.817555	0.00324777	0.54818	1.99965	0.981023
CD25 on CD39+ CD4 Treg	591	10	7	7	7	7	7	0.0452934	0.00647049	21.5342	23.4226	22.3645	156.551	0.0332294	1.034 (0.984-1.086)	0.182471	0.76542	0.0996218	1.105 (0.997-1.224)	0.11602	0.993252	0.0594286	1.061 (1.001-1.125)	0.0456065	0.998908	0.0630223	0.0630223	0.111932	0.995077	0.0437956	1.045 (0.977-1.117)	0.201255	1	0.0332294	1.034 (0.989-1.081)	0.141827	0.824624	0.0427173	1.044 (0.962-1.132)	0.304837	0.794185	-0.0148709	0.217742	7.28494	0.295298
CD25 on CD4 Treg	96	11	5	5	5	5	5	0.0333846	0.00667692	21.7211	26.3965	23.0902	115.451	0.0126927	1.013 (0.978-1.048)	0.472284	0.906949	0.0607753	1.063 (0.855-1.321)	0.621657	0.993252	0.0244518	1.025 (0.958-1.096)	0.474321	0.998908	0.0395074	0.0395074	0.431683	0.995077	0.0339879	1.035 (0.964-1.110)	0.345588	1	0.0126927	1.013 (0.959-1.069)	0.646642	0.965808	0.0181131	1.018 (0.923-1.124)	0.71842	0.969969	-0.00710494	0.684541	1.62717	0.803901
CD25 on resting Treg	270	10	8	8	5	5	5	0.0387959	0.00775919	20.9118	41.9023	26.8703	134.351	-0.0526598	0.949 (0.903-0.997)	0.0386667	0.409223	0.086695	1.091 (0.875-1.360)	0.4972	0.993252	-0.0653627	0.937 (0.870-1.008)	0.0826071	0.998908	-0.0642695	-0.0642695	0.230939	0.995077	-0.0651872	0.937 (0.867-1.013)	0.100329	1	-0.0526598	0.949 (0.895-1.005)	0.0757249	0.824624	-0.0633778	0.939 (0.875-1.007)	0.0775085	0.417101	-0.0213378	0.289442	2.95113	0.566037
CD25 on CD39+ resting Treg	80	9	9	8	6	6	6	0.042578	0.00709633	21.0257	26.0399	22.2854	133.713	-0.0313376	0.969 (0.928-1.012)	0.15206	0.742753	-0.00916371	0.991 (0.923-1.064)	0.813617	0.993252	-0.0211105	0.979 (0.928-1.033)	0.440653	0.998908	-0.00800127	-0.00800127	0.83582	0.995077	-0.0136827	0.986 (0.932-1.044)	0.634914	1	-0.0313376	0.969 (0.932-1.008)	0.115386	0.824624	-0.0305524	0.970 (0.926-1.016)	0.192637	0.647218	-0.00873539	0.478287	6.04167	0.302186
CD25 on activated Treg	49	9	5	5	4	4	4	0.0265515	0.00663787	21.0214	24.8073	22.9543	91.817	0.0162764	1.016 (0.967-1.069)	0.52533	0.906949	-0.0842358	0.919 (0.757-1.116)	0.483755	0.993252	0.0225526	1.023 (0.930-1.125)	0.64142	0.998908	0.0464225	0.0464225	0.481887	0.995077	0.00811862	1.008 (0.924-1.100)	0.855746	1	0.0162764	1.016 (0.944-1.094)	0.664172	0.965808	0.0163298	1.016 (0.960-1.077)	0.577135	0.939695	0.0175113	0.38626	1.40174	0.705128
CD25 on CD39+ activated Treg	412	9	5	5	5	5	5	0.0325605	0.00651211	21.0988	23.9887	22.516	112.58	-5.80206e-05	1.000 (0.965-1.036)	0.997424	0.998127	0.0196026	1.020 (0.973-1.069)	0.475635	0.993252	0.00643812	1.006 (0.965-1.050)	0.765352	0.998908	0.0236483	0.0236483	0.39861	0.995077	-0.0169367	0.983 (0.926-1.044)	0.578934	1	-5.80206e-05	1.000 (0.966-1.035)	0.997364	0.99874	0.000573139	1.001 (0.967-1.036)	0.97394	0.995897	-0.00797784	0.319299	4.18805	0.381154
CD25 on secreting Treg	77	12	7	7	7	7	7	0.0466974	0.00667105	21.9557	24.5099	23.0692	161.484	0.0209652	1.021 (0.994-1.049)	0.121898	0.674772	0.0397653	1.041 (0.845-1.281)	0.723246	0.993252	0.0304869	1.031 (0.974-1.091)	0.288908	0.998908	0.0454524	0.0454524	0.295498	0.995077	0.0180033	1.018 (0.958-1.082)	0.564492	1	0.0209652	1.021 (0.976-1.068)	0.360609	0.855576	0.0218869	1.022 (0.983-1.063)	0.276796	0.771883	-0.00292998	0.863148	2.09574	0.910686
CD25 on CD39+ secreting Treg	78	11	7	7	5	5	5	0.033855	0.006771	21.5417	24.5487	23.4173	117.086	-0.00162238	0.998 (0.989-1.008)	0.745707	0.957738	0.000528307	1.001 (0.983-1.018)	0.956423	0.993252	-0.000580666	0.999 (0.981-1.018)	0.950431	0.998908	-0.000587041	-0.000587041	0.945238	0.995077	-0.00590319	0.994 (0.946-1.044)	0.814967	1	-0.00162238	0.998 (0.983-1.014)	0.839721	0.965808	-0.00148371	0.999 (0.994-1.003)	0.498389	0.906812	-0.00299641	0.616885	1.55573	0.816726
CD25 on activated & secreting Treg	68	12	4	4	4	4	4	0.0252907	0.00632268	20.9163	23.4984	21.8569	87.4276	-0.00900961	0.991 (0.954-1.030)	0.644623	0.956392	-0.0589162	0.943 (0.855-1.040)	0.359121	0.993252	-0.0154273	0.985 (0.933-1.040)	0.576871	0.998908	-0.0203914	-0.0203914	0.587935	0.995077	-0.0044152	0.996 (0.941-1.053)	0.877484	1	-0.00900961	0.991 (0.948-1.036)	0.691423	0.965808	-0.00967859	0.990 (0.960-1.021)	0.536375	0.913131	0.0147444	0.378121	2.22165	0.527696
CD123 on plasmacytoid DC	306	8	0	0	NA	NA	NA	NA	NA	NA	NA	NA	NA	NA	NA	NA	NA	NA	NA	NA	NA	NA	NA	NA	NA	NA	NA	NA	NA	NA	NA	NA	NA	NA	NA	NA	NA	NA	NA	NA	NA	NA	NA	NA	NA
CD123 on CD62L+ plasmacytoid DC	304	8	0	0	NA	NA	NA	NA	NA	NA	NA	NA	NA	NA	NA	NA	NA	NA	NA	NA	NA	NA	NA	NA	NA	NA	NA	NA	NA	NA	NA	NA	NA	NA	NA	NA	NA	NA	NA	NA	NA	NA	NA	NA	NA
CD33 on CD14+ monocyte	891	13	2	2	NA	NA	NA	NA	NA	NA	NA	NA	NA	NA	NA	NA	NA	NA	NA	NA	NA	NA	NA	NA	NA	NA	NA	NA	NA	NA	NA	NA	NA	NA	NA	NA	NA	NA	NA	NA	NA	NA	NA	NA	NA
CD33 on CD33br HLA DR+ CD14dim	656	16	5	5	5	5	5	0.0694971	0.0138994	21.2057	23.7916	22.2291	111.145	-0.0220314	0.978 (0.952-1.005)	0.112719	0.644831	-0.00889668	0.991 (0.941-1.044)	0.757192	0.993252	-0.0183548	0.982 (0.950-1.015)	0.279758	0.998908	-0.0168945	-0.0168945	0.383255	0.995077	-0.0280451	0.972 (0.935-1.012)	0.16411	1	-0.0220314	0.978 (0.952-1.005)	0.105131	0.824624	-0.0218874	0.978 (0.959-0.998)	0.0313732	0.280592	-0.00490868	0.58411	4.17528	0.382803
CD33 on CD33dim HLA DR+ CD11b+	903	18	4	4	4	4	4	0.0553592	0.0138398	21.2522	24.1232	22.9183	91.6733	-0.000263549	1.000 (0.972-1.029)	0.985604	0.995558	0.0385452	1.039 (0.800-1.350)	0.799788	0.993252	0.00605863	1.006 (0.950-1.066)	0.836505	0.998908	0.0190362	0.0190362	0.622562	0.995077	0.0112521	1.011 (0.955-1.071)	0.698939	1	-0.000263549	1.000 (0.954-1.048)	0.991223	0.995928	0.0015777	1.002 (0.933-1.075)	0.965327	0.995897	-0.0110356	0.79528	1.11493	0.773471
CD33 on CD33dim HLA DR+ CD11b-	833	17	4	4	3	3	3	0.0403351	0.013445	21.001	23.185	22.2691	66.8073	-0.0203791	0.980 (0.915-1.049)	0.55951	0.918645	0.0336984	1.034 (0.716-1.494)	0.886953	0.993252	0.00492728	1.005 (0.929-1.087)	0.902145	0.998908	0.0129704	0.0129704	0.806269	0.995077	0.00340408	1.003 (0.927-1.086)	0.932624	1	-0.0203791	0.980 (0.924-1.039)	0.493936	0.89164	-0.019134	0.981 (0.941-1.023)	0.369492	0.84218	-0.0172334	0.815851	2.74812	0.253078
CD33 on Gr MDSC	121	9	5	4	4	4	4	0.0733575	0.0183394	21.3829	26.0948	23.2428	92.9714	-0.000771924	0.999 (0.981-1.018)	0.933618	0.977975	0.00764388	1.008 (0.931-1.091)	0.867424	0.993252	-0.000873059	0.999 (0.957-1.043)	0.967952	0.998908	-0.00244502	-0.00244502	0.934827	0.995077	-0.000780203	0.999 (0.959-1.041)	0.970287	1	-0.000771924	0.999 (0.963-1.037)	0.967502	0.992119	-0.00110987	0.999 (0.975-1.023)	0.928209	0.985929	-0.00302444	0.835544	0.717749	0.869021
CD33 on CD66b++ myeloid cell	407	15	8	8	7	7	7	0.104451	0.0149216	21.0851	23.5647	22.1766	155.236	-0.00571934	0.994 (0.971-1.018)	0.635909	0.956392	0.041614	1.042 (0.961-1.131)	0.36314	0.993252	0.00559851	1.006 (0.966-1.047)	0.786791	0.998908	0.0193772	0.0193772	0.556415	0.995077	-0.00219941	0.998 (0.953-1.044)	0.924588	1	-0.00571934	0.994 (0.964-1.025)	0.714647	0.965808	-0.00576625	0.994 (0.967-1.022)	0.684021	0.967379	-0.017436	0.274196	3.57858	0.733487
CD33 on Mo MDSC	633	11	5	5	5	5	5	0.0896667	0.0179333	21.6001	49.7667	28.7213	143.607	0.0167307	1.017 (0.992-1.042)	0.183195	0.76542	-0.00552459	0.994 (0.872-1.135)	0.939745	0.993252	0.0211602	1.021 (0.983-1.061)	0.279047	0.998908	0.026049	0.026049	0.425176	0.995077	0.0232381	1.024 (0.978-1.071)	0.315705	1	0.0167307	1.017 (0.984-1.051)	0.317973	0.844262	0.016922	1.017 (0.996-1.039)	0.112802	0.487272	0.00533069	0.755286	2.25179	0.68956
CD33 on CD33dim HLA DR-	722	12	3	3	3	3	3	0.0766301	0.0255434	22.767	55.9801	40.9582	122.875	-0.00466119	0.995 (0.973-1.019)	0.693119	0.957738	-0.0756298	0.927 (0.798-1.078)	0.50481	0.993252	-0.00794817	0.992 (0.953-1.033)	0.701523	0.998908	-0.0139098	-0.0139098	0.607772	0.995077	-0.00262697	0.997 (0.952-1.045)	0.911606	1	-0.00466119	0.995 (0.962-1.030)	0.791032	0.965808	-0.00482417	0.995 (0.973-1.018)	0.67324	0.964919	0.0250775	0.51647	0.901681	0.637092
CD33 on basophil	767	13	0	0	NA	NA	NA	NA	NA	NA	NA	NA	NA	NA	NA	NA	NA	NA	NA	NA	NA	NA	NA	NA	NA	NA	NA	NA	NA	NA	NA	NA	NA	NA	NA	NA	NA	NA	NA	NA	NA	NA	NA	NA	NA
CD33 on Im MDSC	592	17	5	5	3	3	3	0.0420245	0.0140082	20.9983	23.2991	22.0785	66.2356	0.0238927	1.024 (1.014-1.034)	2.60283e-06	0.000275466	0.0311439	1.032 (0.914-1.165)	0.703142	0.993252	0.0198042	1.020 (0.961-1.083)	0.51753	0.998908	0.0194017	0.0194017	0.630074	0.995077	0.0198404	1.020 (0.962-1.082)	0.510301	1	0.0238927	1.024 (0.975-1.076)	0.342565	0.855467	0.0236337	1.024 (0.976-1.075)	0.337777	0.817555	-0.00220514	0.918775	0.0815614	0.96004
CD33 on CD33br HLA DR+	730	16	0	0	NA	NA	NA	NA	NA	NA	NA	NA	NA	NA	NA	NA	NA	NA	NA	NA	NA	NA	NA	NA	NA	NA	NA	NA	NA	NA	NA	NA	NA	NA	NA	NA	NA	NA	NA	NA	NA	NA	NA	NA	NA
CD33 on CD33br HLA DR+ CD14-	734	16	2	2	NA	NA	NA	NA	NA	NA	NA	NA	NA	NA	NA	NA	NA	NA	NA	NA	NA	NA	NA	NA	NA	NA	NA	NA	NA	NA	NA	NA	NA	NA	NA	NA	NA	NA	NA	NA	NA	NA	NA	NA	NA
CD4 on monocyte	240	12	11	9	8	8	8	0.0750721	0.00938401	21.2486	76.9202	29.5814	236.651	-0.0121938	0.988 (0.949-1.028)	0.548876	0.918645	-0.000917732	0.999 (0.924-1.080)	0.982303	0.993252	-0.0195414	0.981 (0.939-1.024)	0.376274	0.998908	-0.0216076	-0.0216076	0.429927	0.995077	-0.0124714	0.988 (0.944-1.033)	0.58479	1	-0.0121938	0.988 (0.956-1.021)	0.466777	0.887527	-0.0100033	0.990 (0.962-1.018)	0.488772	0.901058	-0.00325854	0.745654	10.3168	0.171321
CD4 on HLA DR+ CD4+	851	9	8	8	7	7	7	0.0587323	0.00839032	21.0063	40.7301	25.9042	181.33	0.0117002	1.012 (0.985-1.039)	0.39593	0.891393	0.00942968	1.009 (0.941-1.083)	0.802533	0.993252	0.00252015	1.003 (0.957-1.050)	0.914753	0.998908	0.00251734	0.00251734	0.930065	0.995077	0.0043692	1.004 (0.957-1.054)	0.859696	1	0.0117002	1.012 (0.976-1.048)	0.518484	0.917096	0.0102306	1.010 (0.982-1.039)	0.479248	0.901058	0.000662445	0.944143	3.47108	0.747813
CD25 on CD4+	73	10	6	6	6	6	6	0.0462601	0.00771001	21.0762	27.095	22.6899	136.14	-0.00542883	0.995 (0.940-1.053)	0.851095	0.957738	-0.0180454	0.982 (0.863-1.118)	0.798527	0.993252	-0.00581824	0.994 (0.938-1.054)	0.844782	0.998908	-0.00561287	-0.00561287	0.854626	0.995077	-0.00441845	0.996 (0.941-1.053)	0.878171	1	-0.00542883	0.995 (0.952-1.040)	0.809824	0.965808	-0.00329768	0.997 (0.962-1.033)	0.854932	0.974568	0.00379056	0.837952	8.21724	0.144663
CD25 on CD39+ CD4+	2010	12	10	10	10	10	10	0.334465	0.0334465	21.1024	883.424	118.647	1186.47	-1.28894e-05	1.000 (0.989-1.011)	0.998127	0.998127	-0.0110914	0.989 (0.959-1.020)	0.506479	0.993252	-0.00105391	0.999 (0.981-1.017)	0.909706	0.998908	-0.0019958	-0.0019958	0.821673	0.995077	0.00337832	1.003 (0.974-1.034)	0.824478	1	-1.28894e-05	1.000 (0.984-1.016)	0.99874	0.99874	-0.000400542	1.000 (0.993-1.007)	0.911235	0.977423	0.00655675	0.442162	4.07402	0.906474
CD25 on CD28+ CD4+	710	10	7	7	7	7	7	0.0543836	0.00776909	21.0214	26.3378	22.8644	160.051	0.00496402	1.005 (0.971-1.040)	0.778931	0.957738	-0.0069088	0.993 (0.806-1.224)	0.950876	0.993252	0.00725503	1.007 (0.952-1.066)	0.80231	0.998908	0.0112853	0.0112853	0.796357	0.995077	0.0130468	1.013 (0.954-1.076)	0.669457	1	0.00496402	1.005 (0.960-1.052)	0.830295	0.965808	0.00659382	1.007 (0.970-1.044)	0.724582	0.969969	0.00185536	0.913669	3.49758	0.744292
FSC-A on myeloid DC	868	15	12	12	9	9	9	0.11174	0.0124156	21.1702	148.649	36.6278	329.65	0.016692	1.017 (1.002-1.032)	0.027713	0.358437	0.0384337	1.039 (0.997-1.083)	0.110987	0.993252	0.0208421	1.021 (0.994-1.049)	0.129957	0.998908	0.0245896	0.0245896	0.189333	0.995077	0.0052356	1.005 (0.971-1.041)	0.769988	1	0.016692	1.017 (0.995-1.040)	0.139391	0.824624	0.0167596	1.017 (1.000-1.034)	0.0534046	0.372056	-0.00855318	0.261335	3.60667	0.890755
FSC-A on plasmacytoid DC	239	17	13	13	13	13	13	0.108385	0.00833729	21.0643	34.2833	24.1505	313.956	0.00288497	1.003 (0.977-1.030)	0.831737	0.957738	0.0160596	1.016 (0.969-1.066)	0.521281	0.993252	0.0073666	1.007 (0.971-1.045)	0.692143	0.998908	0.00722295	0.00722295	0.758515	0.995077	0.00940623	1.009 (0.971-1.049)	0.634114	1	0.00288497	1.003 (0.977-1.029)	0.82738	0.965808	0.0069046	1.007 (0.979-1.036)	0.630117	0.958991	-0.00364769	0.520644	12.6395	0.395775
FSC-A on monocyte	156	14	10	10	9	9	9	0.0762455	0.00847173	21.1285	36.3347	24.3581	219.223	-0.000421184	1.000 (0.958-1.043)	0.984357	0.995558	-0.0914996	0.913 (0.739-1.127)	0.42286	0.993252	0.0156852	1.016 (0.968-1.066)	0.523329	0.998908	0.0173305	0.0173305	0.579761	0.995077	0.0152672	1.015 (0.965-1.068)	0.552956	1	-0.000421184	1.000 (0.963-1.037)	0.982258	0.994963	0.00591964	1.006 (0.968-1.046)	0.76501	0.969969	0.0168766	0.415582	10.2918	0.245138
FSC-A on granulocyte	204	13	9	9	7	7	7	0.0543572	0.00776531	20.9823	27.1812	22.3058	156.141	-0.0339903	0.967 (0.911-1.025)	0.257821	0.831368	0.0572373	1.059 (0.930-1.206)	0.426582	0.993252	-0.017809	0.982 (0.919-1.050)	0.600267	0.998908	0.0297872	0.0297872	0.576862	0.995077	-0.0533204	0.948 (0.875-1.027)	0.190689	1	-0.0339903	0.967 (0.924-1.011)	0.142104	0.824624	-0.0337974	0.967 (0.904-1.034)	0.321115	0.809477	-0.0192134	0.190701	10.0984	0.120569
FSC-A on CD14+ monocyte	49	9	6	6	6	6	6	0.0443791	0.00739651	21.0304	26.3808	23.1909	139.146	-0.0149891	0.985 (0.932-1.042)	0.598664	0.932433	0.00276216	1.003 (0.874-1.151)	0.970523	0.993252	0.00559511	1.006 (0.957-1.057)	0.824834	0.998908	0.0105607	0.0105607	0.725813	0.995077	0.00515379	1.005 (0.955-1.058)	0.844087	1	-0.0149891	0.985 (0.947-1.025)	0.458789	0.887527	-0.0106657	0.989 (0.949-1.032)	0.617235	0.956391	-0.00428604	0.791413	9.90642	0.0779307
FSC-A on B cell	40	6	4	4	4	4	4	0.0272369	0.00680923	21.112	21.7428	21.3356	85.3425	0.0062075	1.006 (0.945-1.072)	0.847151	0.957738	0.0212522	1.021 (0.862-1.210)	0.828839	0.993252	0.0172277	1.017 (0.945-1.096)	0.648407	0.998908	0.0480694	0.0480694	0.488847	0.995077	0.0169959	1.017 (0.938-1.102)	0.679252	1	0.0062075	1.006 (0.944-1.072)	0.847692	0.965808	0.0067004	1.007 (0.950-1.067)	0.820495	0.969969	-0.00365417	0.863447	2.97851	0.39495
FSC-A on NK	240	14	12	12	11	11	11	0.0812198	0.00738362	20.9753	30.846	23.1583	254.742	-0.0156512	0.984 (0.959-1.011)	0.250154	0.831368	-0.00463712	0.995 (0.957-1.036)	0.823958	0.993252	-0.0193744	0.981 (0.953-1.009)	0.181542	0.998908	-0.0154857	-0.0154857	0.312298	0.995077	-0.0183599	0.982 (0.940-1.026)	0.413238	1	-0.0156512	0.984 (0.964-1.006)	0.152053	0.824624	-0.0148354	0.985 (0.968-1.003)	0.10902	0.487272	-0.00472135	0.472903	15.5132	0.114441
FSC-A on HLA DR+ NK	656	12	7	7	7	7	7	0.0525174	0.00750249	20.9098	25.0859	22.4589	157.213	-0.00106625	0.999 (0.982-1.017)	0.905106	0.968526	-0.00612752	0.994 (0.973-1.016)	0.603664	0.993252	0.00110676	1.001 (0.982-1.020)	0.908995	0.998908	0.000649691	0.000649691	0.944606	0.995077	-0.00054181	0.999 (0.966-1.034)	0.975178	1	-0.00106625	0.999 (0.983-1.015)	0.895094	0.971837	-2.87113e-05	1.000 (0.993-1.007)	0.993476	0.998079	0.00554579	0.448531	7.34069	0.290486
FSC-A on lymphocyte	93	12	3	3	3	3	3	0.0213325	0.00711085	21.0711	24.5074	22.2954	66.8861	0.0125523	1.013 (0.943-1.087)	0.729501	0.957738	-0.0167959	0.983 (0.839-1.152)	0.869792	0.993252	-0.00154348	0.998 (0.933-1.068)	0.964387	0.998908	-0.00967736	-0.00967736	0.799065	0.995077	0.0228571	1.023 (0.933-1.122)	0.625847	1	0.0125523	1.013 (0.957-1.072)	0.66606	0.965808	0.0115566	1.012 (0.979-1.046)	0.491885	0.901058	0.00957893	0.73363	3.11526	0.210635
FSC-A on T cell	160	12	3	3	NA	NA	NA	NA	NA	NA	NA	NA	NA	NA	NA	NA	NA	NA	NA	NA	NA	NA	NA	NA	NA	NA	NA	NA	NA	NA	NA	NA	NA	NA	NA	NA	NA	NA	NA	NA	NA	NA	NA	NA	NA
FSC-A on CD4+	1093	13	7	7	7	7	7	0.0628045	0.00897206	21.0669	42.0471	28.2016	197.411	-0.0113439	0.989 (0.951-1.028)	0.569842	0.920737	0.0103609	1.010 (0.964-1.059)	0.683557	0.993252	0.00247451	1.002 (0.971-1.035)	0.878036	0.998908	0.00587107	0.00587107	0.712254	0.995077	-0.0256645	0.975 (0.913-1.040)	0.437675	1	-0.0113439	0.989 (0.963-1.015)	0.391311	0.867996	-0.00309017	0.997 (0.956-1.039)	0.884243	0.975188	-0.0128823	0.214915	13.653	0.0337623
FSC-A on CD8br	65	9	5	5	5	5	5	0.037019	0.0074038	21.4945	26.653	23.2211	116.105	0.0336222	1.034 (0.940-1.137)	0.488594	0.906949	0.0343982	1.035 (0.803-1.334)	0.807647	0.993252	0.0207254	1.021 (0.945-1.103)	0.601321	0.998908	0.00910144	0.00910144	0.858071	0.995077	0.0289597	1.029 (0.947-1.119)	0.495863	1	0.0336222	1.034 (0.979-1.092)	0.225986	0.824624	0.0311764	1.032 (0.949-1.122)	0.466321	0.897314	-0.000130167	0.995111	12.2259	0.0157483
FSC-A on HLA DR+ T cell	43	11	9	9	6	6	4	0.0286412	0.0071603	21.4298	23.2872	22.0687	88.2749	0.00197455	1.002 (0.902-1.113)	0.97068	0.99136	0.249472	1.283 (0.477-3.456)	0.670488	0.993252	0.0515209	1.053 (0.961-1.154)	0.26862	0.998908	0.0717218	0.0717218	0.325989	0.995077	0.026188	1.027 (0.931-1.132)	0.598314	1	0.00197455	1.002 (0.936-1.072)	0.954527	0.988784	0.0083294	1.008 (0.875-1.163)	0.908672	0.977423	-0.0388916	0.670587	7.22056	0.0651902
FSC-A on NKT	210	6	6	6	6	6	6	0.047342	0.00789034	21.1914	30.3662	24.7629	148.577	0.0172674	1.017 (0.946-1.094)	0.642112	0.956392	0.0274931	1.028 (0.724-1.459)	0.885194	0.993252	0.0398752	1.041 (0.965-1.122)	0.298971	0.998908	0.0564546	0.0564546	0.318925	0.995077	0.0286915	1.029 (0.956-1.108)	0.443741	1	0.0172674	1.017 (0.969-1.069)	0.491197	0.89164	0.0267919	1.027 (0.937-1.126)	0.566184	0.934696	-0.00241035	0.955914	10.9705	0.051969
FSC-A on HLA DR+ CD4+	46	11	9	9	8	8	8	0.0590142	0.00737678	21.2142	24.4166	22.741	181.928	-0.0116121	0.988 (0.968-1.009)	0.269763	0.848016	0.0180724	1.018 (0.938-1.105)	0.681431	0.993252	-0.00208766	0.998 (0.953-1.045)	0.929809	0.998908	0.00184719	0.00184719	0.954834	0.995077	-0.00363433	0.996 (0.951-1.044)	0.878852	1	-0.0116121	0.988 (0.953-1.026)	0.537687	0.918368	-0.00928683	0.991 (0.951-1.033)	0.659324	0.964919	-0.00724993	0.458119	2.18309	0.949016
FSC-A on HLA DR+ CD8br	77	10	9	7	7	7	7	0.0515256	0.0073608	20.9277	28.3374	22.6931	158.852	-0.00623922	0.994 (0.973-1.015)	0.564207	0.918645	-0.014698	0.985 (0.955-1.017)	0.406718	0.993252	-0.00926436	0.991 (0.960-1.022)	0.561621	0.998908	-0.0111815	-0.0111815	0.502642	0.995077	-0.0167057	0.983 (0.940-1.028)	0.46426	1	-0.00623922	0.994 (0.970-1.018)	0.612686	0.962072	-0.00705358	0.993 (0.975-1.011)	0.441958	0.897314	0.0077025	0.459603	4.62503	0.592723
CD16 on CD14- CD16+ monocyte	2129	13	12	12	11	11	11	0.449722	0.0408839	21.2103	1330.63	182.703	2009.74	-0.0142453	0.986 (0.964-1.008)	0.215498	0.781949	-0.0267639	0.974 (0.933-1.016)	0.252594	0.993252	-0.0278394	0.973 (0.956-0.989)	0.00131254	0.833462	-0.0266647	-0.0266647	0.0134669	0.995077	0.0132594	1.013 (0.971-1.057)	0.5381	1	-0.0142453	0.986 (0.972-1.000)	0.0558245	0.824624	-0.0169591	0.983 (0.961-1.006)	0.144194	0.57237	0.00625031	0.513995	23.8399	0.00803687
CD40 on CD14+ CD16- monocyte	677	16	6	6	5	5	5	0.0329514	0.00659028	20.9074	28.7836	24.0769	120.385	0.0221733	1.022 (0.998-1.048)	0.0736017	0.551259	0.00566037	1.006 (0.968-1.045)	0.789357	0.993252	0.0223793	1.023 (0.988-1.058)	0.202257	0.998908	0.0101655	0.0101655	0.548837	0.995077	0.0687519	1.071 (0.995-1.153)	0.0661058	1	0.0221733	1.022 (0.992-1.054)	0.154093	0.824624	0.0728354	1.076 (1.036-1.117)	0.000138358	0.00488096	0.0114299	0.248826	2.53843	0.637767
CD40 on CD14+ CD16+ monocyte	673	17	10	10	10	10	10	0.067849	0.0067849	21.0033	32.9273	24.7191	247.191	0.0132022	1.013 (0.996-1.031)	0.128039	0.675982	0.00562985	1.006 (0.980-1.032)	0.684277	0.993252	0.0163934	1.017 (0.992-1.042)	0.192862	0.998908	0.0137563	0.0137563	0.279738	0.995077	0.00495946	1.005 (0.975-1.036)	0.751871	1	0.0132022	1.013 (0.994-1.032)	0.167299	0.824624	0.013051	1.013 (1.003-1.024)	0.0147466	0.181988	0.00596989	0.43973	7.41015	0.594497
CCR2 on CD14- CD16+ monocyte	467	16	14	13	13	13	13	0.0814059	0.006262	20.962	24.6878	22.818	296.633	-0.00689159	0.993 (0.968-1.019)	0.592931	0.932433	-0.017632	0.983 (0.949-1.017)	0.343702	0.993252	-0.00634708	0.994 (0.968-1.020)	0.627877	0.998908	-0.0109491	-0.0109491	0.368574	0.995077	-0.00366972	0.996 (0.967-1.026)	0.807187	1	-0.00689159	0.993 (0.975-1.012)	0.472968	0.89164	-0.00857037	0.991 (0.978-1.005)	0.231738	0.709239	0.00659054	0.396552	21.6256	0.0419365
CD14 on CD14+ CD16+ monocyte	237	13	11	10	10	10	10	0.0665614	0.00665614	21.0852	43.5374	24.2547	242.547	-0.00884865	0.991 (0.972-1.011)	0.377794	0.891393	0.0202678	1.020 (0.929-1.121)	0.684512	0.993252	-0.00810546	0.992 (0.950-1.036)	0.713699	0.998908	-0.00132991	-0.00132991	0.965468	0.995077	-0.00646367	0.994 (0.952-1.037)	0.766814	1	-0.00884865	0.991 (0.958-1.025)	0.609306	0.960073	-0.00760842	0.992 (0.959-1.027)	0.665657	0.964919	-0.00616283	0.534525	3.02195	0.963419
HLA DR on CD14- CD16+ monocyte	7036	11	6	6	5	5	5	0.0725656	0.0145131	21.1196	172.028	54.2509	271.255	-0.00882811	0.991 (0.953-1.031)	0.658345	0.957738	0.0496343	1.051 (0.971-1.138)	0.30854	0.993252	-0.00452825	0.995 (0.959-1.033)	0.812047	0.998908	0.0155753	0.0155753	0.492768	0.995077	-0.0634286	0.939 (0.880-1.001)	0.0519106	1	-0.00882811	0.991 (0.958-1.025)	0.608697	0.960073	-0.00849429	0.992 (0.954-1.030)	0.662898	0.964919	-0.0145129	0.209666	5.36108	0.252213
CD40 on monocytes	777	22	11	11	10	10	10	0.0606853	0.00606853	20.9695	24.661	22.1575	221.575	0.00573595	1.006 (0.994-1.018)	0.355385	0.889221	0.00229871	1.002 (0.987-1.018)	0.773612	0.993252	0.00326619	1.003 (0.991-1.016)	0.609272	0.998908	0.0039223	0.0039223	0.546239	0.995077	0.0114601	1.012 (0.987-1.037)	0.365991	1	0.00573595	1.006 (0.995-1.017)	0.296588	0.841919	0.00495473	1.005 (0.997-1.013)	0.234663	0.712972	0.00692562	0.457682	11.4797	0.244254
CD14 on CD14+ CD16- monocyte	235	13	12	12	10	10	10	0.0701897	0.00701897	21.0374	54.8964	25.6787	256.787	0.0171156	1.017 (0.991-1.044)	0.203026	0.773021	0.0355584	1.036 (0.986-1.089)	0.196481	0.993252	0.0190654	1.019 (0.980-1.060)	0.34216	0.998908	0.0229829	0.0229829	0.244776	0.995077	0.00528589	1.005 (0.964-1.049)	0.805714	1	0.0171156	1.017 (0.989-1.046)	0.231381	0.824624	0.0178857	1.018 (1.000-1.036)	0.0492965	0.357036	-0.00588256	0.400953	7.95519	0.538668
CD64 on CD14+ CD16- monocyte	2474	23	6	6	5	5	5	0.0303999	0.00607998	20.9148	24.1805	22.1567	110.784	0.0406451	1.041 (0.956-1.135)	0.352714	0.889221	-0.149349	0.861 (0.739-1.004)	0.151424	0.993252	0.00316228	1.003 (0.922-1.092)	0.941672	0.998908	-0.0164515	-0.0164515	0.748281	0.995077	-0.00240055	0.998 (0.916-1.087)	0.956161	1	0.0406451	1.041 (0.983-1.103)	0.16456	0.824624	0.0370886	1.038 (0.946-1.138)	0.430903	0.894193	0.037862	0.0784985	8.947	0.0624381
HLA DR on CD14+ CD16- monocyte	9050	13	1	1	NA	NA	NA	NA	NA	NA	NA	NA	NA	NA	NA	NA	NA	NA	NA	NA	NA	NA	NA	NA	NA	NA	NA	NA	NA	NA	NA	NA	NA	NA	NA	NA	NA	NA	NA	NA	NA	NA	NA	NA	NA
CD40 on CD14- CD16+ monocyte	946	18	11	10	10	10	10	0.0794712	0.00794712	21.6805	42.8305	29.0197	290.197	0.0270926	1.027 (1.003-1.053)	0.0299168	0.358437	-0.0274212	0.973 (0.890-1.064)	0.564686	0.993252	0.0161553	1.016 (0.968-1.067)	0.514994	0.998908	0.00296346	0.00296346	0.928925	0.995077	0.0292412	1.030 (0.979-1.083)	0.253352	1	0.0270926	1.027 (0.991-1.066)	0.145858	0.824624	0.0261718	1.027 (0.988-1.067)	0.18206	0.628303	0.0143849	0.227204	4.03799	0.908894
CD64 on CD14- CD16+ monocyte	196	16	12	12	11	11	11	0.0683646	0.00621496	20.9448	26.7161	22.6021	248.623	-0.00241918	0.998 (0.970-1.026)	0.866223	0.957738	-0.0164063	0.984 (0.920-1.052)	0.643038	0.993252	-0.00802307	0.992 (0.949-1.037)	0.724225	0.998908	-0.0119929	-0.0119929	0.682665	0.995077	-0.0139116	0.986 (0.944-1.030)	0.534357	1	-0.00241918	0.998 (0.967-1.029)	0.880165	0.966963	-0.00478904	0.995 (0.963-1.029)	0.778243	0.969969	0.0028744	0.654479	8.00924	0.627935
HLA DR on CD14+ monocyte	8667	14	1	1	NA	NA	NA	NA	NA	NA	NA	NA	NA	NA	NA	NA	NA	NA	NA	NA	NA	NA	NA	NA	NA	NA	NA	NA	NA	NA	NA	NA	NA	NA	NA	NA	NA	NA	NA	NA	NA	NA	NA	NA	NA
CCR2 on CD14+ CD16+ monocyte	441	22	20	19	17	17	17	0.108645	0.00639088	20.9059	31.3817	23.2724	395.63	0.000184899	1.000 (0.989-1.011)	0.97342	0.99136	0.00129334	1.001 (0.988-1.015)	0.852391	0.993252	0.00143888	1.001 (0.988-1.015)	0.832734	0.998908	0.000426829	0.000426829	0.942685	0.995077	0.000943953	1.001 (0.984-1.018)	0.914719	1	0.000184899	1.000 (0.990-1.010)	0.970955	0.992119	0.000319514	1.000 (0.993-1.007)	0.929155	0.985929	-0.00146287	0.771253	19.1068	0.263166
PDL-1 on CD14+ CD16- monocyte	140	10	8	8	7	7	7	0.0441586	0.00630838	21.0484	30.6382	23.0411	161.288	-0.0121292	0.988 (0.956-1.021)	0.468049	0.906949	-0.0125457	0.988 (0.940-1.037)	0.635946	0.993252	-0.0104975	0.990 (0.947-1.034)	0.638014	0.998908	-0.00844268	-0.00844268	0.706771	0.995077	-0.0441236	0.957 (0.897-1.021)	0.182104	1	-0.0121292	0.988 (0.954-1.023)	0.493239	0.89164	-0.0122705	0.988 (0.965-1.011)	0.304597	0.794185	0.000196057	0.981284	5.34909	0.49988
CX3CR1 on CD14- CD16-	779	12	9	8	8	8	8	0.0507524	0.00634404	21.118	25.6659	22.9212	183.37	0.000601493	1.001 (0.986-1.015)	0.934852	0.977975	0.0120852	1.012 (0.987-1.037)	0.374465	0.993252	0.00453626	1.005 (0.980-1.029)	0.716461	0.998908	0.00592784	0.00592784	0.639242	0.995077	-0.0102323	0.990 (0.957-1.024)	0.554613	1	0.000601493	1.001 (0.982-1.020)	0.950935	0.987202	0.00108119	1.001 (0.991-1.012)	0.840261	0.969969	-0.00856196	0.198603	3.96666	0.78361
CX3CR1 on monocyte	725	19	8	8	7	7	5	0.0316957	0.00633913	20.9453	27.3952	22.9042	114.521	0.030747	1.031 (1.000-1.063)	0.0503006	0.469719	0.0694184	1.072 (0.934-1.230)	0.394961	0.993252	0.0236708	1.024 (0.964-1.087)	0.438623	0.998908	0.0185915	0.0185915	0.621755	0.995077	0.0207927	1.021 (0.950-1.097)	0.571131	1	0.030747	1.031 (0.981-1.084)	0.230733	0.824624	0.0299237	1.030 (0.977-1.087)	0.27028	0.769631	-0.0104026	0.59496	1.49954	0.826724
CX3CR1 on CD14+ CD16+ monocyte	432	18	13	13	13	13	13	0.0844825	0.00649865	20.9319	30.5158	23.4125	304.363	0.0226582	1.023 (0.993-1.053)	0.128058	0.675982	0.0118384	1.012 (0.939-1.091)	0.763231	0.993252	0.0181493	1.018 (0.979-1.059)	0.362753	0.998908	0.0301534	0.0301534	0.35849	0.995077	0.0158371	1.016 (0.976-1.058)	0.443922	1	0.0226582	1.023 (0.994-1.053)	0.12705	0.824624	0.0183361	1.019 (0.991-1.046)	0.184473	0.629788	0.00266181	0.763439	12.0637	0.440575
CX3CR1 on CD14+ CD16- monocyte	1156	19	8	8	8	8	7	0.0446841	0.00638344	20.9482	25.6465	23.0648	161.454	0.0521932	1.054 (0.998-1.113)	0.0606688	0.528662	0.132845	1.142 (1.039-1.255)	0.0400668	0.993252	0.067649	1.070 (1.013-1.130)	0.0152562	0.998908	0.0822093	0.0822093	0.0377237	0.995077	0.0657792	1.068 (1.010-1.130)	0.0219816	1	0.0521932	1.054 (1.014-1.095)	0.00810334	0.735088	0.0687193	1.071 (0.989-1.160)	0.0900921	0.446067	-0.0205581	0.114724	11.9531	0.0630237
PDL-1 on CD14+ CD16+ monocyte	556	18	16	16	16	16	16	0.100398	0.00627489	20.937	25.2804	22.8464	365.543	-0.00575507	0.994 (0.982-1.007)	0.369895	0.891393	-0.0159539	0.984 (0.961-1.007)	0.201751	0.993252	-0.00950008	0.991 (0.968-1.013)	0.411177	0.998908	-0.0126667	-0.0126667	0.308362	0.995077	0.0128961	1.013 (0.982-1.045)	0.41277	1	-0.00575507	0.994 (0.977-1.012)	0.522044	0.918368	-0.00577188	0.994 (0.977-1.012)	0.528954	0.911174	0.00521158	0.212826	7.64638	0.937176
PDL-1 on CD14- CD16+ monocyte	622	13	11	11	11	11	11	0.0701395	0.00637632	21.3851	27.2906	23.2376	255.613	-0.0253288	0.975 (0.936-1.015)	0.222419	0.793462	-0.100969	0.904 (0.836-0.977)	0.0319814	0.993252	-0.0459782	0.955 (0.912-1.000)	0.0488428	0.998908	-0.0461262	-0.0461262	0.114829	0.995077	-0.0420983	0.959 (0.911-1.009)	0.104988	1	-0.0253288	0.975 (0.945-1.005)	0.106576	0.824624	-0.0266132	0.974 (0.936-1.013)	0.18341	0.629541	0.0219208	0.062588	17.4937	0.0641297
PDL-1 on CD14- CD16-	230	17	14	14	14	14	14	0.087032	0.00621657	20.9227	28.0659	22.702	317.829	-0.0214406	0.979 (0.956-1.002)	0.0718517	0.551259	-0.0331184	0.967 (0.938-0.998)	0.0591921	0.993252	-0.0146242	0.985 (0.955-1.017)	0.366037	0.998908	-0.0135668	-0.0135668	0.432351	0.995077	-0.0118406	0.988 (0.950-1.028)	0.555917	1	-0.0214406	0.979 (0.957-1.001)	0.0643034	0.824624	-0.0204678	0.980 (0.961-0.999)	0.0371379	0.323049	0.00495031	0.293283	13.7324	0.392954
CD64 on CD14- CD16-	241	10	8	7	6	6	6	0.0401311	0.00668851	21.3602	30.4902	24.392	146.352	0.00951025	1.010 (0.994-1.026)	0.239826	0.818762	0.00695865	1.007 (0.982-1.033)	0.622572	0.993252	0.00735276	1.007 (0.982-1.033)	0.565191	0.998908	0.00665762	0.00665762	0.603866	0.995077	0.00180844	1.002 (0.953-1.053)	0.943446	1	0.00951025	1.010 (0.987-1.033)	0.408734	0.867996	0.00885449	1.009 (1.000-1.018)	0.0581726	0.373127	0.00187976	0.701012	2.46987	0.781026
PDL-1 on monocyte	285	10	7	7	5	5	5	0.0482974	0.00965948	21.0356	87.3289	35.5775	177.888	-0.029301	0.971 (0.922-1.022)	0.264082	0.837571	-0.00352642	0.996 (0.847-1.172)	0.968743	0.993252	-0.0599085	0.942 (0.883-1.005)	0.0687338	0.998908	-0.0730214	-0.0730214	0.21296	0.995077	-0.0590753	0.943 (0.871-1.020)	0.142788	1	-0.029301	0.971 (0.924-1.020)	0.245125	0.824624	-0.0297501	0.971 (0.914-1.031)	0.334736	0.817555	-0.00552872	0.760983	4.3324	0.362886
CCR2 on CD14- CD16-	375	7	6	6	4	4	4	0.0366886	0.00917215	22.2485	55.8737	33.644	134.576	0.0096188	1.010 (0.978-1.043)	0.555946	0.918645	0.00427187	1.004 (0.848-1.189)	0.964981	0.993252	0.00754773	1.008 (0.945-1.074)	0.81616	0.998908	-0.0156663	-0.0156663	0.710111	0.995077	0.0243892	1.025 (0.960-1.094)	0.466457	1	0.0096188	1.010 (0.956-1.066)	0.727542	0.965808	0.0102814	1.010 (0.950-1.074)	0.741798	0.969969	0.000896279	0.953752	1.05009	0.789133
CCR2 on CD14+ CD16- monocyte	1021	15	10	10	9	9	9	0.0534558	0.00593953	20.9148	23.6451	21.6836	195.152	-0.0161631	0.984 (0.961-1.007)	0.172278	0.76542	-0.0164112	0.984 (0.955-1.013)	0.316455	0.993252	-0.0108615	0.989 (0.963-1.016)	0.429193	0.998908	-0.0116327	-0.0116327	0.404782	0.995077	-0.0104695	0.990 (0.942-1.040)	0.678717	1	-0.0161631	0.984 (0.963-1.006)	0.148186	0.824624	-0.0152208	0.985 (0.972-0.998)	0.0266827	0.25672	0.000159209	0.977361	8.97828	0.344132
CD16 on CD14+ CD16+ monocyte	1083	14	10	10	8	8	8	0.0494443	0.00618054	21.6161	24.2228	22.4942	179.953	-0.0339788	0.967 (0.928-1.007)	0.101751	0.621687	-0.140933	0.869 (0.768-0.982)	0.0649913	0.993252	-0.0548256	0.947 (0.894-1.002)	0.0604971	0.998908	-0.0665973	-0.0665973	0.11236	0.995077	0.00200277	1.002 (0.943-1.065)	0.948754	1	-0.0339788	0.967 (0.928-1.006)	0.0989628	0.824624	-0.0342134	0.966 (0.925-1.009)	0.123384	0.515455	0.0213341	0.119847	7.1158	0.416923
CD64 on monocyte	2250	22	7	7	6	6	6	0.0371536	0.00619226	20.9718	24.2278	22.5685	135.411	-0.00413156	0.996 (0.978-1.014)	0.65769	0.957738	-0.000472416	1.000 (0.972-1.028)	0.975012	0.993252	-0.000171719	1.000 (0.972-1.028)	0.990439	0.999155	0.000197373	0.000197373	0.987829	0.995077	-0.00275081	0.997 (0.951-1.046)	0.909235	1	-0.00413156	0.996 (0.973-1.019)	0.725584	0.965808	-0.00275426	0.997 (0.977-1.018)	0.794075	0.969969	-0.00263484	0.66732	3.13752	0.678794
HLA DR on CD14+ CD16+ monocyte	8439	16	13	12	12	12	12	0.112818	0.00940148	21.0485	112.85	34.5467	414.56	0.00553735	1.006 (0.995-1.016)	0.298211	0.879687	0.00373163	1.004 (0.991-1.017)	0.589322	0.993252	0.00871798	1.009 (0.995-1.022)	0.205303	0.998908	0.00850522	0.00850522	0.169218	0.995077	0.0128862	1.013 (0.992-1.035)	0.231182	1	0.00553735	1.006 (0.995-1.016)	0.289623	0.841919	0.00645762	1.006 (1.000-1.013)	0.0672357	0.392524	0.00230687	0.643267	11.3984	0.410512
CCR2 on monocyte	908	14	9	9	7	7	7	0.0423696	0.00605281	20.949	26.1717	22.1002	154.701	0.00288522	1.003 (0.986-1.020)	0.735712	0.957738	-1.33554e-05	1.000 (0.979-1.021)	0.999045	0.999843	0.000489324	1.000 (0.977-1.024)	0.967621	0.998908	-0.000572226	-0.000572226	0.957177	0.995077	0.0120448	1.012 (0.969-1.057)	0.5879	1	0.00288522	1.003 (0.985-1.021)	0.753247	0.965808	0.00297934	1.003 (0.985-1.021)	0.740998	0.969969	0.00361229	0.609735	5.20433	0.517886
HLA DR on CD14- CD16-	11146	17	15	14	13	13	12	0.151849	0.0126541	20.9509	215.683	47.3386	568.063	-0.0153916	0.985 (0.962-1.009)	0.206244	0.774538	-0.0286153	0.972 (0.918-1.029)	0.349796	0.993252	-0.00244552	0.998 (0.962-1.034)	0.894396	0.998908	-0.000324493	-0.000324493	0.989315	0.995077	-0.0213759	0.979 (0.941-1.019)	0.291704	1	-0.0153916	0.985 (0.960-1.011)	0.244946	0.824624	-0.0153133	0.985 (0.957-1.013)	0.291644	0.78141	0.00361322	0.622028	9.3083	0.593458
HLA DR on monocyte	8616	8	1	1	NA	NA	NA	NA	NA	NA	NA	NA	NA	NA	NA	NA	NA	NA	NA	NA	NA	NA	NA	NA	NA	NA	NA	NA	NA	NA	NA	NA	NA	NA	NA	NA	NA	NA	NA	NA	NA	NA	NA	NA	NA
CD64 on CD14+ CD16+ monocyte	1307	21	8	8	7	7	7	0.0442353	0.00631933	20.8989	27.7252	22.9657	160.76	0.00246512	1.002 (0.976-1.029)	0.8556	0.957738	0.0349853	1.036 (0.929-1.155)	0.556384	0.993252	0.00766507	1.008 (0.953-1.065)	0.787602	0.998908	0.0161084	0.0161084	0.666954	0.995077	0.0085699	1.009 (0.948-1.073)	0.785948	1	0.00246512	1.002 (0.958-1.049)	0.915985	0.973542	0.00410093	1.004 (0.958-1.052)	0.863238	0.974568	-0.00591996	0.547057	2.01632	0.918192
CX3CR1 on CD14- CD16+ monocyte	198	12	9	9	9	9	9	0.0588809	0.00654233	21.0339	33.5089	23.5938	212.344	-0.00292241	0.997 (0.978-1.016)	0.762695	0.957738	-0.000800046	0.999 (0.936-1.067)	0.981619	0.993252	-0.00303292	0.997 (0.951-1.045)	0.89971	0.998908	-0.00301198	-0.00301198	0.906436	0.995077	-0.0208488	0.979 (0.929-1.032)	0.439048	1	-0.00292241	0.997 (0.962-1.033)	0.872329	0.965808	-0.00381001	0.996 (0.970-1.023)	0.778832	0.969969	-0.000522861	0.942003	2.26608	0.971748
CCR2 on myeloid DC	827	12	9	9	7	7	7	0.0547029	0.00781471	20.9683	27.4926	22.6064	158.245	0.0151927	1.015 (1.011-1.020)	1.31025e-12	2.77336e-10	0.0160289	1.016 (0.997-1.036)	0.15776	0.993252	0.0152094	1.015 (0.996-1.035)	0.114511	0.998908	0.0127103	0.0127103	0.205357	0.995077	0.00951928	1.010 (0.975-1.045)	0.593371	1	0.0151927	1.015 (0.999-1.032)	0.0628211	0.824624	0.014686	1.015 (0.983-1.047)	0.35864	0.837267	-0.000875273	0.877374	0.412765	0.998744
CCR2 on CD62L+ myeloid DC	1317	11	8	8	8	8	8	0.0969085	0.0121136	21.0374	126.179	35.5859	284.687	0.0140803	1.014 (0.976-1.054)	0.471911	0.906949	0.0147419	1.015 (0.930-1.107)	0.751345	0.993252	0.0037762	1.004 (0.967-1.042)	0.84232	0.998908	-0.00408357	-0.00408357	0.824287	0.995077	0.00701929	1.007 (0.966-1.050)	0.740982	1	0.0140803	1.014 (0.987-1.042)	0.307279	0.844262	0.0111139	1.011 (0.975-1.049)	0.551087	0.918479	-0.000263959	0.987044	14.0993	0.0494433
CCR2 on plasmacytoid DC	806	12	1	0	NA	NA	NA	NA	NA	NA	NA	NA	NA	NA	NA	NA	NA	NA	NA	NA	NA	NA	NA	NA	NA	NA	NA	NA	NA	NA	NA	NA	NA	NA	NA	NA	NA	NA	NA	NA	NA	NA	NA	NA	NA
CCR2 on CD62L+ plasmacytoid DC	807	13	2	1	NA	NA	NA	NA	NA	NA	NA	NA	NA	NA	NA	NA	NA	NA	NA	NA	NA	NA	NA	NA	NA	NA	NA	NA	NA	NA	NA	NA	NA	NA	NA	NA	NA	NA	NA	NA	NA	NA	NA	NA	NA
CCR2 on monocyte	1347	13	10	10	6	6	6	0.053964	0.008994	21.6959	29.089	25.8685	155.211	0.0260697	1.026 (0.964-1.092)	0.411958	0.891393	-0.0257414	0.975 (0.860-1.104)	0.707191	0.993252	0.0482007	1.049 (0.991-1.111)	0.0993119	0.998908	0.0494143	0.0494143	0.210199	0.995077	0.0535176	1.055 (0.996-1.118)	0.0692794	1	0.0260697	1.026 (0.984-1.070)	0.223241	0.824624	0.0588809	1.061 (1.002-1.123)	0.0430023	0.345651	0.0148297	0.400259	11.0186	0.0510129
CCR2 on granulocyte	94	11	8	8	8	8	8	0.0645526	0.00806907	21.5222	26.8723	23.185	185.48	0.00315404	1.003 (0.981-1.026)	0.782352	0.957738	-0.00624432	0.994 (0.966-1.023)	0.684088	0.993252	0.000758154	1.001 (0.975-1.027)	0.954834	0.998908	0.000916046	0.000916046	0.942337	0.995077	0.00435639	1.004 (0.965-1.045)	0.829201	1	0.00315404	1.003 (0.981-1.026)	0.782565	0.965808	0.000564749	1.001 (0.991-1.010)	0.906559	0.977423	0.00626295	0.34194	6.98592	0.430347
CD14 on Mo MDSC	156	9	9	9	9	9	9	0.133228	0.0148031	21.22	30.17	23.5951	212.356	-0.0109826	0.989 (0.969-1.010)	0.295875	0.879687	-0.0236986	0.977 (0.944-1.010)	0.209835	0.993252	-0.0141869	0.986 (0.961-1.012)	0.278417	0.998908	-0.0142594	-0.0142594	0.31712	0.995077	-0.000541712	0.999 (0.968-1.032)	0.973928	1	-0.0109826	0.989 (0.971-1.007)	0.234118	0.824624	-0.0101154	0.990 (0.973-1.007)	0.23655	0.714478	0.00580784	0.378033	10.3646	0.240363
CD14 on CD33br HLA DR+ CD14dim	97	11	10	9	9	9	9	0.132013	0.0146681	21.3152	26.329	23.4925	211.432	0.0170069	1.017 (0.992-1.043)	0.191656	0.76542	0.0316029	1.032 (0.962-1.108)	0.410006	0.993252	0.0141675	1.014 (0.980-1.050)	0.420853	0.998908	0.0165992	0.0165992	0.537352	0.995077	0.0161216	1.016 (0.980-1.054)	0.390117	1	0.0170069	1.017 (0.991-1.044)	0.193895	0.824624	0.0171139	1.017 (0.993-1.042)	0.169717	0.608873	-0.00497777	0.674834	7.9199	0.441333
CD14 on CD33dim HLA DR+ CD11b+	87	7	5	5	5	5	5	0.068166	0.0136332	21.3513	25.3847	22.5859	112.93	0.018064	1.018 (0.953-1.088)	0.590786	0.932433	0.0392946	1.040 (0.900-1.202)	0.631657	0.993252	0.0297888	1.030 (0.977-1.086)	0.266775	0.998908	0.0461799	0.0461799	0.16886	0.995077	0.00252653	1.003 (0.938-1.072)	0.941024	1	0.018064	1.018 (0.986-1.051)	0.263688	0.833219	0.0203373	1.021 (0.957-1.088)	0.534154	0.913131	-0.00808089	0.759412	17.2841	0.00170207
CD4 on CD4+	1275	13	4	4	4	4	4	0.0311849	0.00779623	20.9613	26.995	22.883	91.5319	-0.0319925	0.969 (0.945-0.993)	0.0119085	0.260756	-0.0100964	0.990 (0.942-1.040)	0.728253	0.993252	-0.0220269	0.978 (0.940-1.018)	0.274379	0.998908	-0.0208087	-0.0208087	0.385921	0.995077	-0.0402092	0.961 (0.921-1.001)	0.0586743	1	-0.0319925	0.969 (0.939-0.999)	0.0404404	0.824624	-0.0316785	0.969 (0.949-0.989)	0.00250815	0.0513766	-0.00981817	0.385685	1.99195	0.57408
CD4 on CM CD4 +	633	11	2	2	NA	NA	NA	NA	NA	NA	NA	NA	NA	NA	NA	NA	NA	NA	NA	NA	NA	NA	NA	NA	NA	NA	NA	NA	NA	NA	NA	NA	NA	NA	NA	NA	NA	NA	NA	NA	NA	NA	NA	NA	NA
CD4 on naive CD4+	2088	14	11	11	10	10	10	0.098834	0.0098834	21.5832	52.0437	29.0741	290.741	-0.0068584	0.993 (0.962-1.026)	0.675709	0.957738	-0.00728084	0.993 (0.913-1.080)	0.869326	0.993252	-0.0148632	0.985 (0.947-1.025)	0.462078	0.998908	-0.0105749	-0.0105749	0.732574	0.995077	-0.0149502	0.985 (0.947-1.024)	0.453366	1	-0.0068584	0.993 (0.965-1.022)	0.64034	0.962072	-0.0127798	0.987 (0.960-1.016)	0.375093	0.844623	0.000101722	0.99166	11.227	0.260471
CD4 on EM CD4+	793	11	4	3	NA	NA	NA	NA	NA	NA	NA	NA	NA	NA	NA	NA	NA	NA	NA	NA	NA	NA	NA	NA	NA	NA	NA	NA	NA	NA	NA	NA	NA	NA	NA	NA	NA	NA	NA	NA	NA	NA	NA	NA	NA
CD4 on TD CD4+	159	14	13	13	12	12	12	0.0996721	0.00830601	21.0897	29.0928	24.3166	291.8	-0.0056911	0.994 (0.979-1.009)	0.457763	0.905252	-0.00262159	0.997 (0.974-1.021)	0.830864	0.993252	-0.0038574	0.996 (0.973-1.020)	0.749275	0.998908	-0.00330597	-0.00330597	0.792713	0.995077	-0.00528818	0.995 (0.966-1.025)	0.72751	1	-0.0056911	0.994 (0.977-1.012)	0.527692	0.918368	-0.00559001	0.994 (0.984-1.005)	0.30704	0.794185	-0.00163703	0.704297	7.95703	0.717148
CD4 on CD45RA+ CD4+	533	13	2	2	NA	NA	NA	NA	NA	NA	NA	NA	NA	NA	NA	NA	NA	NA	NA	NA	NA	NA	NA	NA	NA	NA	NA	NA	NA	NA	NA	NA	NA	NA	NA	NA	NA	NA	NA	NA	NA	NA	NA	NA	NA
CD19 on B cell	457	15	15	14	13	13	11	0.0787825	0.00716205	21.6447	24.9816	22.4494	246.943	-0.00831239	0.992 (0.959-1.025)	0.624244	0.948313	0.0222647	1.023 (0.978-1.069)	0.347235	0.993252	-0.0030002	0.997 (0.960-1.036)	0.877725	0.998908	0.00220063	0.00220063	0.911859	0.995077	-0.0329032	0.968 (0.923-1.014)	0.171749	1	-0.00831239	0.992 (0.965-1.019)	0.546682	0.918368	-0.0094791	0.991 (0.962-1.019)	0.518067	0.910684	-0.0102662	0.0969333	15.1406	0.12702
CD39 on CD39+ CD8br	1032	13	10	10	10	10	10	0.0778312	0.00778312	21.0522	25.517	22.8664	228.664	0.00863048	1.009 (0.978-1.041)	0.587653	0.932433	0.0125417	1.013 (0.958-1.070)	0.667908	0.993252	0.00956411	1.010 (0.972-1.049)	0.620579	0.998908	0.00559791	0.00559791	0.773881	0.995077	0.00960506	1.010 (0.968-1.053)	0.657086	1	0.00863048	1.009 (0.981-1.037)	0.538018	0.918368	0.00759243	1.008 (0.987-1.028)	0.462325	0.897314	-0.00131279	0.866714	11.608	0.236324
CD39 on CD39+ activated Treg	4103	13	5	5	5	5	5	0.0430035	0.00860071	21.2469	34.919	25.3401	126.7	-0.0330236	0.968 (0.931-1.005)	0.0907616	0.60035	-0.00490415	0.995 (0.898-1.103)	0.931315	0.993252	-0.0334083	0.967 (0.907-1.031)	0.306396	0.998908	-0.0636587	-0.0636587	0.22965	0.995077	-0.00439367	0.996 (0.925-1.072)	0.907201	1	-0.0330236	0.968 (0.919-1.019)	0.211288	0.824624	-0.032757	0.968 (0.933-1.004)	0.0833958	0.434606	-0.00816456	0.57823	2.1848	0.701813
CD39 on CD39+ secreting Treg	3081	16	10	9	7	7	7	0.494425	0.0706321	21.2114	2371.39	358.219	2507.54	-0.00606852	0.994 (0.977-1.011)	0.493826	0.906949	0.0101727	1.010 (0.993-1.028)	0.302784	0.993252	-0.00364822	0.996 (0.984-1.009)	0.572726	0.998908	-0.00238387	-0.00238387	0.71615	0.995077	-0.0117052	0.988 (0.936-1.043)	0.67057	1	-0.00606852	0.994 (0.982-1.006)	0.320249	0.844262	-0.00572468	0.994 (0.984-1.005)	0.291305	0.78141	-0.0149001	0.0474247	12.6609	0.048748
CD39 on CD39+ CD4+	3194	14	10	10	10	10	10	0.0819277	0.00819277	21.0257	31.0159	24.1236	241.236	0.0204505	1.021 (0.999-1.043)	0.0655319	0.534294	0.024353	1.025 (0.930-1.129)	0.635503	0.993252	0.0218432	1.022 (0.981-1.065)	0.301606	0.998908	0.00525633	0.00525633	0.86703	0.995077	0.00880135	1.009 (0.967-1.052)	0.683594	1	0.0204505	1.021 (0.988-1.055)	0.219966	0.824624	0.0194264	1.020 (0.986-1.054)	0.254234	0.743957	-0.00075426	0.935229	3.9927	0.911893
CD39 on granulocyte	285	16	12	12	12	12	12	0.103521	0.00862678	21.5198	35.8104	25.4153	304.984	0.0100177	1.010 (0.995-1.026)	0.197251	0.767006	0.00735962	1.007 (0.983-1.032)	0.569693	0.993252	0.00553097	1.006 (0.981-1.031)	0.6633	0.998908	0.00623609	0.00623609	0.593912	0.995077	0.00968945	1.010 (0.979-1.041)	0.534709	1	0.0100177	1.010 (0.991-1.029)	0.296805	0.841919	0.0101366	1.010 (0.996-1.025)	0.167509	0.604365	0.00142436	0.747621	7.20159	0.782531
CD39 on monocyte	144	13	13	13	13	13	13	0.107427	0.00826363	20.9423	31.7994	24.2431	315.16	0.00248544	1.002 (0.985-1.020)	0.778104	0.957738	0.0108704	1.011 (0.994-1.028)	0.230985	0.993252	0.00663349	1.007 (0.992-1.021)	0.365534	0.998908	0.00655513	0.00655513	0.368449	0.995077	-0.00955593	0.990 (0.953-1.030)	0.628567	1	0.00248544	1.002 (0.991-1.014)	0.679562	0.965808	0.00392582	1.004 (0.996-1.012)	0.325205	0.813012	-0.00933907	0.0501869	25.7845	0.0115129
CD80 on myeloid DC	703	16	8	8	8	8	8	0.0816074	0.0102009	20.9253	80.6258	29.7149	237.719	-0.0128006	0.987 (0.949-1.027)	0.524239	0.906949	-0.0145242	0.986 (0.920-1.056)	0.693023	0.993252	-0.0254532	0.975 (0.932-1.019)	0.261943	0.998908	-0.0364583	-0.0364583	0.180989	0.995077	-0.0141611	0.986 (0.935-1.039)	0.597496	1	-0.0128006	0.987 (0.957-1.019)	0.424956	0.867996	-0.0251578	0.975 (0.929-1.024)	0.309261	0.795063	0.000551684	0.952104	10.9876	0.139159
CD80 on CD62L+ myeloid DC	1061	15	10	10	7	7	7	0.0844468	0.0120638	21.0276	105.964	35.3397	247.378	-0.0150332	0.985 (0.952-1.019)	0.389955	0.891393	-0.0198733	0.980 (0.928-1.035)	0.508378	0.993252	-0.0219001	0.978 (0.941-1.017)	0.272098	0.998908	-0.0312359	-0.0312359	0.233553	0.995077	-0.0242826	0.976 (0.933-1.021)	0.29316	1	-0.0150332	0.985 (0.958-1.013)	0.287342	0.841919	-0.0202023	0.980 (0.944-1.017)	0.285309	0.780455	0.00234348	0.821947	9.19004	0.163169
CD80 on plasmacytoid DC	304	12	1	1	NA	NA	NA	NA	NA	NA	NA	NA	NA	NA	NA	NA	NA	NA	NA	NA	NA	NA	NA	NA	NA	NA	NA	NA	NA	NA	NA	NA	NA	NA	NA	NA	NA	NA	NA	NA	NA	NA	NA	NA	NA
CD80 on CD62L+ plasmacytoid DC	300	11	0	0	NA	NA	NA	NA	NA	NA	NA	NA	NA	NA	NA	NA	NA	NA	NA	NA	NA	NA	NA	NA	NA	NA	NA	NA	NA	NA	NA	NA	NA	NA	NA	NA	NA	NA	NA	NA	NA	NA	NA	NA	NA
CD80 on monocyte	1855	16	14	14	12	12	12	0.17326	0.0144383	21.0217	220.052	42.7024	512.429	-0.0097611	0.990 (0.962-1.020)	0.513073	0.906949	0.0148	1.015 (0.972-1.060)	0.521098	0.993252	-0.00927716	0.991 (0.957-1.026)	0.605083	0.998908	-0.0418692	-0.0418692	0.225716	0.995077	-0.0355118	0.965 (0.929-1.002)	0.0663161	1	-0.0097611	0.990 (0.968-1.014)	0.409403	0.867996	-0.0163996	0.984 (0.900-1.075)	0.717809	0.969969	-0.0103453	0.181342	17.4987	0.0939642
CD80 on granulocyte	133	23	22	22	21	21	21	0.19395	0.00923573	21.0411	64.045	26.6136	558.885	-0.0048409	0.995 (0.971-1.019)	0.693665	0.957738	0.0412107	1.042 (0.999-1.087)	0.0729482	0.993252	0.00513636	1.005 (0.975-1.036)	0.742657	0.998908	0.00925419	0.00925419	0.662537	0.995077	-0.00500109	0.995 (0.964-1.027)	0.759877	1	-0.0048409	0.995 (0.975-1.016)	0.640671	0.962072	-0.00309938	0.997 (0.971-1.023)	0.814223	0.969969	-0.0117934	0.0236864	28.0852	0.107397
CD45 on lymphocyte	234	14	14	13	12	12	12	0.167652	0.013971	21.2371	29.575	23.1697	278.036	-0.0065979	0.993 (0.978-1.009)	0.415516	0.891393	-0.00819075	0.992 (0.957-1.028)	0.665101	0.993252	-0.00490743	0.995 (0.968-1.023)	0.731429	0.998908	-0.0043584	-0.0043584	0.797286	0.995077	-0.0129607	0.987 (0.959-1.016)	0.385682	1	-0.0065979	0.993 (0.973-1.014)	0.531835	0.918368	-0.00869661	0.991 (0.961-1.022)	0.58016	0.940784	0.000618856	0.917696	6.48561	0.839081
CD45 on CD33br HLA DR+ CD14-	38	11	9	8	8	8	8	0.1143	0.0142875	21.7827	24.4208	22.8874	183.099	0.0137557	1.014 (0.983-1.046)	0.380801	0.891393	-0.0306372	0.970 (0.888-1.059)	0.521792	0.993252	0.0278104	1.028 (0.987-1.071)	0.178853	0.998908	0.0344523	0.0344523	0.30594	0.995077	0.0272294	1.028 (0.988-1.068)	0.170067	1	0.0137557	1.014 (0.985-1.044)	0.352153	0.855576	0.0279927	1.028 (0.941-1.124)	0.536218	0.913131	0.0107971	0.334027	7.88918	0.342467
CD45 on CD33br HLA DR+ CD14dim	84	7	6	6	5	5	5	0.0704501	0.01409	21.0981	24.6838	22.5531	112.765	0.0189582	1.019 (0.983-1.056)	0.299216	0.879687	-0.0463346	0.955 (0.892-1.021)	0.271426	0.993252	0.0180488	1.018 (0.978-1.060)	0.378537	0.998908	-0.00648102	-0.00648102	0.854692	0.995077	0.04481	1.046 (0.997-1.097)	0.065043	1	0.0189582	1.019 (0.988-1.051)	0.232109	0.824624	0.0201808	1.020 (0.979-1.064)	0.343486	0.817555	0.0188873	0.122535	5.29986	0.25789
CD45 on CD33dim HLA DR+ CD11b-	28	7	7	7	6	6	6	0.0806533	0.0134422	21.204	25.98	22.2792	133.675	-0.00489075	0.995 (0.958-1.033)	0.799387	0.957738	0.0737111	1.076 (0.818-1.417)	0.62674	0.993252	-0.00605475	0.994 (0.946-1.044)	0.808792	0.998908	-0.00555203	-0.00555203	0.863847	0.995077	-0.00635471	0.994 (0.948-1.042)	0.79183	1	-0.00489075	0.995 (0.960-1.032)	0.789943	0.965808	-0.00432579	0.996 (0.963-1.029)	0.796762	0.969969	-0.0155581	0.600985	5.49343	0.358667
CD45 on CD33- HLA DR-	133	9	8	8	8	8	8	0.123842	0.0154802	21.9171	50.6369	25.7607	206.085	0.0328048	1.033 (0.994-1.075)	0.100771	0.621687	-0.0164814	0.984 (0.924-1.047)	0.621816	0.993252	0.0105608	1.011 (0.968-1.055)	0.628358	0.998908	0.00700089	0.00700089	0.820058	0.995077	0.0437157	1.045 (1.002-1.090)	0.0419185	1	0.0328048	1.033 (1.004-1.063)	0.024139	0.824624	0.0329625	1.034 (0.994-1.075)	0.100634	0.480472	0.0202676	0.113569	13.2152	0.0670366
CD45 on CD33- HLA DR+	169	18	16	16	15	15	15	0.208843	0.0139229	21.0815	28.3592	23.0883	346.324	0.000926733	1.001 (0.993-1.009)	0.827763	0.957738	0.00242286	1.002 (0.991-1.014)	0.67283	0.993252	0.00297193	1.003 (0.991-1.015)	0.620576	0.998908	0.00238398	0.00238398	0.661235	0.995077	-0.00553931	0.994 (0.977-1.012)	0.52844	1	0.000926733	1.001 (0.992-1.010)	0.840604	0.965808	0.00108158	1.001 (0.995-1.007)	0.72588	0.969969	-0.00188345	0.647611	11.963	0.609274
CD45 on Gr MDSC	26	8	7	7	7	7	7	0.128603	0.0183719	21.051	26.1452	23.2849	162.994	-0.00158398	0.998 (0.960-1.038)	0.936839	0.978442	-0.0386674	0.962 (0.896-1.034)	0.338683	0.993252	-0.0184422	0.982 (0.945-1.020)	0.347717	0.998908	-0.037606	-0.037606	0.131537	0.995077	0.03751	1.038 (0.990-1.089)	0.120147	1	-0.00158398	0.998 (0.975-1.022)	0.895314	0.971837	-0.00095345	0.999 (0.947-1.054)	0.972182	0.995897	0.0142098	0.285896	16.5436	0.0111152
CD45 on CD66b++ myelod cell	18	9	9	9	9	9	9	0.13756	0.0152844	21.434	24.9689	22.7401	204.66	-0.00800428	0.992 (0.981-1.003)	0.165523	0.756642	0.00154584	1.002 (0.956-1.050)	0.950192	0.993252	-0.00864774	0.991 (0.958-1.026)	0.623836	0.998908	-0.00886609	-0.00886609	0.623874	0.995077	-0.00907006	0.991 (0.952-1.032)	0.661427	1	-0.00800428	0.992 (0.967-1.018)	0.544225	0.918368	-0.00891605	0.991 (0.971-1.012)	0.399868	0.865378	-0.00417753	0.645906	1.52994	0.992199
CD45 on Mo MDSC	23	7	6	6	6	6	6	0.0842805	0.0140467	21.227	23.0975	22.3678	134.207	-0.0263774	0.974 (0.958-0.990)	0.00199883	0.0793287	-0.00636423	0.994 (0.910-1.085)	0.894267	0.993252	-0.0286046	0.972 (0.934-1.011)	0.159831	0.998908	-0.032295	-0.032295	0.28706	0.995077	-0.0269171	0.973 (0.935-1.013)	0.189009	1	-0.0263774	0.974 (0.942-1.007)	0.11611	0.824624	-0.026666	0.974 (0.951-0.997)	0.0258086	0.25672	-0.00844614	0.656374	1.2926	0.935691
CD45 on CD33dim HLA DR-	107	5	4	4	4	4	4	0.0594667	0.0148667	21.136	27.1688	23.5304	94.1214	-0.0178043	0.982 (0.938-1.029)	0.450576	0.905252	-0.0689388	0.933 (0.856-1.018)	0.258428	0.993252	0.000417156	1.000 (0.954-1.049)	0.986323	0.998908	0.0160826	0.0160826	0.724737	0.995077	0.00183082	1.002 (0.951-1.055)	0.944563	1	-0.0178043	0.982 (0.950-1.016)	0.300776	0.844262	-0.00943949	0.991 (0.860-1.142)	0.896298	0.975188	0.019501	0.317418	5.64342	0.130308
CD45 on basophil	86	9	7	7	7	7	7	0.100401	0.0143429	21.3355	24.0467	22.643	158.501	-0.00918506	0.991 (0.968-1.014)	0.438987	0.905055	-0.0192396	0.981 (0.894-1.076)	0.700869	0.993252	-0.00786433	0.992 (0.956-1.030)	0.676626	0.998908	-0.017811	-0.017811	0.451281	0.995077	0.0181358	1.018 (0.977-1.061)	0.389292	1	-0.00918506	0.991 (0.964-1.019)	0.515814	0.914922	-0.00892562	0.991 (0.970-1.012)	0.411107	0.877034	0.00333913	0.832452	4.2301	0.645569
CD45 on Im MDSC	161	5	4	4	3	3	3	0.162463	0.0541542	21.9349	241.101	95.2074	285.622	0.00101428	1.001 (0.994-1.008)	0.78588	0.957738	0.0130399	1.013 (0.954-1.076)	0.742856	0.993252	0.00258798	1.003 (0.980-1.026)	0.824652	0.998908	0.00264916	0.00264916	0.847728	0.995077	0.00238046	1.002 (0.972-1.034)	0.880902	1	0.00101428	1.001 (0.979-1.023)	0.927185	0.978011	0.0013412	1.001 (0.549-1.826)	0.996507	0.998079	-0.00665529	0.745147	0.226324	0.893006
CD45 on CD33br HLA DR+	63	10	7	7	6	6	6	0.082628	0.0137713	21.236	23.2965	22.0629	132.377	0.000183373	1.000 (0.977-1.023)	0.987527	0.995558	-0.0113504	0.989 (0.957-1.021)	0.531469	0.993252	-0.005367	0.995 (0.966-1.024)	0.717997	0.998908	-0.0107657	-0.0107657	0.489687	0.995077	0.021501	1.022 (0.983-1.062)	0.279276	1	0.000183373	1.000 (0.978-1.023)	0.987129	0.994963	-0.000230684	1.000 (0.979-1.021)	0.982645	0.998079	0.0063242	0.380054	5.32389	0.377643
CD8 on CM CD8br	2856	10	7	6	6	6	5	0.0403477	0.00806955	22.4795	24.444	23.6736	118.368	0.00927056	1.009 (0.963-1.058)	0.701201	0.957738	0.0948082	1.099 (0.994-1.216)	0.162241	0.993252	0.00394496	1.004 (0.950-1.061)	0.889091	0.998908	-0.00508896	-0.00508896	0.894095	0.995077	-2.08167e-17	1.000 (0.941-1.063)	1	1	0.00927056	1.009 (0.967-1.054)	0.672379	0.965808	0.00778482	1.008 (0.965-1.052)	0.723192	0.969969	-0.0203655	0.162975	4.85871	0.302104
CD8 on naive CD8br	2474	11	10	9	7	7	7	0.113571	0.0162245	20.9458	211.109	49.4021	345.815	0.0136798	1.014 (0.977-1.052)	0.465361	0.906949	0.00766372	1.008 (0.945-1.075)	0.825531	0.993252	0.0259881	1.026 (0.995-1.059)	0.103744	0.998908	0.0219865	0.0219865	0.206685	0.995077	0.0260654	1.026 (0.977-1.078)	0.299055	1	0.0136798	1.014 (0.989-1.039)	0.273903	0.833219	0.0144459	1.015 (0.986-1.044)	0.321241	0.809477	0.00255827	0.825648	13.4765	0.0360627
CD8 on EM CD8br	1745	17	14	13	11	11	11	0.0884061	0.00803692	20.9417	36.0779	23.599	259.589	-0.0103668	0.990 (0.965-1.015)	0.412505	0.891393	-0.0421717	0.959 (0.883-1.041)	0.343314	0.993252	-0.0157135	0.984 (0.941-1.030)	0.492959	0.998908	-0.0171248	-0.0171248	0.553194	0.995077	-0.0148477	0.985 (0.941-1.032)	0.526692	1	-0.0103668	0.990 (0.956-1.024)	0.552692	0.921153	-0.0127195	0.987 (0.945-1.032)	0.570696	0.934764	0.00676359	0.428653	5.24915	0.873925
CD8 on TD CD8br	1929	11	9	8	7	7	7	0.0552002	0.00788574	21.5463	25.8186	23.1387	161.971	-0.0556923	0.946 (0.907-0.987)	0.0101326	0.247468	0.0093465	1.009 (0.903-1.129)	0.876293	0.993252	-0.0377466	0.963 (0.903-1.026)	0.246751	0.998908	-0.0320159	-0.0320159	0.484081	0.995077	-0.0383457	0.962 (0.898-1.031)	0.27708	1	-0.0556923	0.946 (0.904-0.990)	0.0160446	0.787513	-0.053972	0.947 (0.900-0.998)	0.0406661	0.33852	-0.0138817	0.267631	5.26177	0.510704
CD8 on CD8br	2291	16	14	13	12	12	11	0.0821647	0.00746952	20.9922	27.4462	23.4287	257.716	-0.057283	0.944 (0.900-0.990)	0.0183383	0.320549	-0.00278646	0.997 (0.840-1.184)	0.975372	0.993252	-0.0525299	0.949 (0.898-1.002)	0.0591423	0.998908	-0.0549873	-0.0549873	0.350144	0.995077	-0.0485934	0.953 (0.900-1.008)	0.0938744	1	-0.057283	0.944 (0.912-0.978)	0.00145695	0.316641	-0.0544619	0.947 (0.895-1.002)	0.0605005	0.376645	-0.00993887	0.53339	18.212	0.0514918
CD8 on NKT	334	9	7	7	7	7	7	0.0504725	0.00721036	21.1773	24.3474	22.5367	157.757	0.0159979	1.016 (0.979-1.054)	0.395124	0.891393	0.0636699	1.066 (0.963-1.179)	0.27212	0.993252	0.000202355	1.000 (0.953-1.049)	0.99341	0.999155	0.055698	0.055698	0.237296	0.995077	-0.00635593	0.994 (0.940-1.050)	0.821086	1	0.0159979	1.016 (0.981-1.052)	0.368745	0.855576	0.0159674	1.016 (0.977-1.057)	0.428031	0.893369	-0.0104322	0.366646	6.70342	0.349148
CD8 on HLA DR+ CD8br	495	14	10	10	10	10	10	0.0735951	0.00735951	20.9364	25.4457	22.6877	226.877	0.0161676	1.016 (0.996-1.037)	0.111718	0.644831	0.0126369	1.013 (0.987-1.039)	0.360978	0.993252	0.0141087	1.014 (0.989-1.041)	0.280811	0.998908	0.0112511	0.0112511	0.354239	0.995077	0.0296638	1.030 (0.998-1.063)	0.0624172	1	0.0161676	1.016 (0.999-1.034)	0.062543	0.824624	0.0155853	1.016 (0.993-1.039)	0.178023	0.623409	0.00263783	0.652409	12.3403	0.194799
CD4 on CD39+ CD4+	2415	21	14	14	13	13	13	0.204066	0.0156974	21.1358	350.776	48.9116	635.851	-0.002246	0.998 (0.985-1.010)	0.723735	0.957738	-0.00628628	0.994 (0.964-1.025)	0.697319	0.993252	-0.00420777	0.996 (0.972-1.020)	0.735606	0.998908	-0.00462315	-0.00462315	0.703263	0.995077	0.00142653	1.001 (0.969-1.035)	0.932222	1	-0.002246	0.998 (0.979-1.017)	0.818686	0.965808	-0.0024643	0.998 (0.986-1.009)	0.674683	0.964919	0.00155788	0.749171	5.047	0.956391
CD4 on CD28+ CD4+	471	11	6	6	6	6	6	0.0471798	0.0078633	21.9422	25.6715	23.1434	138.861	0.0177896	1.018 (0.965-1.074)	0.515281	0.906949	-0.0437337	0.957 (0.872-1.051)	0.409988	0.993252	-0.00287214	0.997 (0.949-1.048)	0.910266	0.998908	-0.0131674	-0.0131674	0.644389	0.995077	-0.00119033	0.999 (0.952-1.048)	0.961442	1	0.0177896	1.018 (0.983-1.054)	0.319788	0.844262	0.0141926	1.014 (0.961-1.071)	0.609219	0.952843	0.0195079	0.206359	11.6908	0.0392785
CD4 on CD4 Treg	152	21	6	6	6	6	6	0.0445381	0.00742302	20.9428	23.3102	21.8375	131.025	-0.0120532	0.988 (0.960-1.017)	0.412691	0.891393	-0.000771075	0.999 (0.962-1.038)	0.970558	0.993252	-0.00471752	0.995 (0.957-1.035)	0.813226	0.998908	-0.00287393	-0.00287393	0.8899	0.995077	-0.0151475	0.985 (0.941-1.031)	0.51784	1	-0.0120532	0.988 (0.960-1.017)	0.419203	0.867996	-0.0079423	0.992 (0.963-1.022)	0.597869	0.946971	-0.00600844	0.422653	4.86226	0.432921
CD4 on resting Treg	205	8	4	4	4	4	4	0.0326405	0.00816012	22.7095	25.627	24.0158	96.0631	-0.035553	0.965 (0.914-1.019)	0.196533	0.767006	0.0374641	1.038 (0.930-1.159)	0.572244	0.993252	-0.0222579	0.978 (0.904-1.057)	0.576678	0.998908	0.000278656	0.000278656	0.995125	0.995125	-0.0516565	0.950 (0.880-1.025)	0.184963	1	-0.035553	0.965 (0.909-1.024)	0.241329	0.824624	-0.0359765	0.965 (0.911-1.022)	0.218285	0.689608	-0.0164363	0.260799	2.46916	0.48089
CD4 on CD39+ resting Treg	252	9	8	8	7	7	7	0.0631366	0.00901952	21.0151	29.9419	24.1219	168.853	0.00931729	1.009 (0.986-1.034)	0.444385	0.905252	0.00785635	1.008 (0.962-1.055)	0.752066	0.993252	-0.0075593	0.992 (0.956-1.031)	0.695989	0.998908	-0.0119851	-0.0119851	0.649859	0.995077	-0.00700935	0.993 (0.954-1.033)	0.730862	1	0.00931729	1.009 (0.981-1.039)	0.528953	0.918368	0.00838049	1.008 (0.978-1.040)	0.593504	0.946971	0.000646991	0.939468	4.06614	0.667726
CD4 on activated Treg	1277	12	2	2	NA	NA	NA	NA	NA	NA	NA	NA	NA	NA	NA	NA	NA	NA	NA	NA	NA	NA	NA	NA	NA	NA	NA	NA	NA	NA	NA	NA	NA	NA	NA	NA	NA	NA	NA	NA	NA	NA	NA	NA	NA
CD4 on CD39+ activated Treg	2195	12	7	7	7	7	7	0.0643346	0.00919065	21.0766	55.1708	27.1299	189.91	-0.00454494	0.995 (0.964-1.028)	0.784614	0.957738	0.0167009	1.017 (0.922-1.121)	0.750898	0.993252	0.00448354	1.004 (0.962-1.049)	0.839637	0.998908	0.00288337	0.00288337	0.90585	0.995077	-0.00357143	0.996 (0.948-1.047)	0.888085	1	-0.00454494	0.995 (0.962-1.030)	0.794438	0.965808	0.000373256	1.000 (0.979-1.022)	0.973299	0.995897	-0.00509457	0.666752	5.4529	0.487168
CD4 on secreting Treg	282	16	10	10	9	9	9	0.067996	0.00755512	21.0432	24.2552	22.2292	200.063	-0.0121795	0.988 (0.964-1.012)	0.320956	0.879687	0.012571	1.013 (0.960-1.069)	0.661446	0.993252	-0.00128644	0.999 (0.963-1.036)	0.945478	0.998908	0.00135929	0.00135929	0.959386	0.995077	-0.00541401	0.995 (0.955-1.036)	0.793565	1	-0.0121795	0.988 (0.960-1.017)	0.40404	0.867996	-0.0116737	0.988 (0.965-1.013)	0.346088	0.817555	-0.00727003	0.323555	5.65472	0.685845
CD4 on CD39+ secreting Treg	1820	18	14	14	11	11	11	0.124177	0.0112889	20.9727	122.117	33.6033	369.636	-0.0105195	0.990 (0.980-1.000)	0.0430653	0.426606	-0.00589279	0.994 (0.976-1.012)	0.541068	0.993252	-0.00871098	0.991 (0.973-1.010)	0.355197	0.998908	-0.00841592	-0.00841592	0.384797	0.995077	-0.00780985	0.992 (0.962-1.023)	0.617212	1	-0.0105195	0.990 (0.975-1.004)	0.164069	0.824624	-0.0095178	0.991 (0.984-0.997)	0.00660664	0.10488	-0.00308764	0.411738	4.73098	0.908409
CD4 on activated & secreting Treg	680	17	2	2	NA	NA	NA	NA	NA	NA	NA	NA	NA	NA	NA	NA	NA	NA	NA	NA	NA	NA	NA	NA	NA	NA	NA	NA	NA	NA	NA	NA	NA	NA	NA	NA	NA	NA	NA	NA	NA	NA	NA	NA	NA
SSC-A on myeloid DC	1118	13	11	11	7	7	7	0.0899221	0.012846	21.4114	92.2637	37.5733	263.013	0.0163713	1.017 (1.001-1.032)	0.0335722	0.382874	0.0211393	1.021 (0.990-1.054)	0.247507	0.993252	0.0201257	1.020 (0.991-1.050)	0.171597	0.998908	0.0195683	0.0195683	0.220102	0.995077	0.0173456	1.017 (0.980-1.056)	0.362329	1	0.0163713	1.017 (0.994-1.040)	0.160547	0.824624	0.017185	1.017 (1.002-1.033)	0.027459	0.260246	-0.00274563	0.687201	2.61591	0.855277
SSC-A on plasmacytoid DC	389	16	9	9	9	9	9	0.0827045	0.00918938	20.9302	57.6066	26.6782	240.104	0.00252645	1.003 (0.974-1.032)	0.865129	0.957738	0.0304582	1.031 (0.986-1.078)	0.219675	0.993252	0.0146992	1.015 (0.984-1.047)	0.35712	0.998908	0.0184715	0.0184715	0.28758	0.995077	0.0166847	1.017 (0.976-1.059)	0.42149	1	0.00252645	1.003 (0.980-1.026)	0.830318	0.965808	0.00560285	1.006 (0.975-1.037)	0.719716	0.969969	-0.0101776	0.1639	12.7346	0.121315
SSC-A on monocyte	1428	15	6	6	6	6	6	0.053234	0.00887233	21.4889	36	25.5212	153.127	0.0211689	1.021 (0.995-1.049)	0.119288	0.670336	0.00918358	1.009 (0.857-1.189)	0.91793	0.993252	0.0183646	1.019 (0.964-1.076)	0.509883	0.998908	-0.00255106	-0.00255106	0.949543	0.995077	0.0194719	1.020 (0.967-1.076)	0.474936	1	0.0211689	1.021 (0.978-1.067)	0.343534	0.855467	0.0210484	1.021 (0.984-1.059)	0.261312	0.750828	0.00257587	0.889089	1.84864	0.869667
SSC-A on CD14+ monocyte	781	20	12	11	10	10	10	0.0749101	0.00749101	20.97	26.8276	23.4892	234.892	0.0210641	1.021 (0.969-1.076)	0.428866	0.902144	-0.0349632	0.966 (0.844-1.105)	0.625848	0.993252	-0.018072	0.982 (0.932-1.035)	0.499769	0.998908	-0.0314567	-0.0314567	0.449862	0.995077	-0.0177899	0.982 (0.930-1.037)	0.521446	1	0.0210641	1.021 (0.983-1.061)	0.280801	0.83713	-0.0121407	0.988 (0.927-1.053)	0.709216	0.969969	0.0109392	0.403174	16.7263	0.0531783
SSC-A on B cell	106	8	6	6	6	6	6	0.0434006	0.00723344	21.0375	24.8984	22.6752	136.051	0.0161342	1.016 (0.967-1.068)	0.525828	0.906949	-0.0525183	0.949 (0.811-1.110)	0.54747	0.993252	0.0160408	1.016 (0.953-1.083)	0.621868	0.998908	0.0114867	0.0114867	0.791357	0.995077	0.0167018	1.017 (0.954-1.084)	0.609974	1	0.0161342	1.016 (0.970-1.065)	0.500904	0.898514	0.0143515	1.014 (0.961-1.071)	0.604444	0.950054	0.0144346	0.41584	5.62834	0.344078
SSC-A on NK	286	14	10	10	9	9	9	0.0667899	0.00742109	21.1193	25.8845	23.2754	209.479	0.0155567	1.016 (0.984-1.048)	0.328324	0.879687	0.00818027	1.008 (0.954-1.065)	0.779962	0.993252	0.0102196	1.010 (0.971-1.051)	0.610177	0.998908	0.0120908	0.0120908	0.570676	0.995077	0.0278862	1.028 (0.986-1.072)	0.192475	1	0.0155567	1.016 (0.988-1.044)	0.27285	0.833219	0.0173664	1.018 (0.996-1.040)	0.114892	0.492948	0.0024525	0.753184	10.0669	0.260361
SSC-A on HLA DR+ NK	700	18	13	12	12	12	12	0.0948597	0.00790498	21.2669	27.5935	23.6739	284.087	0.00639638	1.006 (0.992-1.021)	0.384892	0.891393	-0.0014425	0.999 (0.965-1.034)	0.936151	0.993252	-0.000102936	1.000 (0.971-1.029)	0.994434	0.999155	0.00392103	0.00392103	0.831045	0.995077	0.0210119	1.021 (0.988-1.055)	0.206269	1	0.00639638	1.006 (0.983-1.030)	0.589068	0.95574	0.00706172	1.007 (0.986-1.029)	0.512002	0.910099	0.00318431	0.558957	4.25132	0.96198
SSC-A on granulocyte	467	18	16	15	14	14	14	0.117411	0.00838648	20.9157	73.4524	26.3739	369.234	-0.00746245	0.993 (0.977-1.008)	0.354317	0.889221	0.00144257	1.001 (0.969-1.034)	0.932009	0.993252	0.00187938	1.002 (0.972-1.033)	0.902676	0.998908	0.00290535	0.00290535	0.856686	0.995077	-0.0153149	0.985 (0.953-1.018)	0.361978	1	-0.00746245	0.993 (0.972-1.014)	0.489615	0.89164	-0.00699284	0.993 (0.975-1.012)	0.459361	0.897314	-0.00367501	0.491516	7.23343	0.889724
SSC-A on lymphocyte	462	12	6	4	NA	NA	NA	NA	NA	NA	NA	NA	NA	NA	NA	NA	NA	NA	NA	NA	NA	NA	NA	NA	NA	NA	NA	NA	NA	NA	NA	NA	NA	NA	NA	NA	NA	NA	NA	NA	NA	NA	NA	NA	NA
SSC-A on T cell	620	13	5	5	4	4	4	0.0297313	0.00743282	22.0182	24.6032	23.3122	93.2486	-0.056576	0.945 (0.901-0.992)	0.0212613	0.346016	-0.304668	0.737 (0.319-1.703)	0.549637	0.993252	-0.0436496	0.957 (0.885-1.036)	0.277274	0.998908	-0.0308149	-0.0308149	0.561251	0.995077	-0.0489058	0.952 (0.886-1.023)	0.183632	1	-0.056576	0.945 (0.887-1.007)	0.0796419	0.824624	-0.0558655	0.946 (0.908-0.984)	0.00650009	0.10488	0.0377751	0.619125	1.73726	0.628682
SSC-A on CD4+	1640	16	8	7	7	7	7	0.052601	0.00751443	21.4557	31.3743	23.5728	165.01	-0.049053	0.952 (0.889-1.020)	0.160006	0.747086	0.0325358	1.033 (0.880-1.213)	0.70727	0.993252	-0.0122083	0.988 (0.924-1.056)	0.721218	0.998908	0.00950877	0.00950877	0.845405	0.995077	-0.0528972	0.948 (0.876-1.027)	0.189859	1	-0.049053	0.952 (0.907-0.999)	0.0456262	0.824624	-0.0482936	0.953 (0.890-1.020)	0.167087	0.604365	-0.0215692	0.321989	12.1428	0.058857
SSC-A on CD8br	125	14	8	7	7	7	7	0.0493877	0.00705538	20.9934	24.5261	22.1199	154.839	0.0136409	1.014 (0.986-1.042)	0.335703	0.881819	0.017279	1.017 (0.977-1.060)	0.441654	0.993252	0.014743	1.015 (0.979-1.052)	0.422182	0.998908	0.0150956	0.0150956	0.413152	0.995077	0.0196164	1.020 (0.967-1.076)	0.472253	1	0.0136409	1.014 (0.986-1.043)	0.342662	0.855467	0.0138127	1.014 (0.997-1.031)	0.106578	0.487272	-0.0022328	0.802539	5.82957	0.442551
SSC-A on HLA DR+ T cell	300	14	11	11	10	10	10	0.077859	0.0077859	21.7569	28.5881	24.0136	240.136	0.00170514	1.002 (0.967-1.038)	0.925456	0.977975	0.0522597	1.054 (0.993-1.118)	0.124355	0.993252	0.0230911	1.023 (0.977-1.072)	0.334149	0.998908	0.0250156	0.0250156	0.383006	0.995077	-0.00743369	0.993 (0.946-1.041)	0.761261	1	0.00170514	1.002 (0.971-1.034)	0.915684	0.973542	0.00103888	1.001 (0.967-1.037)	0.953495	0.99529	-0.0131433	0.0860419	11.5237	0.241511
SSC-A on NKT	177	12	10	10	10	10	10	0.0799045	0.00799045	21.2393	35.0255	25.0808	250.808	-0.0062598	0.994 (0.982-1.006)	0.304	0.879687	-0.0102786	0.990 (0.969-1.011)	0.366609	0.993252	-0.00941463	0.991 (0.969-1.013)	0.399515	0.998908	-0.00972583	-0.00972583	0.360713	0.995077	-0.00493083	0.995 (0.964-1.027)	0.761981	1	-0.0062598	0.994 (0.977-1.011)	0.476764	0.89164	-0.00703589	0.993 (0.983-1.003)	0.154963	0.587535	0.00242287	0.532537	4.31237	0.889677
SSC-A on HLA DR+ CD4+	206	15	13	13	10	10	10	0.0760789	0.00760789	21.616	28.3366	23.4597	234.597	-0.00493394	0.995 (0.961-1.030)	0.779733	0.957738	0.0182398	1.018 (0.969-1.070)	0.490946	0.993252	0.00812747	1.008 (0.970-1.048)	0.683051	0.998908	0.0104056	0.0104056	0.645856	0.995077	-0.00770745	0.992 (0.952-1.034)	0.715448	1	-0.00493394	0.995 (0.968-1.023)	0.723129	0.965808	0.000584179	1.001 (0.972-1.030)	0.968247	0.995897	-0.00908525	0.247648	14.4428	0.107421
SSC-A on HLA DR+ CD8br	57	13	12	11	10	10	10	0.0757317	0.00757317	21.085	28.7607	23.3526	233.526	0.00666606	1.007 (0.969-1.046)	0.731132	0.957738	0.0221059	1.022 (0.948-1.102)	0.579362	0.993252	0.0275131	1.028 (0.975-1.084)	0.308548	0.998908	0.0357067	0.0357067	0.299863	0.995077	0.0121068	1.012 (0.958-1.069)	0.664385	1	0.00666606	1.007 (0.969-1.046)	0.731711	0.965808	0.00993653	1.010 (0.968-1.054)	0.649661	0.964919	-0.00461627	0.646864	8.95967	0.441005
CD11c on myeloid DC	760	23	14	13	10	10	9	0.0800626	0.00889584	21.476	37.7063	25.7886	232.097	-0.0301233	0.970 (0.928-1.014)	0.181999	0.76542	-0.143373	0.866 (0.718-1.046)	0.17879	0.993252	-0.0176849	0.982 (0.928-1.040)	0.540206	0.998908	0.00523862	0.00523862	0.91073	0.995077	-0.0197694	0.980 (0.926-1.039)	0.501384	1	-0.0301233	0.970 (0.934-1.008)	0.124308	0.824624	-0.0292352	0.971 (0.926-1.019)	0.232318	0.709239	0.0227414	0.264723	10.6092	0.224838
CD11c on CD62L+ myeloid DC	658	19	10	9	8	8	8	0.0643842	0.00804803	20.933	28.2734	23.3035	186.428	-0.00341911	0.997 (0.960-1.034)	0.857101	0.957738	-0.024571	0.976 (0.851-1.118)	0.736392	0.993252	0.00327576	1.003 (0.945-1.065)	0.914916	0.998908	0.0230752	0.0230752	0.609104	0.995077	0.0139885	1.014 (0.956-1.075)	0.640048	1	-0.00341911	0.997 (0.955-1.040)	0.875115	0.965808	0.000508976	1.001 (0.945-1.060)	0.986145	0.998079	0.00421754	0.760124	5.33268	0.619435
CD11c on monocyte	415	19	17	15	11	11	11	0.0888463	0.00807694	20.9445	28.0097	23.2084	255.292	0.0147859	1.015 (0.994-1.036)	0.167698	0.760628	0.00601637	1.006 (0.974-1.039)	0.722084	0.993252	0.0125814	1.013 (0.985-1.041)	0.378321	0.998908	0.0124878	0.0124878	0.38441	0.995077	0.0172786	1.017 (0.985-1.051)	0.297736	1	0.0147859	1.015 (0.994-1.036)	0.15699	0.824624	0.013944	1.014 (1.001-1.027)	0.0300322	0.272435	0.00447063	0.489378	10.5231	0.395855
CD11c on granulocyte	770	16	14	14	12	12	12	0.140265	0.0116887	21.0033	131.284	34.0018	408.021	0.0116521	1.012 (0.976-1.049)	0.528899	0.906949	-0.029199	0.971 (0.876-1.076)	0.590357	0.993252	-0.00284948	0.997 (0.954-1.042)	0.898664	0.998908	-0.014456	-0.014456	0.622529	0.995077	0.00904026	1.009 (0.963-1.057)	0.702016	1	0.0116521	1.012 (0.981-1.043)	0.460008	0.887527	0.00940512	1.009 (0.971-1.050)	0.635804	0.958991	0.00926329	0.424253	15.1438	0.176006
CD11b on CD14+ monocyte	181	11	7	7	7	7	7	0.0964142	0.0137735	21.7521	25.173	22.8348	159.844	0.0038762	1.004 (0.994-1.014)	0.443995	0.905252	0.00344663	1.003 (0.987-1.021)	0.707868	0.993252	0.00575402	1.006 (0.990-1.022)	0.474344	0.998908	0.00648791	0.00648791	0.43625	0.995077	0.00577632	1.006 (0.976-1.036)	0.701809	1	0.0038762	1.004 (0.991-1.017)	0.571128	0.934706	0.00435017	1.004 (0.998-1.011)	0.193774	0.647613	0.000455719	0.939097	3.285	0.77232
CD11b on Gr MDSC	46	7	6	6	6	6	6	0.107261	0.0178769	21.7989	24.4921	22.6443	135.866	-0.00189671	0.998 (0.987-1.009)	0.730369	0.957738	0.00303179	1.003 (0.980-1.027)	0.813341	0.993252	0.0014058	1.001 (0.981-1.022)	0.891348	0.998908	0.00188509	0.00188509	0.858632	0.995077	-0.00262393	0.997 (0.968-1.028)	0.864621	1	-0.00189671	0.998 (0.981-1.016)	0.830601	0.965808	0.000643142	1.001 (0.975-1.027)	0.960943	0.995897	-0.00421664	0.576685	1.92663	0.859201
CD11b on CD66b++ myeloid cell	53	7	7	7	7	7	7	0.108639	0.0155198	21.0571	27.2446	23.0983	161.688	0.00291205	1.003 (0.977-1.030)	0.829902	0.957738	0.0207667	1.021 (0.926-1.126)	0.694633	0.993252	-0.00256257	0.997 (0.956-1.041)	0.906914	0.998908	0.00115842	0.00115842	0.97373	0.995077	-0.0024731	0.998 (0.955-1.042)	0.911591	1	0.00291205	1.003 (0.971-1.036)	0.858759	0.965808	0.00433764	1.004 (0.973-1.036)	0.787249	0.969969	-0.0049234	0.720509	4.11708	0.660836
CD11b on Mo MDSC	124	9	6	6	6	6	6	0.0889944	0.0148324	21.3923	26.4922	23.6389	141.834	-0.0199206	0.980 (0.962-0.999)	0.0378298	0.407151	-0.0250362	0.975 (0.944-1.008)	0.207671	0.993252	-0.0132092	0.987 (0.962-1.012)	0.301777	0.998908	-0.0101069	-0.0101069	0.488464	0.995077	-0.0133468	0.987 (0.958-1.016)	0.374263	1	-0.0199206	0.980 (0.962-0.999)	0.0422042	0.824624	-0.0153016	0.985 (0.953-1.018)	0.368461	0.84218	0.00338333	0.712732	4.78475	0.442711
CD11b on CD33dim HLA DR-	81	14	11	11	10	10	10	0.14589	0.014589	21.2754	27.7187	23.0839	230.839	-0.0167143	0.983 (0.965-1.002)	0.0783814	0.572094	-0.0161215	0.984 (0.940-1.030)	0.510304	0.993252	-0.027795	0.973 (0.942-1.004)	0.0900749	0.998908	-0.0291805	-0.0291805	0.238026	0.995077	-0.0231766	0.977 (0.945-1.010)	0.171627	1	-0.0167143	0.983 (0.961-1.007)	0.158559	0.824624	-0.0210102	0.979 (0.918-1.044)	0.520706	0.910684	-0.000205252	0.977279	5.77481	0.762228
CD11b on basophil	57	11	8	8	7	7	7	0.10074	0.0143914	21.0726	25.2861	22.7211	159.047	0.0115384	1.012 (0.981-1.043)	0.459041	0.905252	-0.0363833	0.964 (0.873-1.065)	0.503798	0.993252	0.00568024	1.006 (0.962-1.051)	0.802046	0.998908	0.000830993	0.000830993	0.982274	0.995077	0.00590967	1.006 (0.956-1.058)	0.818567	1	0.0115384	1.012 (0.979-1.046)	0.494284	0.89164	0.0107478	1.011 (0.974-1.049)	0.571163	0.934764	0.0184773	0.360566	5.11303	0.5294
CD11b on CD33br HLA DR+ CD14dim	102	11	10	10	8	8	8	0.115051	0.0143814	21.0217	26.2109	23.0269	184.215	-0.000851345	0.999 (0.975-1.024)	0.946106	0.981526	-0.00680116	0.993 (0.946-1.043)	0.794444	0.993252	-0.0132221	0.987 (0.953-1.022)	0.455125	0.998908	-0.0135234	-0.0135234	0.594651	0.995077	0.00588183	1.006 (0.972-1.041)	0.735905	1	-0.000851345	0.999 (0.974-1.025)	0.947359	0.987202	-0.000673525	0.999 (0.976-1.023)	0.955719	0.99529	0.00193953	0.786393	6.6777	0.463191
CD45RA on naive CD4+	1821	19	14	13	12	12	12	0.203762	0.0169802	20.9356	234.493	51.3485	616.182	-0.00684329	0.993 (0.967-1.020)	0.615039	0.943101	0.029514	1.030 (0.969-1.095)	0.364303	0.993252	-0.00954959	0.990 (0.950-1.032)	0.65176	0.998908	-0.0501082	-0.0501082	0.180954	0.995077	-0.0237143	0.977 (0.934-1.021)	0.29308	1	-0.00684329	0.993 (0.965-1.022)	0.640876	0.962072	-0.0210756	0.979 (0.902-1.063)	0.614812	0.956391	-0.0123516	0.213574	9.46445	0.579103
CD4RA on TD CD4+	354	16	11	11	11	11	11	0.0850275	0.00772977	20.9155	27.2954	22.6154	248.769	-0.0010941	0.999 (0.981-1.017)	0.905825	0.968526	-0.0149694	0.985 (0.961-1.010)	0.270999	0.993252	-0.00636923	0.994 (0.971-1.017)	0.587905	0.998908	-0.0068785	-0.0068785	0.564305	0.995077	0.0143966	1.015 (0.976-1.055)	0.466719	1	-0.0010941	0.999 (0.980-1.018)	0.909463	0.973542	-0.00251804	0.997 (0.987-1.008)	0.631391	0.958991	0.0100777	0.132478	9.23911	0.509572
CD45RA on naive CD8br	314	16	14	14	12	12	12	0.105815	0.0088179	21.8055	51.472	25.9111	310.934	-0.00409329	0.996 (0.960-1.033)	0.826776	0.957738	-0.031002	0.969 (0.900-1.044)	0.432759	0.993252	-0.0129037	0.987 (0.947-1.029)	0.546727	0.998908	-0.0225093	-0.0225093	0.432716	0.995077	-0.013963	0.986 (0.948-1.026)	0.492932	1	-0.00409329	0.996 (0.969-1.023)	0.768409	0.965808	-0.00412621	0.996 (0.963-1.029)	0.806786	0.969969	0.00712953	0.431559	19.9154	0.0465145
CD45RA on TD CD8br	526	9	8	8	7	7	7	0.0578086	0.00825837	20.9763	38.8028	24.2524	169.767	-0.0238194	0.976 (0.959-0.994)	0.00841191	0.223849	-0.0324789	0.968 (0.908-1.032)	0.367457	0.993252	-0.0241878	0.976 (0.934-1.020)	0.283	0.998908	-0.0254631	-0.0254631	0.360296	0.995077	-0.0254545	0.975 (0.929-1.023)	0.299881	1	-0.0238194	0.976 (0.943-1.012)	0.18667	0.824624	-0.0214766	0.979 (0.955-1.003)	0.0846325	0.436924	0.00249597	0.764633	1.50674	0.959045
CD45RA on resting Treg	1040	19	10	10	8	8	8	0.073136	0.009142	20.9564	39.9735	26.9498	215.598	0.000631146	1.001 (0.994-1.008)	0.860413	0.957738	0.00283412	1.003 (0.981-1.025)	0.81013	0.993252	0.000583632	1.001 (0.983-1.019)	0.948774	0.998908	0.00238891	0.00238891	0.79489	0.995077	-0.00209259	0.998 (0.975-1.022)	0.861025	1	0.000631146	1.001 (0.986-1.015)	0.931188	0.97923	0.000471276	1.000 (0.984-1.017)	0.955239	0.99529	-0.00255323	0.80642	1.6879	0.975083
CD45RA on CD39+ resting Treg	172	16	14	13	12	12	12	0.111274	0.00927286	20.9713	42.4025	24.8155	297.787	-0.00451857	0.995 (0.970-1.022)	0.73745	0.957738	-0.0273106	0.973 (0.940-1.007)	0.154131	0.993252	-0.0156557	0.984 (0.955-1.015)	0.31676	0.998908	-0.0175281	-0.0175281	0.230024	0.995077	-0.0115661	0.989 (0.951-1.028)	0.558666	1	-0.00451857	0.995 (0.974-1.018)	0.690016	0.965808	-0.00877832	0.991 (0.970-1.013)	0.420972	0.889151	0.0127962	0.103919	15.5699	0.157866
HLA DR on myeloid DC	9888	14	8	7	6	6	6	0.0756754	0.0126126	21.4469	107.069	37.0184	222.111	-0.0223404	0.978 (0.958-0.999)	0.0369421	0.404453	-0.0123549	0.988 (0.950-1.027)	0.564697	0.993252	-0.0131843	0.987 (0.956-1.019)	0.412432	0.998908	-0.0154736	-0.0154736	0.434113	0.995077	-0.0233801	0.977 (0.938-1.017)	0.260255	1	-0.0223404	0.978 (0.953-1.004)	0.0933125	0.824624	-0.0222579	0.978 (0.960-0.997)	0.0207115	0.230465	-0.00484094	0.529709	3.23481	0.663835
HLA DR on plasmacytoid DC	12072	17	9	9	7	7	7	0.0550544	0.00786492	20.9213	24.2886	22.7675	159.372	0.00357289	1.004 (0.971-1.037)	0.832009	0.957738	0.0208887	1.021 (0.979-1.065)	0.372208	0.993252	0.0114329	1.011 (0.975-1.049)	0.543204	0.998908	0.030273	0.030273	0.141813	0.995077	-0.0129963	0.987 (0.939-1.038)	0.610558	1	0.00357289	1.004 (0.979-1.028)	0.774504	0.965808	0.00207373	1.002 (0.931-1.079)	0.956105	0.99529	-0.0104519	0.269334	10.9441	0.0901196
HLA DR on DC	11157	15	6	6	6	6	6	0.0617385	0.0102898	21.791	62.6947	29.9237	179.542	0.013286	1.013 (0.974-1.054)	0.511108	0.906949	-0.0215368	0.979 (0.926-1.034)	0.487146	0.993252	0.000445131	1.000 (0.966-1.037)	0.980396	0.998908	-0.00267235	-0.00267235	0.88387	0.995077	0.0188328	1.019 (0.976-1.064)	0.388514	1	0.013286	1.013 (0.988-1.040)	0.309818	0.844262	0.0102323	1.010 (0.981-1.040)	0.488988	0.901058	0.0167543	0.187248	11.9437	0.0355671
HLA DR on HSC	5975	15	11	11	10	10	10	0.141303	0.0141303	21.1119	27.3457	23.4217	234.217	0.0065427	1.007 (0.994-1.020)	0.324813	0.879687	-0.00322335	0.997 (0.950-1.046)	0.899725	0.993252	0.00232609	1.002 (0.973-1.032)	0.877675	0.998908	-0.000771068	-0.000771068	0.965756	0.995077	0.00244437	1.002 (0.973-1.033)	0.873803	1	0.0065427	1.007 (0.984-1.029)	0.568834	0.933358	0.0064357	1.006 (0.991-1.022)	0.412206	0.877034	0.00337305	0.668329	3.01375	0.963748
HLA DR on CD33br HLA DR+ CD14-	9282	14	10	10	10	10	10	0.171057	0.0171057	21.4525	64.4675	27.5752	275.752	0.0029303	1.003 (0.982-1.025)	0.787503	0.957738	0.00180018	1.002 (0.970-1.035)	0.915382	0.993252	0.00150245	1.002 (0.981-1.023)	0.887231	0.998908	0.000232689	0.000232689	0.983221	0.995077	-0.0167237	0.983 (0.950-1.018)	0.340352	1	0.0029303	1.003 (0.986-1.020)	0.739677	0.965808	0.00214037	1.002 (0.988-1.016)	0.762037	0.969969	0.000776689	0.925377	13.6761	0.134323
HLA DR on CD33br HLA DR+ CD14dim	4250	11	9	9	7	7	7	0.112653	0.0160933	21.286	40.1255	25.8336	180.835	-0.005086	0.995 (0.950-1.042)	0.827887	0.957738	-0.0466678	0.954 (0.794-1.148)	0.64124	0.993252	-0.00297505	0.997 (0.955-1.041)	0.891992	0.998908	0.00787868	0.00787868	0.742311	0.995077	-0.00742358	0.993 (0.948-1.040)	0.753352	1	-0.005086	0.995 (0.965-1.026)	0.743339	0.965808	-0.00386268	0.996 (0.960-1.034)	0.839477	0.969969	0.0136917	0.666107	13.6092	0.0343192
HLA DR on CD33dim HLA DR+ CD11b+	4737	17	9	9	9	9	9	0.124956	0.013884	21.0099	25.6584	23.0069	207.062	-0.00982742	0.990 (0.970-1.010)	0.340319	0.884167	-0.00863133	0.991 (0.966-1.018)	0.541061	0.993252	-0.0082269	0.992 (0.971-1.013)	0.445578	0.998908	-0.00938657	-0.00938657	0.343673	0.995077	-0.00236407	0.998 (0.969-1.028)	0.875713	1	-0.00982742	0.990 (0.977-1.004)	0.160365	0.824624	-0.00971987	0.990 (0.970-1.011)	0.353934	0.829328	-0.00126246	0.881185	17.3403	0.0267547
HLA DR on CD33dim HLA DR+ CD11b-	5064	15	8	8	8	8	8	0.111901	0.0139876	21.154	31.6896	23.2006	185.605	-0.022202	0.978 (0.959-0.998)	0.0297948	0.358437	-0.0112283	0.989 (0.948-1.032)	0.622412	0.993252	-0.0197534	0.980 (0.953-1.009)	0.175925	0.998908	-0.0115112	-0.0115112	0.56667	0.995077	-0.0238752	0.976 (0.948-1.006)	0.115332	1	-0.022202	0.978 (0.957-1.000)	0.0496519	0.824624	-0.0214859	0.979 (0.961-0.997)	0.0237978	0.256129	-0.00406444	0.573672	5.71313	0.573616
HLA DR on CD33- HLA DR+	5788	10	9	7	6	6	6	0.135995	0.0226658	21.7918	101.934	38.3926	230.356	0.0125892	1.013 (0.967-1.060)	0.589145	0.932433	-0.00705589	0.993 (0.888-1.111)	0.907696	0.993252	0.0108502	1.011 (0.967-1.057)	0.635233	0.998908	0.0106047	0.0106047	0.712761	0.995077	0.0460838	1.047 (0.995-1.102)	0.0742902	1	0.0125892	1.013 (0.981-1.045)	0.430652	0.870904	0.0140768	1.014 (0.971-1.060)	0.529485	0.911174	0.00642453	0.720211	10.6463	0.0588624
HLA DR on HLA DR+ T cell	156	6	5	5	5	5	5	0.0374846	0.00749692	21.4931	25.0337	23.1144	115.572	0.0249235	1.025 (0.998-1.054)	0.0745883	0.551259	-0.0106546	0.989 (0.875-1.119)	0.875677	0.993252	0.0198297	1.020 (0.966-1.078)	0.479209	0.998908	0.023725	0.023725	0.547132	0.995077	0.0210843	1.021 (0.965-1.081)	0.464912	1	0.0249235	1.025 (0.981-1.071)	0.267747	0.833219	0.0250475	1.025 (0.995-1.057)	0.104326	0.487111	0.00837672	0.585527	1.54544	0.818564
HLA DR on HLA DR+ CD4+	61	6	5	4	4	4	4	0.0298419	0.00746048	21.3347	25.7301	23.0015	92.0062	-0.0282834	0.972 (0.924-1.023)	0.276447	0.860509	-0.0796291	0.923 (0.785-1.086)	0.436872	0.993252	-0.0262065	0.974 (0.905-1.048)	0.484858	0.998908	-0.0303164	-0.0303164	0.654473	0.995077	-0.0204361	0.980 (0.904-1.062)	0.620415	1	-0.0282834	0.972 (0.912-1.036)	0.384811	0.866507	-0.0280963	0.972 (0.926-1.021)	0.257152	0.745623	0.0105145	0.5687	1.91294	0.590671
HLA DR on HLA DR+ CD8br	37	11	11	11	11	11	11	0.0808163	0.00734694	21.0128	26.1091	22.6486	249.135	0.00609471	1.006 (0.966-1.047)	0.766817	0.957738	-0.0251781	0.975 (0.907-1.048)	0.509728	0.993252	-0.0175622	0.983 (0.938-1.030)	0.462151	0.998908	-0.0179797	-0.0179797	0.616972	0.995077	-0.0171258	0.983 (0.933-1.036)	0.522611	1	0.00609471	1.006 (0.977-1.036)	0.687724	0.965808	0.00589457	1.006 (0.964-1.050)	0.786769	0.969969	0.0107334	0.330754	18.3723	0.0489986
HLA DR on B cell	4448	16	14	11	11	11	11	0.206855	0.018805	21.1361	222.919	60.1956	662.151	-0.00382782	0.996 (0.975-1.018)	0.725679	0.957738	0.0204628	1.021 (0.979-1.064)	0.360474	0.993252	-0.000269202	1.000 (0.974-1.026)	0.983591	0.998908	-0.00100652	-0.00100652	0.93908	0.995077	0.00891803	1.009 (0.978-1.040)	0.568978	1	-0.00382782	0.996 (0.976-1.017)	0.716366	0.965808	-0.00185583	0.998 (0.984-1.012)	0.795971	0.969969	-0.0123684	0.220311	10.7217	0.379611
HLA DR on HLA DR+ NK	3476	18	14	13	11	11	11	0.127082	0.0115529	21.3898	145.567	35.1242	386.366	0.00824624	1.008 (0.992-1.025)	0.320749	0.879687	0.00245319	1.002 (0.983-1.022)	0.813226	0.993252	0.00518142	1.005 (0.988-1.023)	0.552566	0.998908	0.00490323	0.00490323	0.540181	0.995077	0.00334245	1.003 (0.976-1.032)	0.813225	1	0.00824624	1.008 (0.994-1.022)	0.242448	0.824624	0.00715067	1.007 (0.998-1.016)	0.108293	0.487272	0.00471355	0.33848	13.8586	0.179542
CD8 on CD28+ CD45RA- CD8br	2970	9	7	6	6	6	6	0.0872211	0.0145368	21.4695	141.87	43.7087	262.252	0.0179939	1.018 (0.987-1.050)	0.252312	0.831368	-0.0125215	0.988 (0.929-1.049)	0.707092	0.993252	0.00974709	1.010 (0.973-1.048)	0.603067	0.998908	0.00805237	0.00805237	0.705088	0.995077	0.0156032	1.016 (0.967-1.067)	0.533331	1	0.0179939	1.018 (0.986-1.051)	0.271118	0.833219	0.0146691	1.015 (0.988-1.042)	0.276552	0.771883	0.00798552	0.311399	4.62084	0.46388
CD8 on CD28+ CD45RA+ CD8br	5018	14	14	13	11	11	11	0.230253	0.0209321	20.9796	306.072	64.5315	709.846	0.00768587	1.008 (0.984-1.032)	0.532668	0.909258	0.00162578	1.002 (0.958-1.047)	0.944489	0.993252	0.0149154	1.015 (0.990-1.041)	0.239514	0.998908	0.0162438	0.0162438	0.226483	0.995077	-0.00234926	0.998 (0.963-1.034)	0.89691	1	0.00768587	1.008 (0.989-1.027)	0.421639	0.867996	0.0100897	1.010 (0.985-1.035)	0.423573	0.890626	0.00220698	0.753052	16.5873	0.0840105
CD8 on CD28- CD8br	1067	14	12	12	10	10	10	0.0854442	0.00854442	20.9894	46.3739	25.1821	251.821	-0.0105569	0.989 (0.948-1.033)	0.627671	0.951243	-0.0703867	0.932 (0.783-1.110)	0.452794	0.993252	0.0105534	1.011 (0.962-1.062)	0.675978	0.998908	0.0206576	0.0206576	0.509411	0.995077	-0.00834475	0.992 (0.943-1.043)	0.74511	1	-0.0105569	0.989 (0.956-1.024)	0.542906	0.918368	-0.00536706	0.995 (0.950-1.041)	0.8185	0.969969	0.0138836	0.507915	14.1631	0.11664
CD8 on CD39+ CD8br	2978	14	13	13	13	13	13	0.132752	0.0102117	21.0471	63.99	30.1251	391.626	-0.00629843	0.994 (0.976-1.012)	0.497455	0.906949	0.0121861	1.012 (0.960-1.067)	0.658241	0.993252	0.00423474	1.004 (0.970-1.040)	0.81194	0.998908	0.007991	0.007991	0.694336	0.995077	-0.0183824	0.982 (0.943-1.023)	0.376658	1	-0.00629843	0.994 (0.969-1.019)	0.626513	0.962072	-0.00690741	0.993 (0.964-1.023)	0.647809	0.964919	-0.00526946	0.447676	6.17305	0.907108

## Sheet: STable 5
	Supplementary Table 5: Detailed information on analysis including SNP numbers in each step, main analyses and sensitivity analysis (immune cells on hand grip strength FNIH).
Exposure	Raw number	Step 1	Step 2	Step 3	Step 4	Step 5	Step 6	sumr2	meanr2	minF	maxF	meanF	sumF	RE IVW B	RE IVW OR	RE IVW P	RE IVW adjP	MREGGER B	MREGGER OR	MREGGER P	MREGGER adjP	WME B	WME OR	WME P	WME adjP	WMD OR	WMD OR.1	WMD P	WMD adjP	SM B	SM OR	SM P	SM adjP	FE IVE B	FE IVW OR	FE IVW P	FE IVW adjP	RO IVW B	RO IVW OR	RO IVW P	RO IVW adjP	S INTER	S P	Q	Q P
IgD+ %B cell	131	12	6	6	5	5	5	0.0306915	0.0061383	21.3906	24.9627	22.593	112.965	-0.0122189	0.988 (0.961-1.015)	0.378632	0.915514	-0.0102588	0.990 (0.944-1.038)	0.700528	0.992303	-0.0156467	0.984 (0.942-1.028)	0.483269	0.996513	-0.013514	-0.013514	0.586426	0.991184	-0.010485	0.990 (0.940-1.041)	0.686808	1	-0.0122189	0.988 (0.953-1.024)	0.505512	0.965484	-0.0122728	0.988 (0.970-1.006)	0.176975	0.656151	-0.00114973	0.909241	2.28783	0.682986
IgD+ CD38br AC	235	20	8	8	8	8	8	0.0496541	0.00620676	21.0654	27.0337	22.8344	182.675	-0.000203621	1.000 (0.959-1.043)	0.992423	0.997141	-0.00544193	0.995 (0.926-1.068)	0.885595	0.992303	-0.0112829	0.989 (0.929-1.052)	0.723136	0.996513	-0.0191033	-0.0191033	0.606444	0.991184	0.000481607	1.000 (0.933-1.073)	0.989202	1	-0.000203621	1.000 (0.953-1.049)	0.993308	0.99803	-0.00101749	0.999 (0.963-1.037)	0.957184	0.995256	0.00196866	0.852161	5.4606	0.60394
IgD+ CD38dim %B cell	79	9	8	8	8	8	8	0.0513895	0.00642368	20.9767	26.8366	23.6445	189.156	-0.0377117	0.963 (0.911-1.018)	0.183559	0.819554	0.0310765	1.032 (0.950-1.121)	0.489551	0.992303	-0.00771554	0.992 (0.925-1.065)	0.830481	0.996513	0.00798735	0.00798735	0.843038	0.991184	-0.0528828	0.948 (0.877-1.026)	0.187913	1	-0.0377117	0.963 (0.914-1.015)	0.161193	0.858962	-0.0351595	0.965 (0.905-1.030)	0.2841	0.800531	-0.0186745	0.0789372	7.76955	0.353353
IgD+ CD38dim AC	243	17	7	7	7	7	7	0.0422161	0.00603087	21.1437	23.6816	22.1829	155.28	0.00702543	1.007 (0.978-1.037)	0.640119	0.969215	-0.00412567	0.996 (0.960-1.033)	0.835825	0.992303	0.0177563	1.018 (0.976-1.061)	0.403927	0.996513	-0.0042999	-0.0042999	0.852146	0.991184	0.0183113	1.018 (0.958-1.083)	0.556937	1	0.00702543	1.007 (0.977-1.038)	0.653049	0.965484	0.00784975	1.008 (0.969-1.048)	0.694534	0.972014	0.00918771	0.342071	5.54684	0.475814
IgD+ CD38- %B cell	102	11	7	7	6	6	6	0.0371986	0.00619976	21.1429	27.0764	22.8151	136.89	-0.0137491	0.986 (0.914-1.065)	0.724123	0.969215	0.129403	1.138 (0.897-1.444)	0.346399	0.992303	-0.050716	0.951 (0.857-1.055)	0.338921	0.996513	-0.06036	-0.06036	0.409112	0.991184	-0.0163917	0.984 (0.890-1.087)	0.748384	1	-0.0137491	0.986 (0.912-1.067)	0.731383	0.965484	-0.016221	0.984 (0.914-1.059)	0.666761	0.971092	-0.0280567	0.279598	4.72984	0.449733
IgD+ CD38- AC	63	9	6	6	6	6	6	0.035307	0.00588451	20.9557	22.1738	21.6412	129.847	-0.0323669	0.968 (0.892-1.051)	0.437178	0.941819	0.076157	1.079 (0.783-1.488)	0.666295	0.992303	-0.0162955	0.984 (0.887-1.091)	0.757234	0.996513	-0.00217182	-0.00217182	0.978687	0.996691	-0.00984022	0.990 (0.890-1.101)	0.855908	1	-0.0323669	0.968 (0.899-1.043)	0.391771	0.954835	0.00615628	1.006 (0.913-1.108)	0.900848	0.995256	-0.0188975	0.529534	6.07474	0.299014
Unsw mem %B cell	124	19	11	11	11	11	11	0.0655707	0.00596097	20.909	24.0119	21.9302	241.233	0.00342728	1.003 (0.974-1.034)	0.821013	0.970516	0.0202956	1.021 (0.982-1.061)	0.328781	0.992303	0.0197912	1.020 (0.978-1.064)	0.354198	0.996513	0.0296611	0.0296611	0.220851	0.991184	-0.0153285	0.985 (0.931-1.042)	0.592014	1	0.00342728	1.003 (0.975-1.033)	0.817099	0.965484	0.0051621	1.005 (0.952-1.061)	0.851501	0.988989	-0.00745861	0.223892	10.4501	0.401929
Unsw mem AC	79	13	1	1	NA	NA	NA	NA	NA	NA	NA	NA	NA	NA	NA	NA	NA	NA	NA	NA	NA	NA	NA	NA	NA	NA	NA	NA	NA	NA	NA	NA	NA	NA	NA	NA	NA	NA	NA	NA	NA	NA	NA	NA	NA
IgD- CD27- %B cell	260	11	7	7	7	7	7	0.0418264	0.0059752	20.9994	22.9845	21.9827	153.879	0.0860607	1.090 (1.037-1.145)	0.000700839	0.0403938	0.112457	1.119 (0.992-1.262)	0.125858	0.992303	0.0700491	1.073 (0.984-1.169)	0.112276	0.996513	0.044658	0.044658	0.458208	0.991184	0.0692568	1.072 (0.977-1.176)	0.144027	1	0.0860607	1.090 (1.023-1.161)	0.00759749	0.670664	0.0854197	1.089 (1.036-1.145)	0.000843961	0.0334419	-0.00593587	0.633923	3.7221	0.714223
IgD+ AC	253	12	4	4	3	3	3	0.0194725	0.00649085	21.6037	27.9878	23.8944	71.6832	0.0598483	1.062 (0.921-1.224)	0.409712	0.927705	-0.30241	0.739 (0.478-1.144)	0.404289	0.992303	0.0702898	1.073 (0.939-1.226)	0.300528	0.996513	0.137901	0.137901	0.340121	0.991184	0.114591	1.121 (0.966-1.302)	0.132519	1	0.0598483	1.062 (0.957-1.178)	0.257353	0.924511	0.0612326	1.063 (0.994-1.137)	0.0735053	0.427545	0.0606854	0.342919	3.77538	0.151421
IgD- CD27- AC	221	15	8	7	6	6	6	0.0632585	0.0105431	21.1491	120.043	39.3035	235.821	-0.0233957	0.977 (0.927-1.030)	0.382778	0.915514	-0.0770187	0.926 (0.782-1.096)	0.421421	0.992303	-0.0326675	0.968 (0.903-1.037)	0.352469	0.996513	-0.0370234	-0.0370234	0.391474	0.991184	-0.0384008	0.962 (0.892-1.039)	0.324273	1	-0.0233957	0.977 (0.923-1.034)	0.421842	0.962695	-0.0243299	0.976 (0.943-1.010)	0.168404	0.651026	0.0130705	0.544085	4.23478	0.516132
Sw mem %B cell	100	10	4	4	4	4	4	0.0244022	0.00610056	21.4595	23.8428	22.447	89.7878	0.0304185	1.031 (0.950-1.119)	0.465366	0.949073	0.0138564	1.014 (0.881-1.168)	0.86515	0.992303	0.00863158	1.009 (0.943-1.079)	0.802652	0.996513	0.00654045	0.00654045	0.864227	0.991184	0.0156635	1.016 (0.926-1.114)	0.739033	1	0.0304185	1.031 (0.975-1.090)	0.283298	0.924511	0.00869929	1.009 (0.950-1.072)	0.777963	0.981333	0.00577963	0.780314	6.48007	0.090452
Sw mem AC	114	16	3	3	3	3	3	0.0185801	0.00619337	21.6359	23.9467	22.7843	68.353	-0.00782401	0.992 (0.890-1.106)	0.887627	0.981399	0.125247	1.133 (0.934-1.376)	0.425839	0.992303	-0.0268007	0.974 (0.867-1.093)	0.650237	0.996513	-0.0747434	-0.0747434	0.4942	0.991184	-0.0534022	0.948 (0.827-1.087)	0.444302	1	-0.00782401	0.992 (0.904-1.090)	0.869834	0.973224	-0.00879206	0.991 (0.931-1.055)	0.783168	0.984138	-0.0247902	0.367722	2.68965	0.260585
PB/PC %B cell	146	20	12	12	12	12	12	0.0720115	0.00600096	21.008	25.5417	22.0845	265.014	0.00177624	1.002 (0.947-1.060)	0.95053	0.987844	0.0249413	1.025 (0.889-1.182)	0.738498	0.992303	-0.00161207	0.998 (0.932-1.070)	0.963486	0.996513	-0.0258425	-0.0258425	0.585548	0.991184	0.0156111	1.016 (0.946-1.091)	0.66823	1	0.00177624	1.002 (0.953-1.053)	0.944457	0.992223	0.000595092	1.001 (0.948-1.056)	0.982636	0.995256	-0.00519629	0.733821	13.8713	0.240196
PB/PC AC	61	7	6	6	6	6	6	0.0359345	0.00598909	21.2851	22.7599	22.0341	132.205	0.00613515	1.006 (0.976-1.037)	0.690085	0.969215	-0.0050481	0.995 (0.960-1.031)	0.795108	0.992303	0.0132509	1.013 (0.977-1.051)	0.479979	0.996513	0.0115989	0.0115989	0.523424	0.991184	0.0139281	1.014 (0.964-1.066)	0.586504	1	0.00613515	1.006 (0.977-1.036)	0.6796	0.965484	0.00553519	1.006 (0.981-1.030)	0.655383	0.964067	0.0113354	0.333404	5.36428	0.373058
Memory B cell %B cell	151	20	3	3	NA	NA	NA	NA	NA	NA	NA	NA	NA	NA	NA	NA	NA	NA	NA	NA	NA	NA	NA	NA	NA	NA	NA	NA	NA	NA	NA	NA	NA	NA	NA	NA	NA	NA	NA	NA	NA	NA	NA	NA	NA
Memory B cell AC	355	11	2	2	NA	NA	NA	NA	NA	NA	NA	NA	NA	NA	NA	NA	NA	NA	NA	NA	NA	NA	NA	NA	NA	NA	NA	NA	NA	NA	NA	NA	NA	NA	NA	NA	NA	NA	NA	NA	NA	NA	NA	NA	NA
Naive-mature B cell %B cell	149	20	3	3	NA	NA	NA	NA	NA	NA	NA	NA	NA	NA	NA	NA	NA	NA	NA	NA	NA	NA	NA	NA	NA	NA	NA	NA	NA	NA	NA	NA	NA	NA	NA	NA	NA	NA	NA	NA	NA	NA	NA	NA	NA
Naive-mature B cell AC	325	15	5	5	5	5	5	0.0291308	0.00582616	21.1695	21.6814	21.4253	107.126	0.023053	1.023 (0.954-1.097)	0.516505	0.956049	0.0618925	1.064 (0.875-1.293)	0.578772	0.992303	-0.000777558	0.999 (0.915-1.092)	0.986239	0.996513	-0.0178767	-0.0178767	0.735154	0.991184	0.0163934	1.017 (0.918-1.125)	0.752235	1	0.023053	1.023 (0.960-1.091)	0.480394	0.962695	-0.00524984	0.995 (0.868-1.140)	0.939946	0.995256	-0.00780348	0.699542	4.7328	0.315829
IgD- CD38br %B cell	60	13	9	9	9	9	9	0.0541781	0.00601979	21.123	24.097	22.148	199.332	0.0083703	1.008 (0.982-1.036)	0.541378	0.967841	-0.0135434	0.987 (0.900-1.082)	0.781826	0.992303	0.00698361	1.007 (0.944-1.075)	0.833546	0.996513	-0.0141637	-0.0141637	0.752567	0.991184	0.0092827	1.009 (0.945-1.078)	0.783222	1	0.0083703	1.008 (0.958-1.061)	0.747424	0.965484	0.0082793	1.008 (0.970-1.048)	0.677964	0.972014	0.00504807	0.59382	2.22437	0.973349
IgD+ CD24+ %B cell	103	10	5	5	4	4	4	0.0244712	0.00611781	20.9982	25.4305	22.5114	90.0454	-0.0506595	0.951 (0.873-1.035)	0.242077	0.868295	-0.103628	0.902 (0.697-1.166)	0.512427	0.992303	-0.0583767	0.943 (0.854-1.042)	0.251198	0.996513	-0.0709111	-0.0709111	0.369371	0.991184	-0.0536715	0.948 (0.858-1.047)	0.29096	1	-0.0506595	0.951 (0.877-1.030)	0.214789	0.919567	-0.0519913	0.949 (0.881-1.023)	0.171039	0.653247	0.00857645	0.704383	3.37354	0.337538
IgD+ CD24+ AC	134	16	7	7	7	7	7	0.0429857	0.00614082	21.0291	25.2684	22.5901	158.131	0.0277671	1.028 (0.973-1.087)	0.326646	0.894183	0.0362214	1.037 (0.776-1.385)	0.816132	0.992303	0.0244967	1.025 (0.939-1.119)	0.584758	0.996513	0.0245001	0.0245001	0.683013	0.991184	0.0230193	1.023 (0.930-1.126)	0.637611	1	0.0277671	1.028 (0.961-1.100)	0.421167	0.962695	0.0276855	1.028 (0.978-1.080)	0.27438	0.78698	-0.00149145	0.955365	4.03506	0.671932
IgD- CD24- %B cell	124	12	9	8	8	8	8	0.048611	0.00607637	21.2068	23.8499	22.3573	178.859	0.0123488	1.012 (0.987-1.039)	0.349465	0.894183	0.03017	1.031 (1.001-1.061)	0.0909698	0.992303	0.0208884	1.021 (0.995-1.048)	0.115635	0.996513	0.0189192	0.0189192	0.13394	0.991184	0.0124233	1.013 (0.970-1.057)	0.571144	1	0.0123488	1.012 (0.992-1.033)	0.238831	0.924511	0.013431	1.014 (0.998-1.030)	0.0951801	0.476933	-0.0297204	0.116677	11.0948	0.134537
IgD- CD24- AC	32	10	7	7	6	6	6	0.0372879	0.00621465	21.0131	25.1131	22.8636	137.181	0.000624606	1.001 (0.939-1.066)	0.984648	0.995641	0.0162032	1.016 (0.904-1.143)	0.800245	0.992303	0.00352767	1.004 (0.935-1.077)	0.922053	0.996513	0.00337598	0.00337598	0.926253	0.991184	0.00415664	1.004 (0.918-1.099)	0.927757	1	0.000624606	1.001 (0.948-1.056)	0.981998	0.9953	0.00128832	1.001 (0.958-1.047)	0.954726	0.995256	-0.00406936	0.761974	6.87561	0.230057
IgD+ CD24- %B cell	62	10	3	3	3	3	3	0.0181423	0.00604745	20.9756	23.8707	22.2505	66.7514	0.0153787	1.015 (0.988-1.043)	0.266725	0.894183	0.109761	1.116 (0.528-2.359)	0.82183	0.992303	0.00609948	1.006 (0.899-1.126)	0.915293	0.996513	0.000807635	0.000807635	0.991714	0.996691	0.00633803	1.006 (0.895-1.132)	0.915611	1	0.0153787	1.015 (0.924-1.116)	0.750239	0.965484	0.0150055	1.015 (0.950-1.085)	0.658986	0.965508	-0.0160144	0.844554	0.164296	0.921136
IgD+ CD24- AC	225	12	2	2	NA	NA	NA	NA	NA	NA	NA	NA	NA	NA	NA	NA	NA	NA	NA	NA	NA	NA	NA	NA	NA	NA	NA	NA	NA	NA	NA	NA	NA	NA	NA	NA	NA	NA	NA	NA	NA	NA	NA	NA	NA
CD24+ CD27+ %B cell	101	16	5	5	5	5	5	0.0296808	0.00593617	21.1952	23.7303	21.8384	109.192	0.00352604	1.004 (0.929-1.084)	0.928467	0.987844	-0.0486005	0.953 (0.814-1.114)	0.58671	0.992303	0.00250604	1.003 (0.918-1.095)	0.955738	0.996513	-0.0173297	-0.0173297	0.812914	0.991184	0.00676533	1.007 (0.906-1.119)	0.899903	1	0.00352604	1.004 (0.941-1.070)	0.914031	0.988901	0.00436092	1.004 (0.917-1.100)	0.92543	0.995256	0.0171884	0.501798	5.78433	0.215844
CD24+ CD27+ AC	123	13	3	3	3	3	3	0.0186243	0.0062081	21.7369	24.9664	22.8392	68.5177	-0.0128193	0.987 (0.904-1.078)	0.775042	0.969215	0.0606901	1.063 (0.852-1.326)	0.686052	0.992303	-0.0249645	0.975 (0.879-1.083)	0.639767	0.996513	-0.0316239	-0.0316239	0.670497	0.991184	-0.0153178	0.985 (0.881-1.101)	0.788449	1	-0.0128193	0.987 (0.903-1.080)	0.779538	0.965484	-0.0134987	0.987 (0.943-1.033)	0.562779	0.934745	-0.0189826	0.59838	1.91874	0.383133
CD20- %B cell	48	10	8	7	7	7	7	0.0430707	0.00615295	21.2613	23.9936	22.6471	158.53	0.0296733	1.030 (0.959-1.107)	0.416471	0.929727	0.00909635	1.009 (0.912-1.117)	0.867211	0.992303	0.0240599	1.024 (0.973-1.079)	0.361008	0.996513	0.0237506	0.0237506	0.37429	0.991184	0.0323495	1.033 (0.951-1.122)	0.444319	1	0.0296733	1.030 (0.990-1.072)	0.144865	0.858962	0.0277131	1.028 (0.985-1.073)	0.207676	0.7041	0.0114778	0.575046	19.3154	0.0036629
IgD- CD38br AC	56	12	9	9	9	9	9	0.0539443	0.00599381	20.9373	24.8954	22.0459	198.413	-0.00442401	0.996 (0.961-1.031)	0.804842	0.969215	-0.00862067	0.991 (0.948-1.037)	0.719856	0.992303	0.0018406	1.002 (0.968-1.036)	0.915518	0.996513	0.00120948	0.00120948	0.94079	0.996691	-0.0095457	0.990 (0.934-1.050)	0.749862	1	-0.00442401	0.996 (0.968-1.024)	0.754878	0.965484	0.00566765	1.006 (0.995-1.016)	0.283267	0.800531	0.00350526	0.758133	12.7731	0.119898
CD20- AC	277	13	11	11	11	11	11	0.066396	0.006036	21.1858	27.7084	22.2086	244.294	0.0234229	1.024 (0.968-1.083)	0.412117	0.929727	0.0211578	1.021 (0.834-1.251)	0.842515	0.992303	-0.0120252	0.988 (0.915-1.067)	0.75908	0.996513	-0.0277873	-0.0277873	0.688744	0.991184	-0.00754401	0.992 (0.913-1.079)	0.85892	1	0.0234229	1.024 (0.965-1.086)	0.433629	0.962695	0.0220592	1.022 (0.967-1.081)	0.439339	0.886712	0.000368456	0.982243	9.11397	0.521323
CD20- CD38- %B cell	44	13	3	3	NA	NA	NA	NA	NA	NA	NA	NA	NA	NA	NA	NA	NA	NA	NA	NA	NA	NA	NA	NA	NA	NA	NA	NA	NA	NA	NA	NA	NA	NA	NA	NA	NA	NA	NA	NA	NA	NA	NA	NA	NA
CD20- CD38- AC	81	12	7	7	7	7	7	0.0427469	0.00610671	21.0553	25.8028	22.4762	157.334	0.0241247	1.024 (0.935-1.123)	0.605143	0.969215	-0.205689	0.814 (0.479-1.384)	0.481935	0.992303	-0.0153357	0.985 (0.894-1.085)	0.755912	0.996513	-0.0371679	-0.0371679	0.583703	0.991184	-0.0237718	0.977 (0.884-1.079)	0.641119	1	0.0241247	1.024 (0.955-1.099)	0.498875	0.962695	-0.0165638	0.984 (0.851-1.137)	0.822817	0.987444	0.0357121	0.428196	10.2652	0.11392
IgD+ %Lymphocyte	254	15	6	6	6	6	6	0.0354826	0.00591377	20.9625	22.5759	21.7554	130.532	0.00733998	1.007 (0.965-1.052)	0.738046	0.969215	0.00837759	1.008 (0.946-1.075)	0.810781	0.992303	0.00973349	1.010 (0.957-1.065)	0.720474	0.996513	0.00911239	0.00911239	0.75479	0.991184	0.0342906	1.035 (0.953-1.124)	0.415782	1	0.00733998	1.007 (0.963-1.053)	0.747299	0.965484	0.00836452	1.008 (0.987-1.030)	0.448161	0.886712	-0.000419717	0.96418	4.64074	0.461276
IgD- CD38br %lymphocyte	140	17	13	13	13	13	13	0.079901	0.00614623	21.2579	24.3584	22.6098	293.927	-0.0150329	0.985 (0.956-1.015)	0.324715	0.894183	-0.0114673	0.989 (0.950-1.029)	0.58485	0.992303	-0.0208874	0.979 (0.946-1.014)	0.239402	0.996513	-0.0134519	-0.0134519	0.39588	0.991184	0.00421112	1.004 (0.957-1.054)	0.864976	1	-0.0150329	0.985 (0.959-1.012)	0.280348	0.924511	-0.0145971	0.986 (0.970-1.002)	0.0762125	0.435463	-0.00221147	0.785039	14.4194	0.27473
IgD- CD38dim %lymphocyte	276	15	10	10	8	8	8	0.0510027	0.00637533	20.9808	29.8907	23.4599	187.679	0.0351738	1.036 (0.995-1.078)	0.0837367	0.653337	0.0178236	1.018 (0.937-1.106)	0.688042	0.992303	0.0389049	1.040 (0.974-1.110)	0.244524	0.996513	0.0432246	0.0432246	0.311921	0.991184	0.0439316	1.045 (0.979-1.115)	0.183548	1	0.0351738	1.036 (0.987-1.087)	0.155127	0.858962	0.0348438	1.035 (0.998-1.075)	0.0651488	0.382448	0.00592723	0.630885	4.73035	0.692831
IgD- CD38- %lymphocyte	109	15	6	5	4	4	4	0.0246972	0.00617429	20.9573	26.4307	22.7147	90.8589	-0.0357966	0.965 (0.873-1.066)	0.48271	0.956049	0.00979321	1.010 (0.879-1.160)	0.902303	0.992303	-0.0145781	0.986 (0.917-1.059)	0.691966	0.996513	-0.00657085	-0.00657085	0.869561	0.991184	-0.0336321	0.967 (0.874-1.069)	0.512793	1	-0.0357966	0.965 (0.909-1.024)	0.240801	0.924511	-0.0309108	0.970 (0.888-1.059)	0.492278	0.898274	-0.015526	0.441476	8.37712	0.038828
IgD- CD38dim %B cell	142	13	11	11	11	11	11	0.0694956	0.00631779	21.1497	26.489	23.2521	255.773	0.00484333	1.005 (0.954-1.058)	0.854991	0.981399	0.0194155	1.020 (0.929-1.119)	0.693394	0.992303	0.0252621	1.026 (0.967-1.088)	0.400744	0.996513	0.0336864	0.0336864	0.333582	0.991184	0.0524608	1.054 (0.981-1.132)	0.150365	1	0.00484333	1.005 (0.965-1.046)	0.813524	0.965484	0.00893313	1.009 (0.952-1.069)	0.761523	0.981333	-0.00441477	0.715928	16.6592	0.0822531
IgD+ CD38br %lymphocyte	141	16	6	6	6	6	6	0.0367625	0.00612709	21.4627	24.1796	22.5389	135.234	0.0293941	1.030 (0.969-1.095)	0.344894	0.894183	0.164189	1.178 (0.911-1.524)	0.279382	0.992303	0.0431297	1.044 (0.947-1.151)	0.384232	0.996513	0.0484284	0.0484284	0.527762	0.991184	0.0499589	1.051 (0.953-1.160)	0.319581	1	0.0293941	1.030 (0.953-1.112)	0.454456	0.962695	0.0298165	1.030 (0.963-1.102)	0.385304	0.872438	-0.0210285	0.342642	3.13574	0.679068
IgD+ CD38dim %lymphocyte	291	21	11	11	11	11	11	0.0679691	0.00617901	20.9871	25.7994	22.7316	250.047	-0.0226143	0.978 (0.930-1.028)	0.375142	0.915514	-0.0338109	0.967 (0.815-1.146)	0.706227	0.992303	0.0060858	1.006 (0.931-1.087)	0.878139	0.996513	0.0134106	0.0134106	0.834412	0.991184	0.0101847	1.010 (0.931-1.096)	0.806068	1	-0.0226143	0.978 (0.923-1.036)	0.44112	0.962695	-0.021017	0.979 (0.924-1.038)	0.479679	0.898274	0.00199329	0.894113	7.54383	0.673298
IgD+ CD38- %lymphocyte	97	15	9	9	8	8	8	0.0474683	0.00593354	20.9813	23.0163	21.8227	174.581	-0.0120129	0.988 (0.905-1.079)	0.788724	0.969215	-0.00187078	0.998 (0.762-1.307)	0.989588	0.998535	-0.0142604	0.986 (0.895-1.086)	0.772283	0.996513	-0.00883278	-0.00883278	0.891853	0.991184	-0.00217325	0.998 (0.904-1.101)	0.965403	1	-0.0120129	0.988 (0.923-1.058)	0.730646	0.965484	-0.0089435	0.991 (0.921-1.067)	0.811296	0.987444	-0.00203413	0.939769	11.5537	0.116224
Unsw Mem %lymphocyte	169	17	6	6	5	5	5	0.0309959	0.00619917	21.5139	23.8041	22.8057	114.029	-0.0266055	0.974 (0.890-1.065)	0.562429	0.969215	0.0696432	1.072 (0.868-1.324)	0.563654	0.992303	-0.000787195	0.999 (0.898-1.112)	0.988462	0.996513	0.0170117	0.0170117	0.848087	0.991184	0.0060241	1.006 (0.896-1.129)	0.918747	1	-0.0266055	0.974 (0.903-1.050)	0.491446	0.962695	-0.0255178	0.975 (0.889-1.069)	0.588734	0.943053	-0.0202765	0.395359	5.64338	0.227411
IgD- CD27- %lymphocyte	180	15	10	10	10	10	10	0.0620077	0.00620077	20.947	26.1338	22.812	228.12	0.004716	1.005 (0.972-1.038)	0.776924	0.969215	0.0250165	1.025 (0.878-1.198)	0.760537	0.992303	0.0073717	1.007 (0.941-1.078)	0.830966	0.996513	0.0173048	0.0173048	0.707913	0.991184	-0.0144353	0.986 (0.919-1.057)	0.684993	1	0.004716	1.005 (0.954-1.058)	0.858076	0.971145	0.00379797	1.004 (0.962-1.047)	0.861076	0.988989	-0.00469026	0.792977	3.58512	0.936541
Sw mem %lymphocyte	177	10	2	2	NA	NA	NA	NA	NA	NA	NA	NA	NA	NA	NA	NA	NA	NA	NA	NA	NA	NA	NA	NA	NA	NA	NA	NA	NA	NA	NA	NA	NA	NA	NA	NA	NA	NA	NA	NA	NA	NA	NA	NA	NA
PB/PC %lymphocyte	149	12	5	5	5	5	5	0.0292262	0.00584524	20.9241	22.1386	21.5018	107.509	0.00575897	1.006 (0.955-1.059)	0.827464	0.970516	-0.0214852	0.979 (0.928-1.032)	0.484138	0.992303	-0.00632062	0.994 (0.949-1.040)	0.786388	0.996513	-0.00858268	-0.00858268	0.716244	0.991184	0.0308166	1.031 (0.923-1.152)	0.584415	1	0.00575897	1.006 (0.967-1.046)	0.775731	0.965484	0.00350092	1.004 (0.966-1.042)	0.857132	0.988989	0.0205087	0.186811	6.83394	0.144929
Memory B cell %lymphocyte	440	19	7	6	6	6	4	0.0236165	0.00590414	20.9759	23.0568	21.7139	86.8556	-0.0591067	0.943 (0.859-1.035)	0.213835	0.855085	-0.130322	0.878 (0.735-1.048)	0.286877	0.992303	-0.102473	0.903 (0.814-1.001)	0.0524973	0.996513	-0.112606	-0.112606	0.205545	0.991184	-0.0556056	0.946 (0.850-1.053)	0.310518	1	-0.0591067	0.943 (0.872-1.019)	0.136458	0.858962	-0.0607999	0.941 (0.855-1.036)	0.213252	0.715353	0.0170608	0.449828	4.30499	0.230358
Naive-mature B cell %lymphocyte	193	13	6	6	5	5	5	0.0310226	0.00620452	21.7112	23.3289	22.8254	114.127	-0.0542949	0.947 (0.845-1.061)	0.349784	0.894183	-0.141844	0.868 (0.632-1.192)	0.445363	0.992303	-0.00195335	0.998 (0.885-1.125)	0.974542	0.996513	-0.0289748	-0.0289748	0.720914	0.991184	-0.00265076	0.997 (0.880-1.131)	0.966937	1	-0.0542949	0.947 (0.872-1.029)	0.197632	0.896699	-0.0534146	0.948 (0.858-1.048)	0.294823	0.807361	0.0239251	0.597857	7.59421	0.107626
IgD- CD38dim AC	198	15	8	8	7	7	7	0.0430456	0.00614937	21.4038	24.2047	22.6215	158.351	-0.0162929	0.984 (0.935-1.035)	0.530641	0.966743	0.0121726	1.012 (0.893-1.148)	0.857109	0.992303	-0.0307931	0.970 (0.889-1.058)	0.486637	0.996513	-0.0466119	-0.0466119	0.386728	0.991184	0.027803	1.028 (0.937-1.129)	0.55916	1	-0.0162929	0.984 (0.922-1.050)	0.625614	0.965484	-0.0163793	0.984 (0.940-1.030)	0.48304	0.898274	-0.00706456	0.625922	3.63292	0.726209
IgD+ CD24+ %lymphocyte	136	7	1	1	NA	NA	NA	NA	NA	NA	NA	NA	NA	NA	NA	NA	NA	NA	NA	NA	NA	NA	NA	NA	NA	NA	NA	NA	NA	NA	NA	NA	NA	NA	NA	NA	NA	NA	NA	NA	NA	NA	NA	NA	NA
IgD- CD24- %lymphocyte	70	11	10	10	10	10	10	0.0601797	0.00601797	21.2954	23.1292	22.135	221.35	-0.0226492	0.978 (0.939-1.018)	0.271336	0.894183	-0.0847855	0.919 (0.816-1.035)	0.199864	0.992303	-0.0294856	0.971 (0.904-1.042)	0.415713	0.996513	-0.0353439	-0.0353439	0.515996	0.991184	-0.022159	0.978 (0.913-1.047)	0.526228	1	-0.0226492	0.978 (0.927-1.031)	0.405562	0.954835	-0.0252474	0.975 (0.927-1.026)	0.33272	0.835566	0.0123552	0.284957	5.1455	0.821444
IgD+ CD24- %lymphocyte	177	16	8	8	7	7	7	0.0428732	0.00612474	21.0615	26.5473	22.5309	157.716	-0.0106246	0.989 (0.932-1.050)	0.726815	0.969215	0.240131	1.271 (0.937-1.725)	0.183558	0.992303	-0.00693648	0.993 (0.911-1.083)	0.875348	0.996513	-0.00915911	-0.00915911	0.891409	0.991184	-0.00765795	0.992 (0.903-1.091)	0.873819	1	-0.0106246	0.989 (0.924-1.059)	0.760659	0.965484	-0.00944624	0.991 (0.917-1.071)	0.811653	0.987444	-0.0366468	0.159251	4.56136	0.601169
CD24+ CD27+ %lymphocyte	178	18	6	6	6	6	6	0.0357904	0.00596507	21.4622	22.3104	21.9392	131.635	-0.012319	0.988 (0.957-1.020)	0.446245	0.942934	0.000258364	1.000 (0.903-1.109)	0.996307	0.998535	-0.0016293	0.998 (0.926-1.076)	0.966123	0.996513	0.004467	0.004467	0.930048	0.991184	0.000972033	1.001 (0.930-1.077)	0.979291	1	-0.012319	0.988 (0.929-1.050)	0.69287	0.965484	-0.0095732	0.990 (0.912-1.076)	0.820183	0.987444	-0.00320719	0.78045	1.34439	0.930298
CD20- %lymphocyte	181	11	8	8	7	7	7	0.0414064	0.0059152	21.0194	23.3778	21.7607	152.325	0.0686718	1.071 (1.019-1.125)	0.00653977	0.15947	0.0959405	1.101 (0.992-1.221)	0.129134	0.992303	0.0722399	1.075 (0.995-1.161)	0.0664737	0.996513	0.0736425	0.0736425	0.22105	0.991184	0.0717258	1.074 (0.993-1.162)	0.0732655	1	0.0686718	1.071 (1.011-1.134)	0.0187079	0.69356	0.0773145	1.080 (1.001-1.166)	0.0461874	0.32752	-0.0093081	0.56289	4.48557	0.611265
CD20- CD38- %lymphocyte	54	14	3	3	3	3	3	0.0178655	0.00595515	21.3636	22.5985	21.9145	65.7436	0.08539	1.089 (0.952-1.246)	0.213957	0.855085	0.482786	1.621 (0.836-3.143)	0.388843	0.992303	0.0637826	1.066 (0.883-1.287)	0.507334	0.996513	0.0488101	0.0488101	0.695285	0.991184	0.0721558	1.075 (0.904-1.278)	0.414138	1	0.08539	1.089 (0.947-1.252)	0.230015	0.924511	0.0843805	1.088 (1.007-1.176)	0.0335122	0.275931	-0.0816197	0.441588	1.86574	0.393424
IgD- CD38- %B cell	35	10	6	6	5	5	5	0.0300633	0.00601265	21.3518	22.9042	22.1213	110.607	0.00804758	1.008 (0.954-1.065)	0.77506	0.969215	0.00832567	1.008 (0.908-1.120)	0.886602	0.992303	0.0185709	1.019 (0.950-1.092)	0.600997	0.996513	0.019271	0.019271	0.649859	0.991184	0.0200881	1.020 (0.945-1.102)	0.608542	1	0.00804758	1.008 (0.954-1.065)	0.772781	0.965484	0.0148767	1.015 (0.961-1.072)	0.595702	0.943053	-9.18703e-05	0.995214	4.08375	0.39479
IgD- CD38- AC	86	10	3	3	3	3	3	0.0195058	0.00650192	20.9691	26.1061	23.9279	71.7836	-0.0161212	0.984 (0.897-1.080)	0.733624	0.969215	0.0207949	1.021 (0.921-1.131)	0.759421	0.992303	-0.0150419	0.985 (0.923-1.052)	0.651634	0.996513	-0.010394	-0.010394	0.77233	0.991184	0	1.000 (0.903-1.107)	1	1	-0.0161212	0.984 (0.929-1.042)	0.580705	0.965484	-0.0150875	0.985 (0.965-1.006)	0.152072	0.61867	-0.0251657	0.43904	5.26893	0.0717574
IgD+ CD38br %B cell	90	16	9	7	7	7	7	0.0449244	0.00641777	21.0096	25.0549	23.6218	165.353	0.000269335	1.000 (0.953-1.050)	0.99139	0.997141	0.0463934	1.047 (0.946-1.159)	0.411576	0.992303	-0.00033759	1.000 (0.926-1.079)	0.993088	0.999394	-0.000755097	-0.000755097	0.988413	0.996691	-0.000473261	1.000 (0.916-1.091)	0.991552	1	0.000269335	1.000 (0.947-1.057)	0.992341	0.99803	-0.0107415	0.989 (0.922-1.062)	0.766294	0.981333	-0.0163589	0.338064	4.74756	0.576574
CD11c+ monocyte AC	33	7	1	1	NA	NA	NA	NA	NA	NA	NA	NA	NA	NA	NA	NA	NA	NA	NA	NA	NA	NA	NA	NA	NA	NA	NA	NA	NA	NA	NA	NA	NA	NA	NA	NA	NA	NA	NA	NA	NA	NA	NA	NA	NA
CD11c+ monocyte %monocyte	111	13	6	5	5	5	5	0.035802	0.00716041	20.9253	22.8809	21.9465	109.732	0.0433833	1.044 (1.006-1.085)	0.0242984	0.358261	0.0912847	1.096 (0.992-1.210)	0.169915	0.992303	0.0423424	1.043 (0.977-1.113)	0.202652	0.996513	0.0452255	0.0452255	0.276656	0.991184	0.0314286	1.032 (0.956-1.113)	0.41741	1	0.0433833	1.044 (0.993-1.099)	0.0933174	0.820316	0.0430182	1.044 (1.017-1.072)	0.00122147	0.0384417	-0.0208635	0.352893	2.22045	0.695288
CD62L- monocyte AC	203	13	7	7	6	6	6	0.0454186	0.00756977	21.1747	26.0788	23.0284	138.17	-0.0512513	0.950 (0.933-0.968)	5.45515e-08	3.45857e-05	-0.0505328	0.951 (0.906-0.997)	0.107427	0.992303	-0.0540721	0.947 (0.901-0.996)	0.033704	0.996513	-0.0583945	-0.0583945	0.0759475	0.991184	-0.0614678	0.940 (0.886-0.998)	0.0429301	1	-0.0512513	0.950 (0.916-0.985)	0.00526731	0.670664	-0.0521236	0.949 (0.920-0.980)	0.00124073	0.0384417	-0.000449821	0.966558	1.3174	0.933131
CD62L- monocyte %monocyte	416	15	12	12	12	12	12	0.132586	0.0110489	22.3815	127.997	34.2415	410.898	0.0173965	1.018 (0.971-1.066)	0.467849	0.949073	0.074573	1.077 (0.961-1.208)	0.231294	0.992303	0.00093599	1.001 (0.949-1.056)	0.972701	0.996513	-0.0214573	-0.0214573	0.586556	0.991184	0.022392	1.023 (0.962-1.088)	0.476262	1	0.0173965	1.018 (0.983-1.053)	0.324447	0.924511	0.0178248	1.018 (0.954-1.086)	0.589335	0.943053	-0.0150007	0.309867	20.2642	0.0418462
CD11c+ CD62L- monocyte AC	72	13	7	7	7	7	7	0.0517988	0.00739983	21.0391	27.4866	22.4932	157.452	0.034058	1.035 (0.999-1.071)	0.0559812	0.574468	0.0464715	1.048 (0.980-1.119)	0.227319	0.992303	0.0374024	1.038 (0.963-1.119)	0.325966	0.996513	0.0472771	0.0472771	0.162199	0.991184	-0.00783489	0.992 (0.922-1.068)	0.83532	1	0.034058	1.035 (0.991-1.080)	0.121951	0.85207	0.0344489	1.035 (1.008-1.063)	0.012172	0.145605	-0.0060807	0.648411	3.92938	0.686233
CD11c+ CD62L- monocyte %monocyte	111	13	5	4	4	4	4	0.0281126	0.00702816	21.16	21.8128	21.5168	86.0674	0.0675664	1.070 (0.976-1.173)	0.148582	0.770322	-0.000244435	1.000 (0.793-1.260)	0.998535	0.998535	0.0331569	1.034 (0.934-1.143)	0.519578	0.996513	0.0259911	0.0259911	0.64373	0.991184	0.0625961	1.065 (0.951-1.192)	0.278883	1	0.0675664	1.070 (0.994-1.151)	0.070852	0.769415	0.051914	1.053 (0.920-1.206)	0.452946	0.891825	0.0204501	0.587122	4.69128	0.19585
CD62L- HLA DR++ monocyte AC	32	6	4	4	4	4	4	0.030428	0.00760701	21.9952	24.7273	23.1343	92.5371	-0.00186435	0.998 (0.928-1.074)	0.96005	0.987844	0.0801125	1.083 (0.893-1.314)	0.501564	0.992303	0.0175752	1.018 (0.916-1.130)	0.74253	0.996513	0.0351278	0.0351278	0.617208	0.991184	-0.0258	0.975 (0.879-1.080)	0.623289	1	-0.00186435	0.998 (0.918-1.085)	0.965244	0.992223	-0.0019106	0.998 (0.933-1.067)	0.955554	0.995256	-0.0197005	0.453178	2.27021	0.518252
CD62L- HLA DR++ monocyte %monocyte	62	8	7	7	6	6	6	0.0443009	0.00738349	22.0204	23.3616	22.6203	135.722	-0.0253189	0.975 (0.912-1.042)	0.454875	0.949073	-0.154847	0.857 (0.759-0.967)	0.066722	0.992303	-0.0269281	0.973 (0.895-1.058)	0.528349	0.996513	-0.0289059	-0.0289059	0.561195	0.991184	-0.0489539	0.952 (0.873-1.038)	0.266446	1	-0.0253189	0.975 (0.919-1.034)	0.400817	0.954835	-0.0258133	0.975 (0.914-1.039)	0.429459	0.88666	0.0317143	0.0748073	6.31964	0.276347
CD11c+ HLA DR++ monocyte AC	144	11	6	6	5	5	5	0.036628	0.00732561	21.3388	22.982	22.2794	111.397	-0.00653143	0.993 (0.959-1.029)	0.717722	0.969215	-0.0115924	0.988 (0.900-1.086)	0.824004	0.992303	-0.0230159	0.977 (0.909-1.050)	0.532549	0.996513	-0.0213186	-0.0213186	0.639577	0.991184	-0.00644122	0.994 (0.904-1.092)	0.893499	1	-0.00653143	0.993 (0.934-1.057)	0.836289	0.965484	-0.0186984	0.981 (0.934-1.031)	0.459422	0.896226	0.00244831	0.896696	1.30699	0.860189
CD11c+ HLA DR++ monocyte %monocyte	140	12	6	6	6	6	6	0.0428274	0.0071379	21.1134	22.9521	21.8697	131.218	-0.000599719	0.999 (0.984-1.015)	0.938527	0.987844	0.0057454	1.006 (0.872-1.160)	0.941055	0.992303	-0.00538604	0.995 (0.925-1.070)	0.885056	0.996513	-0.00942843	-0.00942843	0.831202	0.991184	-0.00566053	0.994 (0.923-1.071)	0.880901	1	-0.000599719	0.999 (0.941-1.061)	0.98442	0.99541	-0.00290906	0.997 (0.917-1.084)	0.94572	0.995256	-0.00142485	0.92829	0.320586	0.997238
Myeloid DC AC	767	12	5	5	4	4	4	0.0263842	0.00659606	21.787	23.5825	22.4893	89.9573	-0.00241717	0.998 (0.906-1.098)	0.960714	0.987844	0.0490642	1.050 (0.903-1.222)	0.590565	0.992303	-0.027314	0.973 (0.889-1.065)	0.552105	0.996513	-0.0297689	-0.0297689	0.614173	0.991184	-0.0387576	0.962 (0.879-1.052)	0.397851	1	-0.00241717	0.998 (0.931-1.070)	0.945742	0.992223	-0.010823	0.989 (0.904-1.083)	0.813944	0.987444	-0.0151857	0.469377	5.72672	0.12569
Myeloid DC %DC	835	17	8	7	7	7	7	0.0447002	0.00638575	21.1333	24.0826	21.9156	153.409	-0.0545567	0.947 (0.888-1.010)	0.0964578	0.654628	-0.0252735	0.975 (0.848-1.120)	0.736182	0.992303	-0.0328604	0.968 (0.894-1.048)	0.419039	0.996513	-0.0177368	-0.0177368	0.696849	0.991184	-0.0574609	0.944 (0.864-1.032)	0.204303	1	-0.0545567	0.947 (0.895-1.002)	0.0578441	0.769415	-0.0519963	0.949 (0.896-1.006)	0.0793808	0.445375	-0.00738067	0.654612	7.81312	0.252117
Plasmacytoid DC AC	384	18	18	15	12	12	12	0.0885595	0.00737996	21.1415	51.2952	25.104	301.249	0.0116336	1.012 (0.986-1.038)	0.373814	0.915514	4.62912e-05	1.000 (0.969-1.032)	0.997766	0.998535	0.0109293	1.011 (0.982-1.041)	0.462397	0.996513	0.00971423	0.00971423	0.525463	0.991184	0.0182544	1.018 (0.983-1.055)	0.316973	1	0.0116336	1.012 (0.989-1.035)	0.324768	0.924511	0.0125545	1.013 (0.997-1.029)	0.118597	0.548835	0.0076173	0.262302	13.4852	0.262796
DC AC	732	16	12	12	10	10	10	0.0703454	0.00703454	21.0717	37.5887	23.9099	239.099	0.0122765	1.012 (0.980-1.045)	0.45262	0.949073	-0.013458	0.987 (0.896-1.086)	0.79089	0.992303	0.00632825	1.006 (0.946-1.071)	0.84155	0.996513	-0.00568765	-0.00568765	0.903255	0.991184	0.0116273	1.012 (0.951-1.076)	0.710953	1	0.0122765	1.012 (0.964-1.063)	0.623164	0.965484	0.0114512	1.012 (0.975-1.049)	0.542212	0.92189	0.0064433	0.559347	3.85228	0.920863
CD62L- DC AC	924	12	4	4	4	4	4	0.0260398	0.00650996	21.6483	22.8169	22.1938	88.7751	0.0148349	1.015 (1.000-1.030)	0.0463436	0.521648	0.0186694	1.019 (0.997-1.041)	0.229354	0.992303	0.0147729	1.015 (0.991-1.039)	0.224481	0.996513	0.01801	0.01801	0.197226	0.991184	-0.019322	0.981 (0.918-1.048)	0.566132	1	0.0148349	1.015 (0.995-1.035)	0.141337	0.858962	-0.0211823	0.979 (0.963-0.995)	0.0106837	0.132813	-0.00837614	0.455431	1.63516	0.651445
CD62L- DC %DC	923	15	7	7	7	7	7	0.0442036	0.0063148	21.1441	22.3646	21.6704	151.693	-0.00842675	0.992 (0.939-1.047)	0.761942	0.969215	-0.00536427	0.995 (0.922-1.073)	0.894975	0.992303	-0.0253028	0.975 (0.924-1.029)	0.357545	0.996513	-0.0416082	-0.0416082	0.168042	0.991184	-0.00477327	0.995 (0.915-1.083)	0.911829	1	-0.00842675	0.992 (0.958-1.026)	0.628712	0.965484	-0.0125835	0.987 (0.907-1.075)	0.772349	0.981333	-0.00163675	0.90265	15.2873	0.0181363
CD86+ myeloid DC AC	880	15	6	6	6	6	6	0.0388097	0.00646829	21.0921	22.4508	22.0508	132.305	-0.0276304	0.973 (0.927-1.020)	0.257352	0.894183	-0.0249367	0.975 (0.911-1.044)	0.511258	0.992303	-0.022133	0.978 (0.934-1.024)	0.344802	0.996513	-0.00898716	-0.00898716	0.720029	0.991184	-0.0609251	0.941 (0.871-1.017)	0.124569	1	-0.0276304	0.973 (0.936-1.011)	0.162775	0.858962	-0.0267069	0.974 (0.939-1.010)	0.151517	0.61867	-0.00207084	0.905917	7.59292	0.180144
CD86+ myeloid DC %DC	971	16	8	8	7	7	7	0.0445109	0.0063587	21.035	23.0254	21.8221	152.755	-0.00668406	0.993 (0.953-1.036)	0.75286	0.969215	0.00460546	1.005 (0.957-1.054)	0.859091	0.992303	-0.00733748	0.993 (0.955-1.032)	0.713258	0.996513	-0.00529497	-0.00529497	0.766936	0.991184	-0.0357143	0.965 (0.887-1.049)	0.404612	1	-0.00668406	0.993 (0.963-1.025)	0.673406	0.965484	-0.00935105	0.991 (0.968-1.014)	0.430744	0.88666	-0.0101796	0.393903	10.7507	0.0963946
CD86+ plasmacytoid DC AC	56	14	9	9	9	9	9	0.0603048	0.00670053	20.9947	27.0151	22.7611	204.85	-0.0244711	0.976 (0.930-1.024)	0.320208	0.894183	-0.0183385	0.982 (0.899-1.072)	0.69419	0.992303	0.0109071	1.011 (0.951-1.075)	0.727273	0.996513	-0.00814117	-0.00814117	0.813568	0.991184	-0.0451677	0.956 (0.884-1.034)	0.258666	1	-0.0244711	0.976 (0.931-1.023)	0.307242	0.924511	-0.0182268	0.982 (0.944-1.021)	0.362751	0.854961	-0.00181832	0.87037	8.44042	0.391672
CD86+ plasmacytoid DC %DC	298	20	14	12	11	11	11	0.0745038	0.00677307	21.4287	25.8832	23.2542	255.797	-0.0166417	0.983 (0.936-1.033)	0.509912	0.956049	-0.0138543	0.986 (0.874-1.113)	0.826862	0.992303	-0.0166936	0.983 (0.917-1.054)	0.63776	0.996513	-0.023991	-0.023991	0.623161	0.991184	-0.0136571	0.986 (0.917-1.061)	0.711883	1	-0.0166417	0.983 (0.935-1.035)	0.521958	0.965484	-0.00105698	0.999 (0.923-1.081)	0.979023	0.995256	-0.000512067	0.961019	9.44213	0.49072
CD62L- myeloid DC AC	911	10	3	2	NA	NA	NA	NA	NA	NA	NA	NA	NA	NA	NA	NA	NA	NA	NA	NA	NA	NA	NA	NA	NA	NA	NA	NA	NA	NA	NA	NA	NA	NA	NA	NA	NA	NA	NA	NA	NA	NA	NA	NA	NA
CD62L- myeloid DC %DC	1104	14	6	5	4	4	4	0.0269753	0.00674382	21.3607	24.7054	23.1532	92.6128	-0.0407293	0.960 (0.902-1.022)	0.2025	0.845746	-0.0359236	0.965 (0.871-1.068)	0.561727	0.992303	-0.041271	0.960 (0.905-1.017)	0.165635	0.996513	-0.0426456	-0.0426456	0.217468	0.991184	-0.0247505	0.976 (0.891-1.068)	0.590364	1	-0.0407293	0.960 (0.918-1.004)	0.075295	0.769415	-0.0409843	0.960 (0.935-0.986)	0.00243759	0.0604622	-0.00259952	0.902237	5.84326	0.11949
CD62L- plasmacytoid DC AC	351	15	12	12	11	11	11	0.072681	0.00660736	21.0254	25.1807	22.4419	246.86	0.0189814	1.019 (0.981-1.058)	0.323795	0.894183	0.0077938	1.008 (0.941-1.080)	0.829593	0.992303	0.0190883	1.019 (0.964-1.077)	0.500152	0.996513	0.019875	0.019875	0.556713	0.991184	0.0417889	1.043 (0.979-1.110)	0.191081	1	0.0189814	1.019 (0.977-1.063)	0.375278	0.954835	0.0197423	1.020 (0.991-1.050)	0.176212	0.656151	0.00297064	0.697882	8.07466	0.621544
CD62L- plasmacytoid DC %DC	493	9	6	6	6	6	6	0.0630914	0.0105152	21.0593	108.495	36.5337	219.202	0.03429	1.035 (1.020-1.050)	3.80661e-06	0.000804464	0.0446137	1.046 (0.998-1.095)	0.132517	0.992303	0.035201	1.036 (0.989-1.084)	0.131966	0.996513	0.0437699	0.0437699	0.11991	0.991184	0.0242904	1.025 (0.968-1.084)	0.400014	1	0.03429	1.035 (0.997-1.074)	0.0684581	0.769415	0.0353571	1.036 (0.982-1.093)	0.199379	0.687126	-0.00576972	0.511723	0.777068	0.978473
CD62L- CD86+ myeloid DC AC	1109	12	4	4	4	4	4	0.0273775	0.00684437	21.1135	24.2806	23.3421	93.3685	0.0305334	1.031 (0.920-1.156)	0.60067	0.969215	0.304946	1.357 (0.880-2.092)	0.301492	0.992303	0.0556658	1.057 (0.942-1.186)	0.343906	0.996513	0.0945523	0.0945523	0.190451	0.991184	0.0290488	1.029 (0.912-1.162)	0.637682	1	0.0305334	1.031 (0.952-1.117)	0.454547	0.962695	0.0369251	1.038 (0.894-1.204)	0.625919	0.943053	-0.053521	0.32908	6.12389	0.105736
CD62L- CD86+ myeloid DC %DC	1130	13	4	4	3	3	3	0.020329	0.00677632	21.1735	26.8641	23.2668	69.8004	0.112931	1.120 (0.980-1.279)	0.0963628	0.654628	0.139787	1.150 (0.727-1.819)	0.657137	0.992303	0.137054	1.147 (1.003-1.311)	0.0447534	0.996513	0.182755	0.182755	0.20742	0.991184	0.168825	1.184 (1.024-1.369)	0.022891	1	0.112931	1.120 (1.009-1.243)	0.0339053	0.731216	0.115211	1.122 (1.039-1.212)	0.0032422	0.0642361	-0.00482262	0.920399	3.25491	0.196429
Plasmacytoid DC %DC	682	16	8	7	7	7	7	0.0443185	0.00633121	20.9391	23.6029	21.7272	152.09	-0.011965	0.988 (0.951-1.027)	0.54193	0.967841	0.00198473	1.002 (0.956-1.051)	0.937823	0.992303	-0.00500459	0.995 (0.962-1.030)	0.774547	0.996513	0.00479226	0.00479226	0.779745	0.991184	-0.0804598	0.923 (0.854-0.997)	0.0427914	1	-0.011965	0.988 (0.961-1.016)	0.403278	0.954835	-0.010865	0.989 (0.960-1.019)	0.479809	0.898274	-0.00847265	0.368509	11.2674	0.0804561
HLA DR++ monocyte %monocyte	4070	13	10	9	8	8	8	0.0509685	0.00637106	21.2381	28.8542	23.0524	184.42	0.0205719	1.021 (0.987-1.056)	0.228661	0.866333	0.0342123	1.035 (0.987-1.085)	0.204493	0.992303	0.0238131	1.024 (0.975-1.076)	0.342648	0.996513	0.0300452	0.0300452	0.260551	0.991184	-0.0123775	0.988 (0.931-1.048)	0.681522	1	0.0205719	1.021 (0.985-1.058)	0.261316	0.924511	0.0209598	1.021 (0.996-1.047)	0.0939054	0.476288	-0.00694619	0.414623	6.0948	0.528725
HLA DR++ monocyte %leukocyte	1977	7	2	2	NA	NA	NA	NA	NA	NA	NA	NA	NA	NA	NA	NA	NA	NA	NA	NA	NA	NA	NA	NA	NA	NA	NA	NA	NA	NA	NA	NA	NA	NA	NA	NA	NA	NA	NA	NA	NA	NA	NA	NA	NA
HLA DR++ monocyte AC	1871	18	16	14	11	11	11	0.068506	0.00622781	20.9137	26.4714	22.4297	246.726	-0.00774907	0.992 (0.968-1.017)	0.539646	0.967841	-0.00882397	0.991 (0.958-1.026)	0.627078	0.992303	-0.0104101	0.990 (0.957-1.024)	0.548744	0.996513	-0.0106578	-0.0106578	0.471283	0.991184	-0.00471032	0.995 (0.951-1.041)	0.837827	1	-0.00774907	0.992 (0.968-1.017)	0.540266	0.965484	-0.00632852	0.994 (0.972-1.016)	0.573373	0.934745	0.00092581	0.927132	9.96941	0.443181
CD4 Treg %CD4	379	13	10	10	10	10	9	0.0580086	0.0064454	20.9901	25.1204	22.2971	200.674	0.0234739	1.024 (0.976-1.074)	0.340573	0.894183	-0.00892074	0.991 (0.922-1.066)	0.816856	0.992303	0.0252428	1.026 (0.959-1.097)	0.461937	0.996513	0.0658076	0.0658076	0.213941	0.991184	0.0535577	1.055 (0.975-1.141)	0.181255	1	0.0234739	1.024 (0.976-1.074)	0.339966	0.924511	0.0259869	1.026 (0.964-1.093)	0.416744	0.88666	0.0118644	0.281556	8.02015	0.431505
CD4 Treg %T cell	134	11	7	7	7	7	7	0.0457796	0.00653995	21.0547	25.1503	22.6265	158.386	-0.0175799	0.983 (0.925-1.044)	0.571411	0.969215	-0.0363862	0.964 (0.811-1.146)	0.697248	0.992303	-0.0246463	0.976 (0.900-1.057)	0.547332	0.996513	-0.0299306	-0.0299306	0.493367	0.991184	-0.00558659	0.994 (0.908-1.089)	0.903764	1	-0.0175799	0.983 (0.927-1.041)	0.550968	0.965484	-0.0192479	0.981 (0.927-1.038)	0.506304	0.910172	0.00399128	0.826692	6.66042	0.353395
Resting Treg AC	853	19	8	7	7	7	6	0.0413387	0.00688978	21.1656	27.1946	23.6235	141.741	-0.00905191	0.991 (0.920-1.067)	0.811422	0.970516	-0.160459	0.852 (0.696-1.043)	0.195163	0.992303	-0.0129548	0.987 (0.908-1.073)	0.761217	0.996513	0.017051	0.017051	0.814717	0.991184	-0.0150779	0.985 (0.905-1.072)	0.727814	1	-0.00905191	0.991 (0.926-1.060)	0.793045	0.965484	-0.00890937	0.991 (0.926-1.061)	0.798816	0.987444	0.0297712	0.194761	6.04576	0.301792
Resting Treg % CD4 Treg	1357	20	4	4	4	4	4	0.0256806	0.00642014	21.6746	22.7561	22.2087	88.8347	0.0495033	1.051 (0.961-1.149)	0.279826	0.894183	-0.0216895	0.979 (0.414-2.312)	0.965064	0.99736	0.022747	1.023 (0.895-1.169)	0.738379	0.996513	0.0087027	0.0087027	0.916715	0.991184	0.000745996	1.001 (0.876-1.143)	0.991239	1	0.0495033	1.051 (0.951-1.161)	0.329097	0.924511	0.0402075	1.041 (0.886-1.223)	0.62429	0.943053	0.0173739	0.885087	2.44649	0.48504
Resting Treg %CD4	1040	24	11	11	10	10	10	0.0646549	0.00646549	20.9482	25.7468	22.3672	223.672	-0.0152207	0.985 (0.912-1.064)	0.699033	0.969215	0.108889	1.115 (0.986-1.261)	0.121089	0.992303	-0.00903585	0.991 (0.910-1.079)	0.83468	0.996513	-0.00652942	-0.00652942	0.890516	0.991184	-0.0384314	0.962 (0.881-1.051)	0.391293	1	-0.0152207	0.985 (0.931-1.042)	0.599229	0.965484	-0.0153796	0.985 (0.924-1.050)	0.637184	0.949182	-0.0361161	0.0499473	16.6273	0.0548826
CD39+ resting Treg AC	2805	22	3	2	NA	NA	NA	NA	NA	NA	NA	NA	NA	NA	NA	NA	NA	NA	NA	NA	NA	NA	NA	NA	NA	NA	NA	NA	NA	NA	NA	NA	NA	NA	NA	NA	NA	NA	NA	NA	NA	NA	NA	NA	NA
CD39+ resting Treg %resting Treg	3032	19	7	7	7	7	7	0.0440898	0.00629854	21.0575	23.0467	21.7854	152.498	0.0501285	1.051 (1.001-1.105)	0.046899	0.521648	0.0816457	1.085 (1.018-1.157)	0.054454	0.992303	0.0604625	1.062 (0.997-1.132)	0.0625851	0.996513	0.0736926	0.0736926	0.0744531	0.991184	0.0391095	1.040 (0.953-1.134)	0.378426	1	0.0501285	1.051 (1.002-1.103)	0.0404911	0.769415	0.0561936	1.058 (0.999-1.120)	0.0542892	0.344735	-0.0128661	0.204687	6.37707	0.382301
CD39+ resting Treg % CD4 Treg	2997	26	5	5	4	4	4	0.29364	0.07341	21.4278	1298.37	341.418	1365.67	0.011697	1.012 (0.978-1.047)	0.505766	0.956049	0.00259623	1.003 (0.935-1.076)	0.948818	0.992303	0.012807	1.013 (0.986-1.040)	0.344205	0.996513	0.0127409	0.0127409	0.441079	0.991184	0.00625923	1.006 (0.950-1.066)	0.831736	1	0.011697	1.012 (0.986-1.038)	0.369267	0.954835	0.0118538	1.012 (1.001-1.023)	0.0266083	0.230633	0.00573464	0.783421	5.46135	0.140968
Activated Treg AC	87	7	5	5	5	5	5	0.0319256	0.00638513	20.9888	23.2586	21.8813	109.406	-0.0120954	0.988 (0.972-1.004)	0.149447	0.770322	-0.0147353	0.985 (0.960-1.012)	0.356056	0.992303	-0.0152475	0.985 (0.960-1.011)	0.247931	0.996513	-0.0177322	-0.0177322	0.25206	0.991184	-0.00158103	0.998 (0.945-1.055)	0.955017	1	-0.0120954	0.988 (0.966-1.010)	0.288446	0.924511	-0.0126252	0.987 (0.971-1.004)	0.147064	0.61867	0.00423251	0.742028	2.16924	0.704664
Activated Treg %CD4 Treg	187	18	13	12	11	11	11	0.0702883	0.00638984	21.1211	24.583	22.1035	243.138	0.0282846	1.029 (0.987-1.072)	0.18075	0.819554	-0.00670317	0.993 (0.924-1.068)	0.860422	0.992303	0.0127255	1.013 (0.949-1.081)	0.700871	0.996513	0.00500524	0.00500524	0.893183	0.991184	0.0525156	1.054 (0.986-1.127)	0.124992	1	0.0282846	1.029 (0.987-1.072)	0.178838	0.858962	0.0285173	1.029 (0.982-1.078)	0.233748	0.743737	0.0114491	0.280777	10.0882	0.432786
Activated Treg %CD4	124	10	6	6	6	6	6	0.0415811	0.00693018	21.1251	26.6504	23.9862	143.917	0.000771813	1.001 (0.970-1.032)	0.961177	0.987844	-0.0120898	0.988 (0.911-1.071)	0.783717	0.992303	-0.00939956	0.991 (0.937-1.047)	0.740714	0.996513	-0.0145408	-0.0145408	0.680414	0.991184	0.00118669	1.001 (0.942-1.064)	0.969408	1	0.000771813	1.001 (0.957-1.047)	0.973279	0.992223	-0.00140115	0.999 (0.950-1.050)	0.956234	0.995256	0.00576108	0.725502	2.36775	0.796268
[truncated: 633 more rows]

## Sheet: STable 6
	Supplementary Table 6: Detailed information on analysis including SNP numbers in each step, main analyses and sensitivity analysis (immune cells on AALM).
[truncated: 732 more rows]

## Sheet: STable 7
	Supplementary Table 7: Detailed information on analysis including SNP numbers in each step, main analyses and sensitivity analysis (immune cells on MVPA).
[truncated: 732 more rows]

[truncated: 80 more sheets: STable 8, STable 9, STable 10, STable 11, STable 12, STable 13, STable 14, STable 15, STable 16, STable 17, STable 18, STable 19, STable 20, STable 21, STable 22, STable 23, STable 24, STable 25, STable 26, STable 27 …]
